# Supplementary material for: DALRD3 encodes a protein mutated in epileptic encephalopathy that targets arginine tRNAs for 3-methylcytosine modification
Source: Nat Commun. 2020 May 19;11:2510. doi: 10.1038/s41467-020-16321-6 (PMC7237682; doi:10.1038/s41467-020-16321-6)
Supplement: Supplementary file 5 — Supplementary Data 1 [file 41467_2020_16321_MOESM5_ESM.xlsx]

## Sheet: 5minGel-2A
Accession	Description	Score	Coverage	# Proteins	# Unique Peptides	# Peptides	# PSMs	# AAs	MW [kDa]	calc. pI
Q13085	Acetyl-CoA carboxylase 1 OS=Homo sapiens GN=ACACA PE=1 SV=2 - [ACACA_HUMAN]	2330.55	37.94	1	66	75	127	2346	265.385	6.3667
	A2	Sequence	# PSMs	# Protein Groups	Protein Group Accessions	Modifications	IonScore	Exp Value	Charge	ΔM [ppm]	m/z [Da]
	High	VEVGTEVTDYR	1	1	Q13085		103.29	3.07073e-10	2	-0.881384	634.311
	High	IGSFGPQEDLLFLR	1	1	Q13085		102.37	3.82423e-10	2	-0.00207974	796.428
	High	EVFFmNTQSIVQLVQR	2	1	Q13085	M5(Oxidation)	92.49	3.46637e-09	2	-0.715247	978.006
	High	DIIVIGNDITYR	1	1	Q13085		67.65	1.11664e-06	2	-0.0762233	696.38
	High	DFTVASPAEFVTR	2	2	O00763;Q13085		66.24	1.85394e-06	2	0.260637	720.362
	High	VQQAELHTGSLPR	3	1	Q13085		65.16	2.17924e-06	2	-0.138639	718.386
	High	IDTGWLDR	2	1	Q13085		62.89	5.24325e-06	2	0.768474	488.249
	High	VLIANNGIAAVK	1	2	O00763;Q13085		60.63	1.55694e-06	2	-0.0378085	591.864
	High	LGGIPVGVVAVETR	3	1	Q13085		60.52	1.41945e-06	2	0.792199	683.907
	High	IIQQAGQVWFPDSAFK	1	1	Q13085		60.14	5.71284e-06	2	-0.839341	917.977
	High	AYIAYELNSVQHR	3	1	Q13085		59.74	9.34292e-06	2	-1.18489	782.398
	High	IGLAEEIR	1	1	Q13085		58.97	6.08473e-06	2	-0.0912348	450.761
	High	VSALNSVHcEHVEDEGESR	1	1	Q13085	C9(Carbamidomethyl)	56.04	4.3555e-06	4	0.149387	539.243
	High	TIQVENSHLILTGAGALNK	1	1	Q13085		55.59	6.76342e-06	3	-0.907564	660.368
	High	AVVmDLLR	2	1	Q13085	M4(Oxidation)	55.3	1.84451e-05	2	-0.787818	466.765
	High	TAQImFQAYGDK	1	1	Q13085	M5(Oxidation)	55.14	1.39319e-05	2	-1.31819	694.828
	High	QVQAEVPGSPIFVMR	1	1	Q13085		54.98	1.81082e-05	2	-0.316736	829.44
	High	GGSWVVIDSSINPR	2	1	Q13085		54.08	3.14627e-05	2	-0.164965	743.886
	High	FGAYIVDGLR	1	2	O00763;Q13085		53.99	3.03259e-05	2	0.232957	555.801
	High	EGLPLMVFANWR	1	1	Q13085		52.92	4.05851e-05	2	-0.513378	716.874
	High	GQVLPAHTLLNTVDVELIYEGVK	1	1	Q13085		52.78	1.15991e-05	3	1.25033	836.796
	High	VDWQENDFSK	1	1	Q13085		52.57	1.93673e-05	2	1.92311	634.284
	High	VNNADDFPNLFR	1	1	Q13085		52.57	3.43077e-05	2	0.574618	711.344
	High	EGLPLmVFANWR	1	1	Q13085	M6(Oxidation)	52.23	5.74475e-05	2	0.137411	724.872
	High	mHLYLGAAK	2	2	O00763;Q13085	M1(Oxidation)	50.65	9.25568e-05	2	2.43685	510.272
	High	TYQAIKDFNR	2	1	Q13085		49.7	8.14355e-05	2	-0.590763	628.325
	High	mGGmVSFR	1	1	Q13085	M1(Oxidation); M4(Oxidation)	49.47	1.69469e-05	2	-0.0703223	458.704
	High	LPGGNEIGMVAWK	1	1	Q13085		47.83	0.000106306	2	-0.882133	686.358
	High	TAQIMFQAYGDK	1	1	Q13085		46.67	0.000114097	2	-0.680471	686.831
	High	ATLVDHGIR	1	1	Q13085		45.83	9.40378e-05	2	0.0659731	491.277
	High	mQLDNPSK	1	1	Q13085	M1(Oxidation)	45.66	0.000149404	2	-0.0781605	474.726
	High	IIEFVPTK	1	1	Q13085		45.02	8.34153e-05	2	0.384048	473.784
	High	LPELLLK	1	1	Q13085		44.23	3.76678e-05	2	-0.049837	413.276
	High	AIGIGAYLVR	1	2	O00763;Q13085		43.51	0.000102501	2	0.425807	516.814
	High	QLTEEDGVHSVIEENIK	1	1	Q13085		43.28	0.000246694	3	-0.546584	647.325
	High	LGTPELSTAER	1	1	Q13085		42.91	0.000442605	2	1.52458	587.31
	High	ITDIIGKEEGIGPENLR	1	1	Q13085		42.91	0.000232815	3	0.811149	618.671
	High	FVVmVTPEDLK	1	2	O00763;Q13085	M4(Oxidation)	42.51	0.000488112	2	-0.491416	647.341
	High	GVISDILDWK	1	1	Q13085		41.79	0.000599306	2	0.74892	573.314
	High	LTFLVAQK	1	1	Q13085		41.56	6.98232e-05	2	0.235581	460.284
	High	LLETESFQMNR	1	1	Q13085		40.7	0.000506427	2	-0.0293827	684.335
	High	YLYLTPQDYKR	4	1	Q13085		40.6	0.000692416	3	0.660727	487.258
	High	MGGMVSFR	1	1	Q13085		39.95	0.000404632	2	-0.116018	442.709
	High	AVVMDLLR	1	1	Q13085		39.94	0.00107475	2	-0.356229	458.768
	High	RVDPVYIHLAER	13	1	Q13085		39.85	0.000481341	3	0.626812	489.941
	High	mAALEVYVR	1	1	Q13085	M1(Oxidation)	39.51	0.000979508	2	1.8494	534.282
	High	FVVMVTPEDLK	1	2	O00763;Q13085		39.05	0.000933386	2	0.0129705	639.344
	High	YLYLTPQDYK	1	1	Q13085		36.66	0.00201749	2	0.200046	652.332
	High	TFEDFVR	1	1	Q13085		36.14	0.00108233	2	-0.0640286	457.224
	High	SVHSSVPLLNSKDPIDR	2	1	Q13085		36.06	0.00110245	4	0.496535	466.754
	High	DPSLPLLELQDImTSVSGR	1	1	Q13085	M13(Oxidation)	35.48	0.00144401	2	-0.170184	1044.04
	High	QVLIASHLPSYELR	1	1	Q13085		34.19	0.00135278	3	0.834369	542.639
	High	NSVSNFLHSLER	8	1	Q13085		31.85	0.00568224	3	0.674296	468.241
	High	NGIAFMGPPSQAMWALGDK	1	1	Q13085		31.44	0.00358897	2	0.537907	995.98
	High	VETQFQNGHYDK	1	1	Q13085		30.29	0.00416256	3	-0.529661	489.228
	High	mGGMVSFR	1	1	Q13085	M1(Oxidation)	29.79	0.00236147	2	-0.0249779	450.707
	High	QGPLHGmLINTPYVTK	1	1	Q13085	M7(Oxidation)	29.39	0.00592662	3	0.820232	595.651
	High	GSVLEPEGTVEIK	1	1	Q13085		28.86	0.0128717	2	-0.641463	679.364
	High	TTVEYLIK	2	1	Q13085		28.6	0.00628075	2	0.625725	483.779
	High	IHNANPELTDGQIQAMLR	1	1	Q13085		28.38	0.00936612	3	0.950709	674.347
	High	LPGGNEIGmVAWK	1	1	Q13085	M9(Oxidation)	27.72	0.0120867	2	-0.374403	694.355
	High	TDcDIEDDRLAAmFR	1	1	Q13085	C3(Carbamidomethyl); M13(Oxidation)	27.36	0.00404038	3	1.15142	615.271
	High	DEPIHILNVAIK	3	1	Q13085		27.32	0.00426312	3	-0.141502	454.598
	High	LLLEDLVK	1	1	Q13085		27.3	0.00325865	2	0.0237979	471.797
	High	IYVSANSGAR	1	1	Q13085		27.16	0.0154809	2	1.22654	519.273
	High	DMYDQVLK	1	2	O00763;Q13085		27.02	0.00983117	2	-0.288185	506.244
	High	VDPVYIHLAER	3	1	Q13085		25.61	0.0179987	3	-1.218	437.906
	High	EASFEYLQNEGER	2	2	O00763;Q13085		23.27	0.0115389	2	-0.84676	786.352
	High	VQAERPDTmLGVVcGALHVADVSLR	2	1	Q13085	M9(Oxidation); C14(Carbamidomethyl)	23.05	0.0210566	4	0.00590241	678.101
	High	SLVQANPEVAmDSIIHmTQHISPTQR	1	1	Q13085	M11(Oxidation); M17(Oxidation)	22.73	0.0205334	4	-0.947956	734.615
	High	VLQAELK	1	1	Q13085		21.56	0.033166	2	0.897682	400.748
	High	SPEYPEGR	1	1	Q13085		21.02	0.0387433	2	-0.153179	467.717
	High	LGTPELSTAERK	1	1	Q13085		20.79	0.0633598	3	0.614548	434.574
	High	TcVFEKENDPSVMR	1	1	Q13085	C2(Carbamidomethyl)	20.56	0.0325238	3	-0.735972	571.264
	High	TDcDIEDDRLAAMFR	1	1	Q13085	C3(Carbamidomethyl)	20.35	0.019374	3	-1.28661	609.937
	High	RILNVPQELYEK	1	1	Q13085		20.09	0.0504437	3	0.476793	501.284
	High	TVELSIPADPANLDSEAK	1	1	Q13085		18.03	0.10467	2	-1.29058	935.474
	High	EEAISNMVVALK	1	2	O00763;Q13085		17.9	0.141908	2	0.548959	652.35
	High	ILNVPQELYEK	2	1	Q13085		17.68	0.125397	2	-0.807201	673.371
	High	IDTGWLDRLIAEK	1	1	Q13085		16.44	0.153216	3	0.204871	510.616
	High	SVHSSVPLLNSK	1	1	Q13085		13.75	0.196089	3	-3.64861	423.237
	High	RPGAALDPGcVLAK	1	1	Q13085	C10(Carbamidomethyl)	13.65	0.243808	3	-1.6404	475.593
	High	IIEEAPATIATPAVFEHMEQcAVK	1	1	Q13085	C21(Carbamidomethyl)	10.83	0.330415	3	-0.274043	885.777
Q96IZ6	Methyltransferase-like protein 2A OS=Homo sapiens GN=METTL2A PE=1 SV=5 - [MET2A_HUMAN]	1682.75	46.03	1	3	21	133	378	43.5094	6.01123
	A2	Sequence	# PSMs	# Protein Groups	Protein Group Accessions	Modifications	IonScore	Exp Value	Charge	ΔM [ppm]	m/z [Da]
	High	ISDLEIcADEFPGSSATYR	15	2	Q96IZ6;Q6P1Q9	C7(Carbamidomethyl)	85.13	1.02812e-08	2	-0.927785	1065.99
	High	NNEDGPGLImEEQHK	2	2	Q96IZ6;Q6P1Q9	M10(Oxidation)	81.36	2.15686e-08	2	-0.416687	863.888
	High	cFAFVHDLcDEEK	13	2	Q96IZ6;Q6P1Q9	C1(Carbamidomethyl); C9(Carbamidomethyl)	69.87	1.18494e-07	2	-0.612048	835.352
	High	NNEDGPGLIMEEQHK	6	2	Q96IZ6;Q6P1Q9		67.98	6.13e-07	2	1.24508	855.892
	High	VQENSIQR	1	2	Q96IZ6;Q6P1Q9		58.31	1.35027e-05	2	2.17363	487.258
	High	YDmAQLR	2	2	Q96IZ6;Q6P1Q9	M3(Oxidation)	53.14	2.25659e-05	2	0.143366	456.716
	High	QVDYEINAHK	7	2	Q96IZ6;Q6P1Q9		49.32	6.60767e-05	2	-0.870634	608.801
	High	VQNLVDR	6	2	Q96IZ6;Q6P1Q9		48.72	0.000120849	2	-0.387873	422.238
	High	LLKPGGMMLLR	10	1	Q96IZ6		47.25	5.3684e-05	3	0.23252	410.247
	High	GQcLSGNFYVR	2	2	Q96IZ6;Q6P1Q9	C3(Carbamidomethyl)	39.72	0.000453303	2	3.15403	650.811
	High	DYGRYDMAQLR	4	2	Q96IZ6;Q6P1Q9		39.26	0.000498023	3	0.114889	463.219
	High	YDMAQLR	5	2	Q96IZ6;Q6P1Q9		38.81	0.000914081	2	0.192724	448.718
	High	GKQLTMYR	4	2	Q96IZ6;Q6P1Q9		38.8	0.000942554	2	2.11986	498.769
	High	KVQENSIQR	2	2	Q96IZ6;Q6P1Q9		37.13	0.00130708	2	0.0931261	551.304
	High	RQQFGSR	1	2	Q96IZ6;Q6P1Q9		36.28	0.00215487	2	0.269659	439.733
	High	LLKPGGMmLLR	17	1	Q96IZ6	M8(Oxidation)	34.94	0.000961881	3	0.0732396	415.579
	High	IHENGFFK	3	2	Q96IZ6;Q6P1Q9		33.18	0.00346204	2	-0.44195	496.253
	High	DYGRYDmAQLR	9	2	Q96IZ6;Q6P1Q9	M7(Oxidation)	33.16	0.00207715	3	1.67084	468.551
	High	AGSYPEGAPAVLADKR	1	1	Q96IZ6		32.88	0.00383845	3	2.59098	534.616
	High	DWFLENKSEVPEcR	1	1	Q96IZ6	C13(Carbamidomethyl)	30.26	0.00433269	3	0.916233	603.615
	High	VQNLVDRR	1	2	Q96IZ6;Q6P1Q9		27.01	0.0123422	2	0.420698	500.289
	High	DWFLENK	3	2	Q96IZ6;Q6P1Q9		25.79	0.0177952	2	-0.280193	476.232
	High	YWNDFYK	11	2	Q96IZ6;Q6P1Q9		24.34	0.0112279	2	0.714631	518.233
	High	cFAFVHDLcDEEKSYPVPK	1	2	Q96IZ6;Q6P1Q9	C1(Carbamidomethyl); C9(Carbamidomethyl)	22.59	0.0145964	3	-1.2339	781.025
	High	GKQLTmYR	3	2	Q96IZ6;Q6P1Q9	M6(Oxidation)	21.64	0.0459277	2	-0.305982	506.766
	High	IHENGFFKDR	1	2	Q96IZ6;Q6P1Q9		17.1	0.173536	3	-0.130447	421.547
	High	LLKPGGmmLLR	2	1	Q96IZ6	M7(Oxidation); M8(Oxidation)	13.05	0.173408	3	1.58825	420.911
Q6P1Q9	Methyltransferase-like protein 2B OS=Homo sapiens GN=METTL2B PE=1 SV=3 - [MET2B_HUMAN]	1549.18	42.06	1	2	20	106	378	43.3983	5.85889
	A2	Sequence	# PSMs	# Protein Groups	Protein Group Accessions	Modifications	IonScore	Exp Value	Charge	ΔM [ppm]	m/z [Da]
	High	ISDLEIcADEFPGSSATYR	15	2	Q96IZ6;Q6P1Q9	C7(Carbamidomethyl)	85.13	1.02812e-08	2	-0.927785	1065.99
	High	NNEDGPGLImEEQHK	2	2	Q96IZ6;Q6P1Q9	M10(Oxidation)	81.36	2.15686e-08	2	-0.416687	863.888
	High	cFAFVHDLcDEEK	13	2	Q96IZ6;Q6P1Q9	C1(Carbamidomethyl); C9(Carbamidomethyl)	69.87	1.18494e-07	2	-0.612048	835.352
	High	NNEDGPGLIMEEQHK	6	2	Q96IZ6;Q6P1Q9		67.98	6.13e-07	2	1.24508	855.892
	High	TQTPPVEENVTQK	3	1	Q6P1Q9		61.78	5.64182e-06	2	-0.127533	735.875
	High	VQENSIQR	1	2	Q96IZ6;Q6P1Q9		58.31	1.35027e-05	2	2.17363	487.258
	High	YDmAQLR	2	2	Q96IZ6;Q6P1Q9	M3(Oxidation)	53.14	2.25659e-05	2	0.143366	456.716
	High	QVDYEINAHK	7	2	Q96IZ6;Q6P1Q9		49.32	6.60767e-05	2	-0.870634	608.801
	High	VQNLVDR	6	2	Q96IZ6;Q6P1Q9		48.72	0.000120849	2	-0.387873	422.238
	High	GQcLSGNFYVR	2	2	Q96IZ6;Q6P1Q9	C3(Carbamidomethyl)	39.72	0.000453303	2	3.15403	650.811
	High	DYGRYDMAQLR	4	2	Q96IZ6;Q6P1Q9		39.26	0.000498023	3	0.114889	463.219
	High	YDMAQLR	5	2	Q96IZ6;Q6P1Q9		38.81	0.000914081	2	0.192724	448.718
	High	GKQLTMYR	4	2	Q96IZ6;Q6P1Q9		38.8	0.000942554	2	2.11986	498.769
	High	SLEHKTQTPPVEENVTQK	1	1	Q6P1Q9		37.86	0.000924801	4	-1.67952	517.019
	High	KVQENSIQR	2	2	Q96IZ6;Q6P1Q9		37.13	0.00130708	2	0.0931261	551.304
	High	RQQFGSR	1	2	Q96IZ6;Q6P1Q9		36.28	0.00215487	2	0.269659	439.733
	High	IHENGFFK	3	2	Q96IZ6;Q6P1Q9		33.18	0.00346204	2	-0.44195	496.253
	High	DYGRYDmAQLR	9	2	Q96IZ6;Q6P1Q9	M7(Oxidation)	33.16	0.00207715	3	1.67084	468.551
	High	VQNLVDRR	1	2	Q96IZ6;Q6P1Q9		27.01	0.0123422	2	0.420698	500.289
	High	DWFLENK	3	2	Q96IZ6;Q6P1Q9		25.79	0.0177952	2	-0.280193	476.232
	High	YWNDFYK	11	2	Q96IZ6;Q6P1Q9		24.34	0.0112279	2	0.714631	518.233
	High	cFAFVHDLcDEEKSYPVPK	1	2	Q96IZ6;Q6P1Q9	C1(Carbamidomethyl); C9(Carbamidomethyl)	22.59	0.0145964	3	-1.2339	781.025
	High	GKQLTmYR	3	2	Q96IZ6;Q6P1Q9	M6(Oxidation)	21.64	0.0459277	2	-0.305982	506.766
	High	IHENGFFKDR	1	2	Q96IZ6;Q6P1Q9		17.1	0.173536	3	-0.130447	421.547
P07437	Tubulin beta chain OS=Homo sapiens GN=TUBB PE=1 SV=2 - [TBB5_HUMAN]	423.965	29.95	9	4	12	15	444	49.639	4.89404
	A2	Sequence	# PSMs	# Protein Groups	Protein Group Accessions	Modifications	IonScore	Exp Value	Charge	ΔM [ppm]	m/z [Da]
	High	mAVTFIGNSTAIQELFK	1	1	P07437	M1(Oxidation)	82.91	3.27476e-08	2	-0.107346	943.49
	High	GHYTEGAELVDSVLDVVR	1	2	P68371;P07437		81.17	4.62121e-08	3	0.729572	653.666
	High	LAVNmVPFPR	1	2	P68371;P07437	M5(Oxidation)	69.26	1.28656e-06	2	-0.821645	580.318
	High	NSSYFVEWIPNNVK	1	2	P68371;P07437		67.69	1.20002e-06	2	0.0318896	848.92
	High	IMNTFSVVPSPK	1	2	P68371;P07437		62.05	4.64682e-06	2	-0.404026	660.355
	High	ISVYYNEATGGK	1	1	P07437		61.33	4.85897e-06	2	-0.833799	651.322
	High	ImNTFSVVPSPK	1	2	P68371;P07437	M2(Oxidation)	59.27	8.3996e-06	2	-0.247815	668.352
	High	mAVTFIGNSTAIQELFKR	1	1	P07437	M1(Oxidation)	45.27	0.000117381	3	1.69507	681.364
	High	LAVNMVPFPR	1	2	P68371;P07437		35.08	0.00259231	2	0.804632	572.321
	High	LHFFmPGFAPLTSR	1	2	P68371;P07437	M5(Oxidation)	29.84	0.00881899	3	0.530119	546.282
	High	YLTVAAVFR	1	2	P68371;P07437		29.24	0.0051819	2	0.0213142	520.3
	High	FPGQLNADLR	1	2	P68371;P07437		26.79	0.0211505	2	-0.393659	565.801
	High	LHFFMPGFAPLTSR	1	2	P68371;P07437		19.99	0.0766764	3	1.38968	540.951
	High	KLAVNmVPFPR	1	2	P68371;P07437	M6(Oxidation)	14.55	0.252541	3	-2.93011	429.912
	High	ALTVPELTQQVFDAK	1	1	P07437		12.04	0.421992	2	0.453277	830.452
Q96I24	Far upstream element-binding protein 3 OS=Homo sapiens GN=FUBP3 PE=1 SV=2 - [FUBP3_HUMAN]	404.114	36.19	3	16	16	23	572	61.6022	8.38232
	A2	Sequence	# PSMs	# Protein Groups	Protein Group Accessions	Modifications	IonScore	Exp Value	Charge	ΔM [ppm]	m/z [Da]
	High	MGGGSIEVSVPR	1	1	Q96I24		78.73	1.11863e-07	2	-0.442541	594.805
	High	mGGGSIEVSVPR	1	1	Q96I24	M1(Oxidation)	61.12	6.83822e-06	2	0.845886	602.804
	High	DGFGGLAAAR	1	1	Q96I24		53.48	4.89132e-05	2	0.454414	467.741
	High	LLGQIVDR	1	1	Q96I24		50.01	4.09057e-05	2	0.696707	457.277
	High	MVMIQDGPLPTGADKPLR	1	1	Q96I24		45.41	0.000149625	3	-0.230173	647.009
	High	SINQQSGAHVELQR	1	1	Q96I24		44.77	0.000246736	3	0.326128	522.938
	High	IDSIPHLNNSTPLVDPSVYGYGVQK	1	1	Q96I24		44.34	0.000195108	3	-3.88685	905.129
	High	AEGFVDALHR	1	1	Q96I24		44.26	0.000245607	2	0.521723	557.786
	High	IQNDAGVR	1	1	Q96I24		43.34	0.000289654	2	-0.511072	436.733
	High	TVITEEFKVPDK	2	1	Q96I24		39.06	0.000782241	3	0.280502	469.257
	High	GVPQQIEVAR	1	1	Q96I24		38.08	0.000809102	2	0.0166083	548.809
	High	mVGFIIGR	1	1	Q96I24	M1(Oxidation)	37.38	0.00103288	2	-1.2659	454.754
	High	EmVLEIIR	1	1	Q96I24	M2(Oxidation)	36.05	0.00247072	2	0.141409	509.784
	High	mVMIQDGPLPTGADKPLR	3	1	Q96I24	M1(Oxidation)	28.76	0.00778316	3	2.24784	652.343
	High	AAQVmGPPDR	1	1	Q96I24	M5(Oxidation)	28.6	0.00669486	2	0.685766	529.259
	High	MVGFIIGR	1	1	Q96I24		26.94	0.0142623	2	-0.557714	446.757
	High	IQIASESSGIPERPcVLTGTPESIEQAKR	2	1	Q96I24	C15(Carbamidomethyl)	22.47	0.0169872	4	-1.16534	789.16
	High	IQFKPDDGISPER	1	1	Q96I24		21.53	0.0544881	3	-1.19212	501.259
	High	NPPPNSDPNLRR	1	1	Q96I24		12.36	0.444285	3	-0.151346	459.572
P60709	Actin, cytoplasmic 1 OS=Homo sapiens GN=ACTB PE=1 SV=1 - [ACTB_HUMAN]	395.266	33.07	12	10	10	34	375	41.7097	5.47803
	A2	Sequence	# PSMs	# Protein Groups	Protein Group Accessions	Modifications	IonScore	Exp Value	Charge	ΔM [ppm]	m/z [Da]
	High	GYSFTTTAER	1	1	P60709		47.65	6.78574e-05	2	0.810867	566.768
	High	IWHHTFYNELR	24	1	P60709		43.06	0.000296586	3	-0.0882139	505.921
	High	EITALAPSTMK	1	1	P60709		39.78	0.00103618	2	0.529307	581.313
	High	DLYANTVLSGGTTmYPGIADR	2	1	P60709	M14(Oxidation)	35.01	0.0013251	3	-2.34855	744.358
	High	QEYDESGPSIVHR	1	1	P60709		33.83	0.0019251	3	-4.73499	506.237
	High	DLTDYLmK	1	1	P60709	M7(Oxidation)	33.33	0.00211354	2	0.223376	507.744
	High	VAPEEHPVLLTEAPLNPK	1	1	P60709		33.24	0.0013753	3	-0.725581	652.026
	High	AVFPSIVGRPR	1	1	P60709		31.18	0.00281969	3	1.3228	400.241
	High	AGFAGDDAPR	1	1	P60709		30.36	0.00432611	2	0.0620172	488.728
	High	HQGVmVGmGQK	1	1	P60709	M5(Oxidation); M8(Oxidation)	15.98	0.10851	3	0.41937	401.859
P08107	Heat shock 70 kDa protein 1A/1B OS=Homo sapiens GN=HSPA1A PE=1 SV=5 - [HSP71_HUMAN]	361.476	27.61	2	13	16	20	641	70.009	5.65576
	A2	Sequence	# PSMs	# Protein Groups	Protein Group Accessions	Modifications	IonScore	Exp Value	Charge	ΔM [ppm]	m/z [Da]
	High	NQVALNPQNTVFDAK	1	1	P08107		91.59	4.61128e-09	2	-1.07503	829.928
	High	NALESYAFNmK	1	1	P08107	M10(Oxidation)	67.38	7.67802e-07	2	-0.721374	652.303
	High	ITITNDKGR	1	2	P08107;P11142		49.73	8.14069e-05	2	-0.727752	509.288
	High	FGDPVVQSDmK	1	1	P08107	M10(Oxidation)	45.36	0.000138259	2	-0.135008	619.79
	High	IINEPTAAAIAYGLDR	2	1	P08107		45.25	0.000167181	3	0.0486463	563.305
	High	FEELcSDLFR	1	1	P08107	C5(Carbamidomethyl)	40.16	0.000327702	2	-0.0721259	658.303
	High	ARFEELcSDLFR	1	1	P08107	C7(Carbamidomethyl)	39.52	0.000603106	3	-0.265037	514.917
	High	LLQDFFNGR	1	1	P08107		36.25	0.00187339	2	0.796098	555.291
	High	NALESYAFNMK	1	1	P08107		35.83	0.00100568	2	-0.318535	644.305
	High	ATAGDTHLGGEDFDNR	1	1	P08107		31.93	0.00144272	3	-0.0389634	559.248
	High	AQIHDLVLVGGSTR	2	1	P08107		26.31	0.0101739	3	1.71244	489.276
	High	VEIIANDQGNR	1	3	P08107;P11021;P11142		25.59	0.0204283	2	0.892612	614.818
	High	LDKAQIHDLVLVGGSTR	1	1	P08107		23.42	0.0131947	3	-0.395766	608.011
	High	DAGVIAGLNVLR	2	1	P08107		21.14	0.0315343	2	0.34305	599.351
	High	AmTKDNNLLGR	1	1	P08107	M2(Oxidation)	19.01	0.121835	3	-0.0216402	416.884
	High	TTPSYVAFTDTER	1	2	P08107;P11142		15.03	0.196282	2	1.00496	744.355
	High	AFYPEEISSmVLTK	1	1	P08107	M10(Oxidation)	12.55	0.391913	3	-0.77211	544.272
P11142	Heat shock cognate 71 kDa protein OS=Homo sapiens GN=HSPA8 PE=1 SV=1 - [HSP7C_HUMAN]	346.571	36.38	2	17	21	30	646	70.8542	5.51611
	A2	Sequence	# PSMs	# Protein Groups	Protein Group Accessions	Modifications	IonScore	Exp Value	Charge	ΔM [ppm]	m/z [Da]
	High	IINEPTAAAIAYGLDKK	2	1	P11142		67.01	3.58321e-07	3	3.69074	596.67
	High	ITITNDKGR	1	2	P08107;P11142		49.73	8.14069e-05	2	-0.727752	509.288
	High	LLQDFFNGK	1	1	P11142		48.82	8.79174e-05	2	0.29537	541.288
	High	NSLESYAFNMK	1	1	P11142		47.7	7.38736e-05	2	-0.90482	652.302
	High	SQIHDIVLVGGSTR	2	1	P11142		46.8	0.000118045	3	0.26857	494.607
	High	mKEIAEAYLGK	2	1	P11142	M1(Oxidation)	43.38	0.000319143	2	-0.193326	634.831
	High	RFDDAVVQSDmK	1	1	P11142	M11(Oxidation)	39.58	0.00062237	3	-1.32986	476.225
	High	TVTNAVVTVPAYFNDSQR	2	1	P11142		34.24	0.00252392	3	0.731802	661.338
	High	SINPDEAVAYGAAVQAAILSGDK	2	1	P11142		32.67	0.00305526	3	0.235406	754.054
	High	LDKSQIHDIVLVGGSTR	3	1	P11142		30.6	0.00296128	3	3.14073	613.344
	High	ARFEELNADLFR	1	1	P11142		29.27	0.00816299	3	0.506017	494.257
	High	NQVAmNPTNTVFDAKR	1	1	P11142	M5(Oxidation)	27.45	0.0107932	3	-0.0817098	607.969
	High	VEIIANDQGNR	1	3	P08107;P11021;P11142		25.59	0.0204283	2	0.892612	614.818
	High	DAGTIAGLNVLR	1	1	P11142		25.2	0.0228006	2	0.0272616	600.341
	High	SFYPEEVSSMVLTK	1	1	P11142		24.15	0.0236524	2	0.720353	808.898
	High	IINEPTAAAIAYGLDK	1	2	P11021;P11142		23.7	0.0287941	3	0.592258	553.97
	High	LLQDFFNGKELNK	1	1	P11142		23.63	0.0251436	3	-0.61202	522.615
	High	mVNHFIAEFK	1	1	P11142	M1(Oxidation)	21.3	0.0581929	3	-0.270251	417.878
	High	GTLDPVEK	1	1	P11142		20.74	0.0535518	2	-0.494927	429.732
	High	NSLESYAFNmK	1	1	P11142	M10(Oxidation)	18.93	0.0460577	2	0.276933	660.301
	High	SFYPEEVSSmVLTK	1	1	P11142	M10(Oxidation)	15.93	0.148057	2	-1.40574	816.894
	High	TTPSYVAFTDTER	1	2	P08107;P11142		15.03	0.196282	2	1.00496	744.355
	High	VcNPIITK	1	1	P11142	C2(Carbamidomethyl)	13.87	0.588643	2	0.213726	472.765
P68371	Tubulin beta-4B chain OS=Homo sapiens GN=TUBB4B PE=1 SV=1 - [TBB4B_HUMAN]	343.165	22.47	9	1	9	12	445	49.799	4.89404
	A2	Sequence	# PSMs	# Protein Groups	Protein Group Accessions	Modifications	IonScore	Exp Value	Charge	ΔM [ppm]	m/z [Da]
	High	GHYTEGAELVDSVLDVVR	1	2	P68371;P07437		81.17	4.62121e-08	3	0.729572	653.666
	High	LAVNmVPFPR	1	2	P68371;P07437	M5(Oxidation)	69.26	1.28656e-06	2	-0.821645	580.318
	High	INVYYNEATGGK	1	1	P68371		68.76	9.24666e-07	2	1.72876	664.829
	High	NSSYFVEWIPNNVK	1	2	P68371;P07437		67.69	1.20002e-06	2	0.0318896	848.92
	High	IMNTFSVVPSPK	1	2	P68371;P07437		62.05	4.64682e-06	2	-0.404026	660.355
	High	ImNTFSVVPSPK	1	2	P68371;P07437	M2(Oxidation)	59.27	8.3996e-06	2	-0.247815	668.352
	High	LAVNMVPFPR	1	2	P68371;P07437		35.08	0.00259231	2	0.804632	572.321
	High	LHFFmPGFAPLTSR	1	2	P68371;P07437	M5(Oxidation)	29.84	0.00881899	3	0.530119	546.282
	High	YLTVAAVFR	1	2	P68371;P07437		29.24	0.0051819	2	0.0213142	520.3
	High	FPGQLNADLR	1	2	P68371;P07437		26.79	0.0211505	2	-0.393659	565.801
	High	LHFFMPGFAPLTSR	1	2	P68371;P07437		19.99	0.0766764	3	1.38968	540.951
	High	KLAVNmVPFPR	1	2	P68371;P07437	M6(Oxidation)	14.55	0.252541	3	-2.93011	429.912
P68363	Tubulin alpha-1B chain OS=Homo sapiens GN=TUBA1B PE=1 SV=1 - [TBA1B_HUMAN]	340.007	22.84	4	1	8	12	451	50.1196	5.05908
	A2	Sequence	# PSMs	# Protein Groups	Protein Group Accessions	Modifications	IonScore	Exp Value	Charge	ΔM [ppm]	m/z [Da]
	High	LISQIVSSITASLR	1	2	P68363;Q9BQE3		88.64	2.25675e-09	2	0.798043	744.444
	High	AVcmLSNTTAIAEAWAR	2	1	P68363	C3(Carbamidomethyl); M4(Oxidation)	68.84	8.94727e-07	3	0.00952462	627.638
	High	IHFPLATYAPVISAEK	3	2	P68363;Q9BQE3		63.83	1.8423e-06	3	0.897344	586.326
	High	EIIDLVLDR	1	2	P68363;Q9BQE3		44.72	0.000247906	2	1.57741	543.315
	High	TIGGGDDSFNTFFSETGAGK	1	2	P68363;Q9BQE3		40.38	0.000224474	2	-0.560751	1004.45
	High	YmAccLLYR	1	2	P68363;Q9BQE3	M2(Oxidation); C4(Carbamidomethyl); C5(Carbamidomethyl)	40.35	0.000244481	2	0.248794	633.278
	High	DVNAAIATIK	1	2	P68363;Q9BQE3		39.51	0.00130415	2	1.025	508.293
	High	LSVDYGKK	1	2	P68363;Q9BQE3		27.32	0.00973104	2	0.17228	455.256
	High	YMAccLLYR	1	2	P68363;Q9BQE3	C4(Carbamidomethyl); C5(Carbamidomethyl)	21.63	0.0216427	2	-0.105211	625.28
P22061	Protein-L-isoaspartate(D-aspartate) O-methyltransferase OS=Homo sapiens GN=PCMT1 PE=1 SV=4 - [PIMT_HUMAN]	336.511	35.68	1	9	9	19	227	24.6206	7.21045
	A2	Sequence	# PSMs	# Protein Groups	Protein Group Accessions	Modifications	IonScore	Exp Value	Charge	ΔM [ppm]	m/z [Da]
	High	ALDVGSGSGILTAcFAR	2	1	P22061	C14(Carbamidomethyl)	130.47	6.37174e-13	2	0.402433	847.931
	High	VQLVVGDGR	2	1	P22061		48.39	6.9541e-05	2	0.484553	471.772
	High	KDDPTLLSSGR	1	1	P22061		43.74	0.000422669	2	0.448269	594.815
	High	mKPLmGVIYVPLTDKEK	5	1	P22061	M1(Oxidation); M5(Oxidation)	42.06	0.000264478	3	0.537032	665.362
	High	TDKVFEVMLATDR	2	1	P22061		41.16	0.000608649	3	0.258831	508.929
	High	VFEVmLATDR	1	1	P22061	M5(Oxidation)	37.54	0.00129505	2	2.1538	598.804
	High	TDKVFEVmLATDR	2	1	P22061	M8(Oxidation)	37.15	0.00158057	3	0.605243	514.261
	High	DDPTLLSSGR	1	1	P22061		36.2	0.00215895	2	-1.1097	530.767
	High	SGGASHSELIHNLR	2	1	P22061		34.97	0.00312051	3	0.4775	493.255
	High	mKPLmGVIYVPLTDK	1	1	P22061	M1(Oxidation); M5(Oxidation)	20.54	0.0463617	3	1.03634	579.65
O00763	Acetyl-CoA carboxylase 2 OS=Homo sapiens GN=ACACB PE=1 SV=3 - [ACACB_HUMAN]	293.14	5.78	1	3	12	16	2458	276.365	6.49365
	A2	Sequence	# PSMs	# Protein Groups	Protein Group Accessions	Modifications	IonScore	Exp Value	Charge	ΔM [ppm]	m/z [Da]
	High	DFTVASPAEFVTR	2	2	O00763;Q13085		66.24	1.85394e-06	2	0.260637	720.362
	High	VLIANNGIAAVK	1	2	O00763;Q13085		60.63	1.55694e-06	2	-0.0378085	591.864
	High	FGAYIVDGLR	1	2	O00763;Q13085		53.99	3.03259e-05	2	0.232957	555.801
	High	mHLYLGAAK	2	2	O00763;Q13085	M1(Oxidation)	50.65	9.25568e-05	2	2.43685	510.272
	High	AIGIGAYLVR	1	2	O00763;Q13085		43.51	0.000102501	2	0.425807	516.814
	High	FVVmVTPEDLK	1	2	O00763;Q13085	M4(Oxidation)	42.51	0.000488112	2	-0.491416	647.341
	High	FVVMVTPEDLK	1	2	O00763;Q13085		39.05	0.000933386	2	0.0129705	639.344
	High	DMYDQVLK	1	2	O00763;Q13085		27.02	0.00983117	2	-0.288185	506.244
	High	VIQVENSHIILTGASALNK	1	1	O00763		24.96	0.00686181	3	-0.463661	669.712
	High	mTVPISITNPDLLR	1	1	O00763	M1(Oxidation)	24.63	0.0165288	2	-0.706826	793.434
	High	EASFEYLQNEGER	2	2	O00763;Q13085		23.27	0.0115389	2	-0.84676	786.352
	High	EEAISNMVVALK	1	2	O00763;Q13085		17.9	0.141908	2	0.548959	652.35
	High	YLYLTPQDYTR	1	1	O00763		17.65	0.123689	2	0.780541	716.86
Q9BQE3	Tubulin alpha-1C chain OS=Homo sapiens GN=TUBA1C PE=1 SV=1 - [TBA1C_HUMAN]	285.539	22.05	3	1	8	11	449	49.8635	5.09717
	A2	Sequence	# PSMs	# Protein Groups	Protein Group Accessions	Modifications	IonScore	Exp Value	Charge	ΔM [ppm]	m/z [Da]
	High	LISQIVSSITASLR	1	2	P68363;Q9BQE3		88.64	2.25675e-09	2	0.798043	744.444
	High	IHFPLATYAPVISAEK	3	2	P68363;Q9BQE3		63.83	1.8423e-06	3	0.897344	586.326
	High	EIIDLVLDR	1	2	P68363;Q9BQE3		44.72	0.000247906	2	1.57741	543.315
	High	TIGGGDDSFNTFFSETGAGK	1	2	P68363;Q9BQE3		40.38	0.000224474	2	-0.560751	1004.45
	High	YmAccLLYR	1	2	P68363;Q9BQE3	M2(Oxidation); C4(Carbamidomethyl); C5(Carbamidomethyl)	40.35	0.000244481	2	0.248794	633.278
	High	DVNAAIATIK	1	2	P68363;Q9BQE3		39.51	0.00130415	2	1.025	508.293
	High	LSVDYGKK	1	2	P68363;Q9BQE3		27.32	0.00973104	2	0.17228	455.256
	High	YMAccLLYR	1	2	P68363;Q9BQE3	C4(Carbamidomethyl); C5(Carbamidomethyl)	21.63	0.0216427	2	-0.105211	625.28
	High	TIQFVDWcPTGFK	1	1	Q9BQE3	C8(Carbamidomethyl)	17.22	0.124234	2	-0.754638	799.887
P11021	78 kDa glucose-regulated protein OS=Homo sapiens GN=HSPA5 PE=1 SV=2 - [GRP78_HUMAN]	207.613	20.95	2	10	12	12	654	72.2884	5.16064
	A2	Sequence	# PSMs	# Protein Groups	Protein Group Accessions	Modifications	IonScore	Exp Value	Charge	ΔM [ppm]	m/z [Da]
	High	SQIFSTASDNQPTVTIK	1	1	P11021		84.49	2.24048e-08	2	-0.712375	918.97
	High	IINEPTAAAIAYGLDKR	1	1	P11021		73.57	1.51642e-07	3	0.415309	606.004
	High	ITITNDQNR	1	1	P11021		39.31	0.00117806	2	0.140874	537.781
	High	IDTRNELESYAYSLK	1	1	P11021		31.4	0.00467261	3	0.531049	601.304
	High	DAGTIAGLNVMR	1	1	P11021		30.89	0.00814704	2	0.520646	609.319
	High	ITPSYVAFTPEGER	1	1	P11021		30.78	0.0054732	2	-1.06298	783.893
	High	NQLTSNPENTVFDAKR	1	1	P11021		30.58	0.0052499	3	-0.371857	611.974
	High	VEIIANDQGNR	1	3	P08107;P11021;P11142		25.59	0.0204283	2	0.892612	614.818
	High	LTPEEIER	1	1	P11021		24.33	0.0217697	2	0.32569	493.761
	High	IINEPTAAAIAYGLDK	1	2	P11021;P11142		23.7	0.0287941	3	0.592258	553.97
	High	GVPQIEVTFEIDVNGILR	1	1	P11021		15.56	0.109799	2	0.861785	1000.05
	High	NELESYAYSLK	1	1	P11021		11.79	0.420507	2	0.546499	658.822
O43175	D-3-phosphoglycerate dehydrogenase OS=Homo sapiens GN=PHGDH PE=1 SV=4 - [SERA_HUMAN]	205.593	14.82	1	7	7	7	533	56.6144	6.7124
	A2	Sequence	# PSMs	# Protein Groups	Protein Group Accessions	Modifications	IonScore	Exp Value	Charge	ΔM [ppm]	m/z [Da]
	High	VTADVINAAEK	1	1	O43175		69.96	1.08999e-06	2	1.86281	565.807
	High	AGTGVDNVDLEAATR	1	1	O43175		60.43	5.47968e-06	2	0.880554	744.869
	High	GTIQVITQGTSLK	1	1	O43175		53.37	1.38077e-05	2	0.174716	673.388
	High	ILQDGGLQVVEK	1	1	O43175		48.25	6.80787e-05	2	-1.61202	649.868
	High	TLGILGLGR	1	1	O43175		30.22	0.00365983	2	-0.36477	450.287
	High	DLPLLLFR	1	1	O43175		27.46	0.00753788	2	0.246258	493.805
	High	GGIVDEGALLR	1	1	O43175		25.82	0.0196364	2	0.640612	550.309
P68104	Elongation factor 1-alpha 1 OS=Homo sapiens GN=EEF1A1 PE=1 SV=1 - [EF1A1_HUMAN]	201.9	28.14	3	10	10	13	462	50.1091	9.01221
	A2	Sequence	# PSMs	# Protein Groups	Protein Group Accessions	Modifications	IonScore	Exp Value	Charge	ΔM [ppm]	m/z [Da]
	High	IGGIGTVPVGR	1	1	P68104		67.82	3.63432e-07	2	0.00564633	513.309
	High	NmITGTSQADcAVLIVAAGVGEFEAGISK	1	1	P68104	M2(Oxidation); C11(Carbamidomethyl)	43.93	0.000169922	3	2.43539	975.818
	High	EVSTYIKK	1	1	P68104		39.48	0.000360703	2	-0.0799281	484.277
	High	STTTGHLIYK	1	1	P68104		34.57	0.00291532	2	0.160463	560.804
	High	QTVAVGVIK	1	1	P68104		34.26	0.00136865	2	0.880549	457.788
	High	EHALLAYTLGVK	3	1	P68104		31.48	0.00369831	3	0.33336	438.919
	High	TIEKFEK	1	1	P68104		29.67	0.00517894	2	0.613355	447.75
	High	VETGVLKPGMVVTFAPVNVTTEVK	1	1	P68104		27.82	0.00289093	3	-0.328525	839.133
	High	LPLQDVYK	1	1	P68104		27.56	0.0135049	2	1.71042	488.28
	High	YYVTIIDAPGHR	2	1	P68104		27.56	0.0152588	3	-0.895623	468.913
P07900	Heat shock protein HSP 90-alpha OS=Homo sapiens GN=HSP90AA1 PE=1 SV=5 - [HS90A_HUMAN]	188.391	8.2	5	2	5	7	732	84.6067	5.021
	A2	Sequence	# PSMs	# Protein Groups	Protein Group Accessions	Modifications	IonScore	Exp Value	Charge	ΔM [ppm]	m/z [Da]
	High	GVVDSEDLPLNISR	1	2	P07900;P08238		71.86	4.43107e-07	2	-1.08079	757.396
	High	TLTIVDTGIGMTK	1	2	P08238;P07900		66.61	1.29872e-06	2	-0.276234	675.371
	High	ADLINNLGTIAK	1	2	P07900;P08238		54.1	2.35372e-05	2	-0.0350091	621.856
	High	ELISNSSDALDKIR	1	1	P07900		48.27	0.000113936	3	-0.118727	520.946
	High	ALLFVPR	1	1	P07900		30.5	0.00347588	2	-0.211966	408.26
	High	TLTIVDTGIGmTK	2	2	P07900;P08238	M11(Oxidation)	20.36	0.0625906	2	0.858236	683.369
P50990	T-complex protein 1 subunit theta OS=Homo sapiens GN=CCT8 PE=1 SV=4 - [TCPQ_HUMAN]	177.897	11.5	1	6	6	6	548	59.5825	5.60498
	A2	Sequence	# PSMs	# Protein Groups	Protein Group Accessions	Modifications	IonScore	Exp Value	Charge	ΔM [ppm]	m/z [Da]
	High	LFVTNDAATILR	1	1	P50990		58.38	6.75232e-06	2	-0.371479	667.377
	High	FAEAFEAIPR	1	1	P50990		56.38	1.5995e-05	2	0.0692664	575.798
	High	LVPGGGATEIELAK	1	1	P50990		53.23	2.13901e-05	2	-0.81336	677.882
	High	LATNAAVTVLR	1	1	P50990		52.06	2.14694e-05	2	0.576459	564.841
	High	TVGATALPR	1	1	P50990		25.71	0.011547	2	-0.396519	443.261
	High	YNIMLVR	1	1	P50990		23.94	0.022806	2	-0.633738	454.754
Q07021	Complement component 1 Q subcomponent-binding protein, mitochondrial OS=Homo sapiens GN=C1QBP PE=1 SV=1 - [C1QBP_HUMAN]	174.013	21.63	1	3	3	7	282	31.3426	4.84326
	A2	Sequence	# PSMs	# Protein Groups	Protein Group Accessions	Modifications	IonScore	Exp Value	Charge	ΔM [ppm]	m/z [Da]
	High	ALVLDcHYPEDEVGQEDEAESDIFSIR	4	1	Q07021	C6(Carbamidomethyl)	69.95	1.87142e-07	3	-0.0576506	1046.14
	High	AFVDFLSDEIKEER	2	1	Q07021		41.59	0.000634485	3	1.14307	566.618
	High	VEEQEPELTSTPNFVVEVIK	1	1	Q07021		18.41	0.0721058	2	-0.655128	1144.09
P08238	Heat shock protein HSP 90-beta OS=Homo sapiens GN=HSP90AB1 PE=1 SV=4 - [HS90B_HUMAN]	169.013	8.7	5	1	5	7	724	83.2121	5.03369
	A2	Sequence	# PSMs	# Protein Groups	Protein Group Accessions	Modifications	IonScore	Exp Value	Charge	ΔM [ppm]	m/z [Da]
	High	GVVDSEDLPLNISR	1	2	P07900;P08238		71.86	4.43107e-07	2	-1.08079	757.396
	High	TLTLVDTGIGMTK	1	2	P08238;P07900		66.61	1.29872e-06	2	-0.276234	675.371
	High	ADLINNLGTIAK	1	2	P07900;P08238		54.1	2.35372e-05	2	-0.0350091	621.856
	High	SIYYITGESK	1	1	P08238		40.08	0.00102102	2	0.333051	580.796
	High	ELISNASDALDKIR	1	2	P08238;P14625		21.99	0.0392095	3	0.417586	515.614
	High	TLTLVDTGIGmTK	2	2	P07900;P08238	M11(Oxidation)	20.36	0.0625906	2	0.858236	683.369
Q5D0E6	DALR anticodon-binding domain-containing protein 3 OS=Homo sapiens GN=DALRD3 PE=2 SV=2 - [DALD3_HUMAN]	161.844	20.99	1	9	9	10	543	59.3248	7.41553
	A2	Sequence	# PSMs	# Protein Groups	Protein Group Accessions	Modifications	IonScore	Exp Value	Charge	ΔM [ppm]	m/z [Da]
	High	LATLFESYK	1	1	Q5D0E6		53.18	3.36588e-05	2	1.43219	536.29
	High	SHALEELTSANDGR	1	1	Q5D0E6		46.85	0.000133217	3	-0.597492	500.574
	High	TVLVADHLAR	1	1	Q5D0E6		37.78	0.000616881	2	1.59793	547.82
	High	FEmLSTAPQSQLFLALADSSISTK	1	1	Q5D0E6	M3(Oxidation)	37.21	0.000807958	3	-0.197549	867.775
	High	TLSPGILGR	1	1	Q5D0E6		36.97	0.00146664	2	2.30017	457.278
	High	VLSAVAAYATPASPASLGQR	2	1	Q5D0E6		29.02	0.00513788	2	-1.25825	965.522
	High	HLIcGPVK	1	1	Q5D0E6	C4(Carbamidomethyl)	28.87	0.00661561	2	-0.00556858	462.26
	High	ELVEEQGR	1	1	Q5D0E6		26.75	0.0110958	2	1.01191	480.244
	High	DPHmLTFLQQLR	1	1	Q5D0E6	M4(Oxidation)	13.09	0.326454	3	1.28953	505.598
P23284	Peptidyl-prolyl cis-trans isomerase B OS=Homo sapiens GN=PPIB PE=1 SV=2 - [PPIB_HUMAN]	155.685	37.04	1	9	9	13	216	23.7275	9.40771
	A2	Sequence	# PSMs	# Protein Groups	Protein Group Accessions	Modifications	IonScore	Exp Value	Charge	ΔM [ppm]	m/z [Da]
	High	DTNGSQFFITTVK	1	1	P23284		76.9	1.39859e-07	2	0.221777	729.367
	High	IGDEDVGR	1	1	P23284		46.45	0.000110968	2	0.406952	430.709
	High	VYFDLR	2	1	P23284		33.48	0.00233348	2	0.55179	406.719
	High	TVDNFVALATGEK	1	1	P23284		28.37	0.0121531	2	0.122258	682.857
	High	VIKDFmIQGGDFTR	1	1	P23284	M6(Oxidation)	23.24	0.0329598	3	-0.189709	548.28
	High	IEVEKPFAIAK	1	1	P23284		22.06	0.016491	3	-0.606575	415.58
	High	DKPLKDVIIADcGK	2	1	P23284	C12(Carbamidomethyl)	21.58	0.0354462	3	-0.517353	524.62
	High	VIKDFMIQGGDFTR	1	1	P23284		20.33	0.0593171	3	1.78514	542.949
	High	IEVEKPFAIAKE	2	1	P23284		18.93	0.0658881	2	0.30619	687.388
	High	DFmIQGGDFTR	1	1	P23284	M3(Oxidation)	17.85	0.0303509	2	-0.445203	651.793
P16403	Histone H1.2 OS=Homo sapiens GN=HIST1H1C PE=1 SV=2 - [H12_HUMAN]	152.818	20.19	6	5	5	5	213	21.3517	10.9312
	A2	Sequence	# PSMs	# Protein Groups	Protein Group Accessions	Modifications	IonScore	Exp Value	Charge	ΔM [ppm]	m/z [Da]
	High	SGVSLAALKK	1	1	P16403		68.07	2.72922e-07	2	0.565483	487.306
	High	ALAAAGYDVEK	1	1	P16403		43.89	0.000359321	2	-0.0727153	554.288
	High	SGVSLAALK	1	1	P16403		39.31	0.000861564	2	0.217197	423.258
	High	KASGPPVSELITK	1	1	P16403		38.88	0.000537091	3	-0.291696	442.926
	High	GTGASGSFK	1	1	P16403		37.47	0.0010296	2	0.321242	406.201
P00338	L-lactate dehydrogenase A chain OS=Homo sapiens GN=LDHA PE=1 SV=2 - [LDHA_HUMAN]	152.084	10.84	1	3	3	3	332	36.6654	8.26514
	A2	Sequence	# PSMs	# Protein Groups	Protein Group Accessions	Modifications	IonScore	Exp Value	Charge	ΔM [ppm]	m/z [Da]
	High	DLADELALVDVIEDK	1	1	P00338		114.58	2.07261e-11	2	-0.279017	829.43
	High	SADTLWGIQK	1	1	P00338		40.69	0.000763525	2	-0.607624	559.795
	High	QVVESAYEVIK	1	1	P00338		35.67	0.00184293	2	-0.481804	632.843
P11498	Pyruvate carboxylase, mitochondrial OS=Homo sapiens GN=PC PE=1 SV=2 - [PYC_HUMAN]	143.798	5.77	1	5	5	5	1178	129.551	6.84424
	A2	Sequence	# PSMs	# Protein Groups	Protein Group Accessions	Modifications	IonScore	Exp Value	Charge	ΔM [ppm]	m/z [Da]
	High	AEAEAQAEELSFPR	1	1	P11498		88.93	5.3734e-09	2	1.40602	774.372
	High	VVEIAPAAHLDPQLR	1	1	P11498		46.28	7.65391e-05	3	0.305359	543.642
	High	ALAVSDLNR	1	1	P11498		41.02	0.000822306	2	5.53194	479.772
	High	IAPYVAHNFSK	1	1	P11498		21.61	0.0579801	3	1.08576	416.225
	High	VEGRPGASLPPLDLQALEK	1	1	P11498		20.65	0.0236773	3	-2.16967	664.036
P17987	T-complex protein 1 subunit alpha OS=Homo sapiens GN=TCP1 PE=1 SV=1 - [TCPA_HUMAN]	140.905	13.13	1	6	6	6	556	60.3056	6.11279
	A2	Sequence	# PSMs	# Protein Groups	Protein Group Accessions	Modifications	IonScore	Exp Value	Charge	ΔM [ppm]	m/z [Da]
	High	TSASIILR	1	1	P17987		53.89	1.63328e-05	2	0.0416376	430.764
	High	EQLAIAEFAR	1	1	P17987		48.05	0.000166076	2	0.090686	574.309
	High	SSLGPVGLDK	1	1	P17987		42.69	0.000352567	2	-0.159407	486.772
	High	QAGVFEPTIVK	1	1	P17987		35.5	0.00198696	2	0.649668	594.835
	High	SLLVIPNTLAVNAAQDSTDLVAK	1	1	P17987		29.83	0.00145589	2	-1.35735	1177.15
	High	FATEAAITILR	1	1	P17987		29.18	0.00422735	2	0.691359	603.349
P06748	Nucleophosmin OS=Homo sapiens GN=NPM1 PE=1 SV=2 - [NPM_HUMAN]	135.505	11.9	1	2	2	3	294	32.5548	4.77979
	A2	Sequence	# PSMs	# Protein Groups	Protein Group Accessions	Modifications	IonScore	Exp Value	Charge	ΔM [ppm]	m/z [Da]
	High	mSVQPTVSLGGFEITPPVVLR	2	1	P06748	M1(Oxidation)	85.58	1.0376e-08	2	-0.99712	1122.11
	High	mTDQEAIQDLWQWR	1	1	P06748	M1(Oxidation)	71.21	9.11984e-07	2	-0.473042	918.422
P07195	L-lactate dehydrogenase B chain OS=Homo sapiens GN=LDHB PE=1 SV=2 - [LDHB_HUMAN]	125.714	12.28	1	4	4	4	334	36.6151	6.04932
	A2	Sequence	# PSMs	# Protein Groups	Protein Group Accessions	Modifications	IonScore	Exp Value	Charge	ΔM [ppm]	m/z [Da]
	High	GLTSVINQK	1	1	P07195		57.72	1.47068e-05	2	-1.41162	480.279
	High	IVADKDYSVTANSK	1	1	P07195		54.62	2.08812e-05	3	0.783247	504.264
	High	SADTLWDIQK	1	1	P07195		39.26	0.00102569	2	1.09351	588.799
	High	FIIPQIVK	1	1	P07195		26.5	0.00447744	2	1.0788	479.311
Q8IWX8	Calcium homeostasis endoplasmic reticulum protein OS=Homo sapiens GN=CHERP PE=1 SV=3 - [CHERP_HUMAN]	123.392	8.95	1	7	7	9	916	103.637	9.0415
	A2	Sequence	# PSMs	# Protein Groups	Protein Group Accessions	Modifications	IonScore	Exp Value	Charge	ΔM [ppm]	m/z [Da]
	High	LALEQQQLIcK	1	1	Q8IWX8	C10(Carbamidomethyl)	73.76	2.88198e-07	2	-0.491638	672.371
	High	ITADGAHFELR	2	1	Q8IWX8		34.42	0.00274671	3	-1.87588	410.547
	High	LLQLWEK	1	1	Q8IWX8		34.17	0.00321573	2	0.456929	465.277
	High	ELLAALQK	1	1	Q8IWX8		29	0.00321026	2	-0.193705	443.274
	High	LAQFVAR	1	1	Q8IWX8		25.05	0.0131295	2	0.926035	402.74
	High	VVVPIYcTSFLAVEEDKQQK	1	1	Q8IWX8	C7(Carbamidomethyl)	24.15	0.0171143	3	-0.179299	785.075
	High	QEQVTAAVAHAVEQQMQK	1	1	Q8IWX8		14.57	0.275821	3	1.89191	666.003
	High	QEQVTAAVAHAVEQQmQK	1	1	Q8IWX8	M16(Oxidation)	11.09	0.517394	3	0.369572	671.334
Q01105	Protein SET OS=Homo sapiens GN=SET PE=1 SV=3 - [SET_HUMAN]	116.557	14.14	2	4	4	4	290	33.4687	4.32275
	A2	Sequence	# PSMs	# Protein Groups	Protein Group Accessions	Modifications	IonScore	Exp Value	Charge	ΔM [ppm]	m/z [Da]
	High	LNEQASEEILK	1	1	Q01105		73.16	4.61321e-07	2	-0.65641	637.335
	High	VEVTEFEDIK	1	1	Q01105		59.85	8.85047e-06	2	1.28694	604.807
	High	EFHLNESGDPSSK	1	1	Q01105		25.9	0.00886787	3	-0.309504	482.888
	High	STEIKWK	1	1	Q01105		19.68	0.0748143	2	0.51911	446.251
P13639	Elongation factor 2 OS=Homo sapiens GN=EEF2 PE=1 SV=4 - [EF2_HUMAN]	115.095	5.94	1	4	5	5	858	95.277	6.82959
	A2	Sequence	# PSMs	# Protein Groups	Protein Group Accessions	Modifications	IonScore	Exp Value	Charge	ΔM [ppm]	m/z [Da]
	High	VNFTVDQIR	1	1	P13639		53.73	4.59653e-05	2	-0.365823	546.296
	High	FSVSPVVR	1	1	P13639		44.87	0.000162918	2	-0.438511	445.758
	High	STLTDSLVcK	1	1	P13639	C9(Carbamidomethyl)	42.36	0.000438477	2	-3.20726	562.285
	High	ETVSEESNVLcLSK	1	1	P13639	C11(Carbamidomethyl)	33.34	0.00315144	2	-0.433086	797.885
	High	GGGQIIPTAR	1	2	P13639;Q15029		23.33	0.023458	2	-0.132381	485.277
P78371	T-complex protein 1 subunit beta OS=Homo sapiens GN=CCT2 PE=1 SV=4 - [TCPB_HUMAN]	113.752	7.66	1	3	3	3	535	57.4521	6.45557
	A2	Sequence	# PSMs	# Protein Groups	Protein Group Accessions	Modifications	IonScore	Exp Value	Charge	ΔM [ppm]	m/z [Da]
	High	VQDDEVGDGTTSVTVLAAELLR	1	1	P78371		62.4	3.3951e-06	2	-0.560848	1144.58
	High	GATQQILDEAER	1	1	P78371		59.02	8.4587e-06	2	0.119045	665.834
	High	VLVDMSR	1	1	P78371		33.68	0.00503545	2	4.5024	410.225
P22314	Ubiquitin-like modifier-activating enzyme 1 OS=Homo sapiens GN=UBA1 PE=1 SV=3 - [UBA1_HUMAN]	107.942	3.4	1	2	2	2	1058	117.774	5.75732
	A2	Sequence	# PSMs	# Protein Groups	Protein Group Accessions	Modifications	IonScore	Exp Value	Charge	ΔM [ppm]	m/z [Da]
	High	AAVATFLQSVQVPEFTPK	1	1	P22314		88.32	5.22671e-09	2	0.560609	967.026
	High	SLVASLAEPDFVVTDFAK	1	1	P22314		39.53	0.000752149	2	0.569021	955.002
P26641	Elongation factor 1-gamma OS=Homo sapiens GN=EEF1G PE=1 SV=3 - [EF1G_HUMAN]	104.106	10.76	1	4	4	4	437	50.0871	6.66846
	A2	Sequence	# PSMs	# Protein Groups	Protein Group Accessions	Modifications	IonScore	Exp Value	Charge	ΔM [ppm]	m/z [Da]
	High	KLDPGSEETQTLVR	1	1	P26641		54.49	2.80949e-05	3	-1.63126	524.945
	High	ALIAAQYSGAQVR	1	1	P26641		54.3	2.43356e-05	2	1.34476	674.374
	High	STFVLDEFKR	1	1	P26641		26.74	0.012922	3	0.30234	414.556
	High	ILGLLDAYLK	1	1	P26641		23.52	0.00466863	2	0.466098	559.845
P40227	T-complex protein 1 subunit zeta OS=Homo sapiens GN=CCT6A PE=1 SV=3 - [TCPZ_HUMAN]	103.538	11.86	2	6	6	6	531	57.9876	6.68311
	A2	Sequence	# PSMs	# Protein Groups	Protein Group Accessions	Modifications	IonScore	Exp Value	Charge	ΔM [ppm]	m/z [Da]
	High	mLVSGAGDIK	1	1	P40227	M1(Oxidation)	42.95	0.000479106	2	-0.824107	503.765
	High	VLAQNSGFDLQETLVK	1	1	P40227		39.12	0.000710277	2	0.864709	881.474
	High	IITEGFEAAK	1	1	P40227		38.5	0.00103822	2	-0.596335	539.792
	High	ALQFLEEVK	1	1	P40227		34.21	0.0026552	2	0.783581	538.803
	High	SETDTSLIR	1	1	P40227		29.14	0.00999571	2	0.50594	511.262
	High	GLVLDHGAR	1	1	P40227		21.52	0.0359393	2	-0.359002	469.264
Q7Z5L9	Interferon regulatory factor 2-binding protein 2 OS=Homo sapiens GN=IRF2BP2 PE=1 SV=2 - [I2BP2_HUMAN]	100.741	13.46	1	5	5	6	587	60.9867	8.68994
	A2	Sequence	# PSMs	# Protein Groups	Protein Group Accessions	Modifications	IonScore	Exp Value	Charge	ΔM [ppm]	m/z [Da]
	High	GPADSLSTAAGAAELSAEGAGK	1	1	Q7Z5L9		68.85	5.92941e-07	2	-0.258553	965.971
	High	LEEPPELNR	1	1	Q7Z5L9		36.91	0.00147686	2	1.47525	548.786
	High	EPALTAGR	1	1	Q7Z5L9		29.61	0.0049775	2	2.5833	407.726
	High	YPLAAAAERPPR	2	1	Q7Z5L9		24.88	0.0186925	3	-0.0928748	437.91
	High	AAASLAAVSGTAAASLGSAQPTDLGAHK	1	1	Q7Z5L9		21.36	0.033998	3	-1.31066	832.1
Q06830	Peroxiredoxin-1 OS=Homo sapiens GN=PRDX1 PE=1 SV=1 - [PRDX1_HUMAN]	99.6762	14.57	1	2	3	3	199	22.0963	8.1333
	A2	Sequence	# PSMs	# Protein Groups	Protein Group Accessions	Modifications	IonScore	Exp Value	Charge	ΔM [ppm]	m/z [Da]
	High	QITVNDLPVGR	1	2	Q06830;P32119		54.68	1.90629e-05	2	1.24418	606.342
	High	LVQAFQFTDK	1	1	Q06830		46.78	0.000144827	2	0.695482	598.82
	High	ADEGISFR	1	1	Q06830		40.67	0.000647064	2	0.416018	447.72
P31943	Heterogeneous nuclear ribonucleoprotein H OS=Homo sapiens GN=HNRNPH1 PE=1 SV=4 - [HNRH1_HUMAN]	99.2844	15.37	2	4	5	5	449	49.1984	6.30322
	A2	Sequence	# PSMs	# Protein Groups	Protein Group Accessions	Modifications	IonScore	Exp Value	Charge	ΔM [ppm]	m/z [Da]
	High	ATENDIYNFFSPLNPVR	1	2	P31943;P52597		76.4	1.48906e-07	2	0.109565	998.992
	High	HTGPNSPDTANDGFVR	1	1	P31943		30.21	0.00366827	3	-2.37387	562.259
	High	STGEAFVQFASQEIAEK	1	1	P31943		25.22	0.0165334	2	-0.741039	921.449
	High	YIEIFK	1	1	P31943		23.09	0.0247908	2	1.89968	406.732
	High	GLPWScSADEVQR	1	1	P31943	C6(Carbamidomethyl)	19.08	0.0488199	2	-1.37329	752.845
P52597	Heterogeneous nuclear ribonucleoprotein F OS=Homo sapiens GN=HNRNPF PE=1 SV=3 - [HNRPF_HUMAN]	91.6032	8.19	1	1	2	2	415	45.6429	5.57959
	A2	Sequence	# PSMs	# Protein Groups	Protein Group Accessions	Modifications	IonScore	Exp Value	Charge	ΔM [ppm]	m/z [Da]
	High	ATENDIYNFFSPLNPVR	1	2	P31943;P52597		76.4	1.48906e-07	2	0.109565	998.992
	High	ITGEAFVQFASQELAEK	1	1	P52597		35.96	0.00138165	2	0.29453	934.476
P12956	X-ray repair cross-complementing protein 6 OS=Homo sapiens GN=XRCC6 PE=1 SV=2 - [XRCC6_HUMAN]	91.5262	10.18	1	5	5	5	609	69.7991	6.63916
	A2	Sequence	# PSMs	# Protein Groups	Protein Group Accessions	Modifications	IonScore	Exp Value	Charge	ΔM [ppm]	m/z [Da]
	High	NIYVLQELDNPGAK	1	1	P12956		78.33	1.20452e-07	2	-0.414639	787.414
	High	TFNTSTGGLLLPSDTKR	1	1	P12956		28.54	0.00699794	3	0.235137	603.323
	High	EVAALcR	1	1	P12956	C6(Carbamidomethyl)	26.5	0.0266408	2	0.87852	409.713
	High	KQELLEALTK	1	1	P12956		14.14	0.161901	2	0.480275	586.848
	High	ILELDQFKGQQGQK	1	1	P12956		12.42	0.360861	3	-0.0772807	544.63
P29692	Elongation factor 1-delta OS=Homo sapiens GN=EEF1D PE=1 SV=5 - [EF1D_HUMAN]	90.6	8.54	1	2	2	2	281	31.1028	5.0083
	A2	Sequence	# PSMs	# Protein Groups	Protein Group Accessions	Modifications	IonScore	Exp Value	Charge	ΔM [ppm]	m/z [Da]
	High	GVVQELQQAISK	1	1	P29692		68.06	8.9881e-07	2	0.83056	650.368
	High	IASLEVENQSLR	1	1	P29692		41.54	0.000526091	2	-1.18024	679.867
P04406	Glyceraldehyde-3-phosphate dehydrogenase OS=Homo sapiens GN=GAPDH PE=1 SV=3 - [G3P_HUMAN]	85.9242	16.12	1	4	4	4	335	36.0304	8.45557
	A2	Sequence	# PSMs	# Protein Groups	Protein Group Accessions	Modifications	IonScore	Exp Value	Charge	ΔM [ppm]	m/z [Da]
	High	IISNAScTTNcLAPLAK	1	1	P04406	C7(Carbamidomethyl); C11(Carbamidomethyl)	47	0.000128694	2	1.81796	917.465
	High	LISWYDNEFGYSNR	1	1	P04406		37.04	0.0009786	2	0.688946	882.405
	High	VIPELNGK	1	1	P04406		28.65	0.00286562	2	0.351592	435.258
	High	GALQNIIPASTGAAK	1	1	P04406		27.31	0.00910324	2	-0.67644	706.398
P08670	Vimentin OS=Homo sapiens GN=VIM PE=1 SV=4 - [VIME_HUMAN]	85.86	5.58	1	1	2	2	466	53.6191	5.12256
	A2	Sequence	# PSMs	# Protein Groups	Protein Group Accessions	Modifications	IonScore	Exp Value	Charge	ΔM [ppm]	m/z [Da]
	High	LLQDSVDFSLADAINTEFK	1	1	P08670		85.86	1.47868e-08	2	-0.37185	1063.54
	High	FLEQQNK	1	5	P02538;P13647;P04259;Q8N1N4;P08670		13.89	0.516524	2	-0.861162	453.737
P62258	14-3-3 protein epsilon OS=Homo sapiens GN=YWHAE PE=1 SV=1 - [1433E_HUMAN]	85.6466	12.16	2	2	3	3	255	29.1554	4.7417
	A2	Sequence	# PSMs	# Protein Groups	Protein Group Accessions	Modifications	IonScore	Exp Value	Charge	ΔM [ppm]	m/z [Da]
	High	EAAENSLVAYK	1	1	P62258		66.41	2.02275e-06	2	1.74045	597.805
	High	NLLSVAYK	1	2	P27348;P62258		33.5	0.00167506	2	1.34017	454.267
	High	YLAEFATGNDRK	1	1	P62258		27.75	0.012675	3	-0.771201	462.233
P50991	T-complex protein 1 subunit delta OS=Homo sapiens GN=CCT4 PE=1 SV=4 - [TCPD_HUMAN]	80.7141	9.83	1	5	5	5	539	57.8878	7.82568
	A2	Sequence	# PSMs	# Protein Groups	Protein Group Accessions	Modifications	IonScore	Exp Value	Charge	ΔM [ppm]	m/z [Da]
	High	FSNISAAK	1	1	P50991		40.35	0.000844153	2	0.204875	419.227
	High	IDDVVNTR	1	1	P50991		40.31	0.00113595	2	-0.61091	466.246
	High	VSNSGITR	1	1	P50991		39.28	0.0011036	2	1.20423	417.228
	High	GIHPTIISESFQK	1	1	P50991		22.22	0.0404859	3	1.04938	486.265
	High	ALIAGGGAPEIELALR	1	1	P50991		16.24	0.0689284	2	0.244523	775.949
P29401	Transketolase OS=Homo sapiens GN=TKT PE=1 SV=3 - [TKT_HUMAN]	80.5367	11.24	1	6	6	6	623	67.8347	7.66455
	A2	Sequence	# PSMs	# Protein Groups	Protein Group Accessions	Modifications	IonScore	Exp Value	Charge	ΔM [ppm]	m/z [Da]
	High	IIALDGDTK	1	1	P29401		38.92	0.00145545	2	-0.578021	473.266
	High	VLDPFTIKPLDR	1	1	P29401		35.6	0.000950209	3	0.598339	471.942
	High	ISSDLDGHPVPK	1	1	P29401		33.58	0.00339861	3	-0.956066	422.222
	High	AVELAANTK	1	1	P29401		25.69	0.0246843	2	0.00322845	458.759
	High	HQPTAIIAK	1	1	P29401		20.68	0.0235143	2	0.224328	489.79
	High	ILATPPQEDAPSVDIANIR	1	1	P29401		15.17	0.141401	2	-2.39675	1010.54
P19338	Nucleolin OS=Homo sapiens GN=NCL PE=1 SV=3 - [NUCL_HUMAN]	80.3495	6.62	1	4	4	4	710	76.5684	4.70361
	A2	Sequence	# PSMs	# Protein Groups	Protein Group Accessions	Modifications	IonScore	Exp Value	Charge	ΔM [ppm]	m/z [Da]
	High	SISLYYTGEK	1	1	P19338		42.04	0.000606418	2	1.06931	580.796
	High	ALELTGLK	1	1	P19338		41.01	0.000435876	2	-0.853915	422.76
	High	NDLAVVDVR	1	1	P19338		38	0.00103811	2	0.22561	500.775
	High	GLSEDTTEETLKESFDGSVR	1	1	P19338		13.88	0.180075	3	0.786532	734.014
P29508	Serpin B3 OS=Homo sapiens GN=SERPINB3 PE=1 SV=2 - [SPB3_HUMAN]	80.0614	4.36	2	2	2	2	390	44.5365	6.81494
	A2	Sequence	# PSMs	# Protein Groups	Protein Group Accessions	Modifications	IonScore	Exp Value	Charge	ΔM [ppm]	m/z [Da]
	High	GLVLSGVLHK	1	1	P29508		56.3	2.33868e-06	2	0.58457	511.822
	High	VLEIPYK	1	1	P29508		40.15	0.000458874	2	-1.29625	431.257
P12277	Creatine kinase B-type OS=Homo sapiens GN=CKB PE=1 SV=1 - [KCRB_HUMAN]	77.3041	10.5	1	3	3	3	381	42.6173	5.59229
	A2	Sequence	# PSMs	# Protein Groups	Protein Group Accessions	Modifications	IonScore	Exp Value	Charge	ΔM [ppm]	m/z [Da]
	High	VLTPELYAELR	1	1	P12277		59.25	6.23964e-06	2	0.337891	652.367
	High	GTGGVDTAAVGGVFDVSNADR	1	1	P12277		36.66	0.00115439	2	-0.862363	982.968
	High	LLIEMEQR	1	1	P12277		16.24	0.216292	2	0.725741	516.282
P32119	Peroxiredoxin-2 OS=Homo sapiens GN=PRDX2 PE=1 SV=5 - [PRDX2_HUMAN]	77.234	23.23	1	3	4	4	198	21.8782	5.97314
	A2	Sequence	# PSMs	# Protein Groups	Protein Group Accessions	Modifications	IonScore	Exp Value	Charge	ΔM [ppm]	m/z [Da]
	High	QITVNDLPVGR	1	2	Q06830;P32119		54.68	1.90629e-05	2	1.24418	606.342
	High	LSEDYGVLK	1	1	P32119		32.33	0.00485376	2	4.48395	512.274
	High	GLFIIDGK	1	1	P32119		26.64	0.00704504	2	0.226437	431.755
	High	KEGGLGPLNIPLLADVTR	1	1	P32119		18.8	0.0131513	3	4.61283	621.698
P59665	Neutrophil defensin 1 OS=Homo sapiens GN=DEFA1 PE=1 SV=1 - [DEF1_HUMAN]	77.1645	19.15	2	2	2	2	94	10.1942	6.99072
	A2	Sequence	# PSMs	# Protein Groups	Protein Group Accessions	Modifications	IonScore	Exp Value	Charge	ΔM [ppm]	m/z [Da]
	High	YGTcIYQGR	1	1	P59665	C4(Carbamidomethyl)	50.59	3.0554e-05	2	2.87926	559.26
	High	IPAcIAGER	1	1	P59665	C4(Carbamidomethyl)	46.3	0.000159408	2	0.00137987	493.758
P01040	Cystatin-A OS=Homo sapiens GN=CSTA PE=1 SV=1 - [CYTA_HUMAN]	73.3226	44.9	1	4	4	4	98	10.9997	5.50342
	A2	Sequence	# PSMs	# Protein Groups	Protein Group Accessions	Modifications	IonScore	Exp Value	Charge	ΔM [ppm]	m/z [Da]
	High	TQVVAGTNYYIK	1	1	P01040		36.82	0.0014038	2	-2.75487	678.86
	High	TNETYGKLEAVQYK	1	1	P01040		33.36	0.00375974	3	0.394742	548.614
	High	LEAVQYK	1	1	P01040		29.63	0.00762251	2	-0.520934	425.737
	High	SLPGQNEDLVLTGYQVDK	1	1	P01040		29.45	0.00692357	2	-1.458	988.501
P06733	Alpha-enolase OS=Homo sapiens GN=ENO1 PE=1 SV=2 - [ENOA_HUMAN]	73.18	8.99	3	2	2	2	434	47.1393	7.38623
	A2	Sequence	# PSMs	# Protein Groups	Protein Group Accessions	Modifications	IonScore	Exp Value	Charge	ΔM [ppm]	m/z [Da]
	High	DYPVVSIEDPFDQDDWGAWQK	1	1	P06733		73.18	7.93385e-08	2	-1.35276	1255.56
	High	AAVPSGASTGIYEALELR	1	1	P06733		20.07	0.0629767	2	-0.689594	902.975
Q99832	T-complex protein 1 subunit eta OS=Homo sapiens GN=CCT7 PE=1 SV=2 - [TCPH_HUMAN]	70.3046	6.08	1	4	4	4	543	59.3289	7.6499
	A2	Sequence	# PSMs	# Protein Groups	Protein Group Accessions	Modifications	IonScore	Exp Value	Charge	ΔM [ppm]	m/z [Da]
	High	TcTFILR	1	1	Q99832	C2(Carbamidomethyl)	42.86	0.000370089	2	-1.18617	455.744
	High	TATQLAVNK	1	1	Q99832		31.17	0.00618707	2	0.724074	473.272
	High	QQLLIGAYAK	1	1	Q99832		28.3	0.00554666	2	-0.0456438	552.824
	High	ALEIIPR	1	1	Q99832		26.26	0.00402206	2	0.886988	406.256
P49368	T-complex protein 1 subunit gamma OS=Homo sapiens GN=CCT3 PE=1 SV=4 - [TCPG_HUMAN]	69.785	4.59	2	3	3	3	545	60.4953	6.49365
	A2	Sequence	# PSMs	# Protein Groups	Protein Group Accessions	Modifications	IonScore	Exp Value	Charge	ΔM [ppm]	m/z [Da]
	High	AVAQALEVIPR	1	1	P49368		50.52	1.86303e-05	2	0.318417	583.848
	High	AcTILLR	1	1	P49368	C2(Carbamidomethyl)	37.36	0.00180899	2	1.43566	423.748
	High	TIADIIR	1	1	P49368		22.06	0.0528955	2	0.0454844	401.245
O43242	26S proteasome non-ATPase regulatory subunit 3 OS=Homo sapiens GN=PSMD3 PE=1 SV=2 - [PSMD3_HUMAN]	69.5355	5.62	1	3	3	3	534	60.9395	8.44092
	A2	Sequence	# PSMs	# Protein Groups	Protein Group Accessions	Modifications	IonScore	Exp Value	Charge	ΔM [ppm]	m/z [Da]
	High	ISLADIAQK	1	1	O43242		60.67	5.14223e-06	2	0.49791	479.782
	High	ALDLVAAK	1	1	O43242		29.15	0.00577688	2	-1.09725	400.747
	High	AVQGFFTSNNATR	1	1	O43242		14.94	0.200392	2	-0.736094	706.849
P61289	Proteasome activator complex subunit 3 OS=Homo sapiens GN=PSME3 PE=1 SV=1 - [PSME3_HUMAN]	68.13	4.33	1	1	1	1	254	29.4876	5.94775
	A2	Sequence	# PSMs	# Protein Groups	Protein Group Accessions	Modifications	IonScore	Exp Value	Charge	ΔM [ppm]	m/z [Da]
	High	SNQQLVDIIEK	1	1	P61289		68.13	1.32281e-06	2	0.288234	643.851
P22626	Heterogeneous nuclear ribonucleoproteins A2/B1 OS=Homo sapiens GN=HNRNPA2B1 PE=1 SV=2 - [ROA2_HUMAN]	63.8736	8.22	1	3	3	3	353	37.4067	8.95361
	A2	Sequence	# PSMs	# Protein Groups	Protein Group Accessions	Modifications	IonScore	Exp Value	Charge	ΔM [ppm]	m/z [Da]
	High	IDTIEIITDR	1	1	P22626		41.77	0.000615378	2	0.342605	594.827
	High	GGNFGFGDSR	1	1	P22626		29.88	0.00210743	2	0.239697	507.226
	High	TLETVPLER	1	1	P22626		28.09	0.00853813	2	0.406299	529.298
P07814	Bifunctional glutamate/proline--tRNA ligase OS=Homo sapiens GN=EPRS PE=1 SV=5 - [SYEP_HUMAN]	63.8475	1.19	1	2	2	2	1512	170.483	7.32764
	A2	Sequence	# PSMs	# Protein Groups	Protein Group Accessions	Modifications	IonScore	Exp Value	Charge	ΔM [ppm]	m/z [Da]
	High	LNLNNTVLSK	1	1	P07814		54.25	2.0859e-05	2	1.3794	558.325
	High	ScQFVAVR	1	1	P07814	C2(Carbamidomethyl)	31.16	0.00708177	2	0.869892	483.745
P10809	60 kDa heat shock protein, mitochondrial OS=Homo sapiens GN=HSPD1 PE=1 SV=2 - [CH60_HUMAN]	63.7973	7.33	1	4	4	4	573	61.0164	5.87158
	A2	Sequence	# PSMs	# Protein Groups	Protein Group Accessions	Modifications	IonScore	Exp Value	Charge	ΔM [ppm]	m/z [Da]
	High	VTDALNATR	1	1	P10809		50.98	9.85523e-05	2	-1.48177	480.758
	High	LSDGVAVLK	1	1	P10809		28.01	0.0106734	2	-4.43985	451.269
	High	VGEVIVTKDDAmLLK	1	1	P10809	M12(Oxidation)	20.81	0.0377582	3	1.35861	549.64
	High	VGLQVVAVK	1	1	P10809		19.67	0.0107639	2	0.293625	456.798
O15042	U2 snRNP-associated SURP motif-containing protein OS=Homo sapiens GN=U2SURP PE=1 SV=2 - [SR140_HUMAN]	62.8557	4.57	1	4	4	4	1029	118.219	8.47021
	A2	Sequence	# PSMs	# Protein Groups	Protein Group Accessions	Modifications	IonScore	Exp Value	Charge	ΔM [ppm]	m/z [Da]
	High	LYSILQGDSPTK	1	1	O15042		49.46	9.28568e-05	2	1.58931	661.355
	High	VANASYYR	1	1	O15042		27	0.0094775	2	0.152809	472.235
	High	LYLVSDVLYNSSAK	1	1	O15042		20.96	0.0493032	2	1.08679	786.42
	High	LKNPNAPmLPPPK	1	1	O15042	M8(Oxidation)	20.13	0.0378499	3	-0.00413663	478.271
P49327	Fatty acid synthase OS=Homo sapiens GN=FASN PE=1 SV=3 - [FAS_HUMAN]	62.0594	1.19	1	3	3	3	2511	273.254	6.44287
	A2	Sequence	# PSMs	# Protein Groups	Protein Group Accessions	Modifications	IonScore	Exp Value	Charge	ΔM [ppm]	m/z [Da]
	High	AQVADVVVSR	1	1	P49327		40.19	0.000784899	2	1.12841	522.296
	High	LQVVDQPLPVR	1	1	P49327		35.25	0.000761273	2	-0.209285	632.375
	High	GYAVLGGER	1	1	P49327		27.82	0.0149503	2	0.626656	461.243
Q15233	Non-POU domain-containing octamer-binding protein OS=Homo sapiens GN=NONO PE=1 SV=4 - [NONO_HUMAN]	62.0478	9.13	1	4	4	4	471	54.1973	8.95361
	A2	Sequence	# PSMs	# Protein Groups	Protein Group Accessions	Modifications	IonScore	Exp Value	Charge	ΔM [ppm]	m/z [Da]
	High	GIVEFSGKPAAR	1	1	Q15233		43.38	0.000362766	2	-0.0425534	616.343
	High	FAcHSASLTVR	1	1	Q15233	C3(Carbamidomethyl)	33.63	0.00342474	3	0.640126	416.877
	High	AAPGAEFAPNKR	1	1	Q15233		28.56	0.0105183	3	4.30022	410.221
	High	AGEVFIHK	1	1	Q15233		19.3	0.0898797	2	0.814147	450.751
O75533	Splicing factor 3B subunit 1 OS=Homo sapiens GN=SF3B1 PE=1 SV=3 - [SF3B1_HUMAN]	61.84	0.69	1	1	1	1	1304	145.738	7.09326
	A2	Sequence	# PSMs	# Protein Groups	Protein Group Accessions	Modifications	IonScore	Exp Value	Charge	ΔM [ppm]	m/z [Da]
	High	VGAAEIISR	1	1	O75533		61.84	6.97188e-06	2	-0.328779	458.266
P78347	General transcription factor II-I OS=Homo sapiens GN=GTF2I PE=1 SV=2 - [GTF2I_HUMAN]	60.9067	3.01	3	3	3	3	998	112.346	6.39209
	A2	Sequence	# PSMs	# Protein Groups	Protein Group Accessions	Modifications	IonScore	Exp Value	Charge	ΔM [ppm]	m/z [Da]
	High	EQVNDLFSR	1	1	P78347		46.92	0.000164621	2	0.0497035	554.275
	High	ILDSAEFIK	1	1	P78347		29.08	0.00574716	2	0.637526	518.29
	High	FAQALGLTEAVK	1	1	P78347		22.24	0.0292547	2	-0.759296	624.353
P31151	Protein S100-A7 OS=Homo sapiens GN=S100A7 PE=1 SV=4 - [S10A7_HUMAN]	60.82	22.77	2	3	3	4	101	11.4636	6.771
	A2	Sequence	# PSMs	# Protein Groups	Protein Group Accessions	Modifications	IonScore	Exp Value	Charge	ΔM [ppm]	m/z [Da]
	High	GTNYLADVFEK	1	1	P31151		60.82	5.7128e-06	2	0.371821	628.812
	High	SIIGmIDmFHK	2	1	P31151	M5(Oxidation); M8(Oxidation)	20.89	0.0553999	3	-0.101245	441.886
	High	GTNYLADVFEKK	1	1	P31151		13.09	0.328908	2	0.0734655	692.859
P62318	Small nuclear ribonucleoprotein Sm D3 OS=Homo sapiens GN=SNRPD3 PE=1 SV=1 - [SMD3_HUMAN]	60.49	7.94	1	1	1	1	126	13.9073	10.3159
	A2	Sequence	# PSMs	# Protein Groups	Protein Group Accessions	Modifications	IonScore	Exp Value	Charge	ΔM [ppm]	m/z [Da]
	High	VAQLEQVYIR	1	1	P62318		60.49	7.81642e-06	2	0.190755	609.846
P07339	Cathepsin D OS=Homo sapiens GN=CTSD PE=1 SV=1 - [CATD_HUMAN]	59.5	1.94	1	1	1	1	412	44.5236	6.53662
	A2	Sequence	# PSMs	# Protein Groups	Protein Group Accessions	Modifications	IonScore	Exp Value	Charge	ΔM [ppm]	m/z [Da]
	High	VGFAEAAR	1	1	P07339		59.5	1.44179e-05	2	0.259355	410.719
P78527	DNA-dependent protein kinase catalytic subunit OS=Homo sapiens GN=PRKDC PE=1 SV=3 - [PRKDC_HUMAN]	59.2539	0.48	1	2	2	2	4128	468.788	7.12256
	A2	Sequence	# PSMs	# Protein Groups	Protein Group Accessions	Modifications	IonScore	Exp Value	Charge	ΔM [ppm]	m/z [Da]
	High	QITQSALLAEAR	1	1	P78527		46.08	0.00017139	2	0.352426	650.865
	High	LLEEALLR	1	1	P78527		32.34	0.00142944	2	-0.254233	478.792
P02768	Serum albumin OS=Homo sapiens GN=ALB PE=1 SV=2 - [ALBU_HUMAN]	58.9181	4.43	1	3	3	3	609	69.3215	6.27783
	A2	Sequence	# PSMs	# Protein Groups	Protein Group Accessions	Modifications	IonScore	Exp Value	Charge	ΔM [ppm]	m/z [Da]
	High	QTALVELVK	1	1	P02768		37.39	0.000738678	2	0.402032	500.806
	High	FQNALLVR	1	1	P02768		37.07	0.000795161	2	-0.34238	480.785
	High	LVNEVTEFAK	1	1	P02768		24.74	0.028202	2	-0.135295	575.311
P11586	C-1-tetrahydrofolate synthase, cytoplasmic OS=Homo sapiens GN=MTHFD1 PE=1 SV=3 - [C1TC_HUMAN]	58.74	1.18	1	1	1	1	935	101.495	7.29834
	A2	Sequence	# PSMs	# Protein Groups	Protein Group Accessions	Modifications	IonScore	Exp Value	Charge	ΔM [ppm]	m/z [Da]
	High	GALALAQAVQR	1	1	P11586		58.74	3.27466e-06	2	-0.00508021	549.325
P35573	Glycogen debranching enzyme OS=Homo sapiens GN=AGL PE=1 SV=3 - [GDE_HUMAN]	57.6399	1.11	1	2	2	2	1532	174.652	6.75635
	A2	Sequence	# PSMs	# Protein Groups	Protein Group Accessions	Modifications	IonScore	Exp Value	Charge	ΔM [ppm]	m/z [Da]
	High	IPFASLASR	1	1	P35573		44.83	0.000203888	2	-1.24235	481.276
	High	LGISSLIR	1	1	P35573		33.32	0.00237449	2	-0.157619	429.774
Q9P258	Protein RCC2 OS=Homo sapiens GN=RCC2 PE=1 SV=2 - [RCC2_HUMAN]	56.4015	3.26	1	2	2	2	522	56.0492	8.77783
	A2	Sequence	# PSMs	# Protein Groups	Protein Group Accessions	Modifications	IonScore	Exp Value	Charge	ΔM [ppm]	m/z [Da]
	High	YGcLAGVR	1	1	Q9P258	C3(Carbamidomethyl)	48.05	0.000104189	2	-0.344306	448.226
	High	AVQDLcGWR	1	1	Q9P258	C6(Carbamidomethyl)	29.59	0.00730839	2	1.78187	552.767
Q13200	26S proteasome non-ATPase regulatory subunit 2 OS=Homo sapiens GN=PSMD2 PE=1 SV=3 - [PSMD2_HUMAN]	54.9375	2.64	1	2	2	2	908	100.136	5.19873
	A2	Sequence	# PSMs	# Protein Groups	Protein Group Accessions	Modifications	IonScore	Exp Value	Charge	ΔM [ppm]	m/z [Da]
	High	VGQAVDVVGQAGKPK	1	1	Q13200		45.24	8.67757e-05	3	0.187964	484.944
	High	LNILDTLSK	1	1	Q13200		28.11	0.00641281	2	0.65955	508.803
O14818	Proteasome subunit alpha type-7 OS=Homo sapiens GN=PSMA7 PE=1 SV=1 - [PSA7_HUMAN]	53.59	4.44	2	1	1	1	248	27.8696	8.45557
	A2	Sequence	# PSMs	# Protein Groups	Protein Group Accessions	Modifications	IonScore	Exp Value	Charge	ΔM [ppm]	m/z [Da]
	High	ALLEVVQSGGK	1	1	O14818		53.59	4.17834e-05	2	0.636149	550.82
P36578	60S ribosomal protein L4 OS=Homo sapiens GN=RPL4 PE=1 SV=5 - [RL4_HUMAN]	53.56	2.58	1	1	1	1	427	47.6674	11.063
	A2	Sequence	# PSMs	# Protein Groups	Protein Group Accessions	Modifications	IonScore	Exp Value	Charge	ΔM [ppm]	m/z [Da]
	High	AAAAAAALQAK	1	1	P36578		53.56	2.26886e-05	2	0.823707	478.78
P09874	Poly [ADP-ribose] polymerase 1 OS=Homo sapiens GN=PARP1 PE=1 SV=4 - [PARP1_HUMAN]	53.331	3.85	1	3	3	3	1014	113.012	8.88037
	A2	Sequence	# PSMs	# Protein Groups	Protein Group Accessions	Modifications	IonScore	Exp Value	Charge	ΔM [ppm]	m/z [Da]
	High	VVSEDFLQDVSASTK	1	1	P09874		49.2	8.47596e-05	2	0.998129	812.908
	High	VVDRDSEEAEIIR	1	1	P09874		25.48	0.0186872	3	-0.138403	510.93
	High	TLGDFAAEYAK	1	1	P09874		21.74	0.0535908	2	0.394627	593.293
P39019	40S ribosomal protein S19 OS=Homo sapiens GN=RPS19 PE=1 SV=2 - [RS19_HUMAN]	53.17	6.21	1	1	1	1	145	16.0505	10.3159
	A2	Sequence	# PSMs	# Protein Groups	Protein Group Accessions	Modifications	IonScore	Exp Value	Charge	ΔM [ppm]	m/z [Da]
	High	VLQALEGLK	1	1	P39019		53.17	9.87993e-06	2	0.28964	485.8
P07355	Annexin A2 OS=Homo sapiens GN=ANXA2 PE=1 SV=2 - [ANXA2_HUMAN]	53.0206	7.08	2	2	2	2	339	38.5798	7.75244
	A2	Sequence	# PSMs	# Protein Groups	Protein Group Accessions	Modifications	IonScore	Exp Value	Charge	ΔM [ppm]	m/z [Da]
	High	TNQELQEINR	1	1	P07355		44	0.000394126	2	0.663329	622.816
	High	GVDEVTIVNILTNR	1	1	P07355		31.04	0.00503709	2	1.11359	771.929
Q14974	Importin subunit beta-1 OS=Homo sapiens GN=KPNB1 PE=1 SV=2 - [IMB1_HUMAN]	52.8074	2.05	1	2	2	2	876	97.108	4.77979
	A2	Sequence	# PSMs	# Protein Groups	Protein Group Accessions	Modifications	IonScore	Exp Value	Charge	ΔM [ppm]	m/z [Da]
	High	VAALQNLVK	1	1	Q14974		45.29	7.24713e-05	2	-0.434377	478.3
	High	DTAAWTVGR	1	1	Q14974		26.92	0.0157508	2	-1.05596	488.745
P17844	Probable ATP-dependent RNA helicase DDX5 OS=Homo sapiens GN=DDX5 PE=1 SV=1 - [DDX5_HUMAN]	52.5403	3.26	1	1	2	2	614	69.1047	8.92432
	A2	Sequence	# PSMs	# Protein Groups	Protein Group Accessions	Modifications	IonScore	Exp Value	Charge	ΔM [ppm]	m/z [Da]
	High	LLQLVEDR	1	1	P17844		42.4	0.000189895	2	0.0144962	493.288
	High	APILIATDVASR	1	2	Q92841;P17844		27.9	0.00437889	2	1.08927	613.859
P05388	60S acidic ribosomal protein P0 OS=Homo sapiens GN=RPLP0 PE=1 SV=1 - [RLA0_HUMAN]	52.5316	5.99	2	2	2	2	317	34.2518	5.97314
	A2	Sequence	# PSMs	# Protein Groups	Protein Group Accessions	Modifications	IonScore	Exp Value	Charge	ΔM [ppm]	m/z [Da]
	High	IIQLLDDYPK	1	1	P05388		40.35	0.00067809	2	-0.201644	609.342
	High	GNVGFVFTK	1	1	P05388		33.81	0.00299456	2	1.22403	484.764
Q96EY4	Translation machinery-associated protein 16 OS=Homo sapiens GN=TMA16 PE=1 SV=2 - [TMA16_HUMAN]	52.43	3.94	1	1	1	1	203	23.8494	9.26123
	A2	Sequence	# PSMs	# Protein Groups	Protein Group Accessions	Modifications	IonScore	Exp Value	Charge	ΔM [ppm]	m/z [Da]
	High	DAcELIER	1	1	Q96EY4	C3(Carbamidomethyl)	52.43	2.97169e-05	2	-1.2725	503.237
P62917	60S ribosomal protein L8 OS=Homo sapiens GN=RPL8 PE=1 SV=2 - [RL8_HUMAN]	51.54	4.28	1	1	1	1	257	28.0073	11.0337
	A2	Sequence	# PSMs	# Protein Groups	Protein Group Accessions	Modifications	IonScore	Exp Value	Charge	ΔM [ppm]	m/z [Da]
	High	AVVGVVAGGGR	1	1	P62917		51.54	2.10437e-05	2	0.605372	471.28
P14618	Pyruvate kinase isozymes M1/M2 OS=Homo sapiens GN=PKM PE=1 SV=4 - [KPYM_HUMAN]	50.9448	3.77	1	2	2	3	531	57.9	7.84033
	A2	Sequence	# PSMs	# Protein Groups	Protein Group Accessions	Modifications	IonScore	Exp Value	Charge	ΔM [ppm]	m/z [Da]
	High	VNFAMNVGK	1	1	P14618		37.37	0.00129178	2	-2.66206	490.254
	High	VNFAmNVGK	1	1	P14618	M5(Oxidation)	32.16	0.0031623	2	-4.43947	498.25
	High	LDIDSPPITAR	1	1	P14618		17.69	0.108938	2	0.46384	599.328
Q9NYF8	Bcl-2-associated transcription factor 1 OS=Homo sapiens GN=BCLAF1 PE=1 SV=2 - [BCLF1_HUMAN]	50.7258	1.85	1	2	2	2	920	106.059	9.979
	A2	Sequence	# PSMs	# Protein Groups	Protein Group Accessions	Modifications	IonScore	Exp Value	Charge	ΔM [ppm]	m/z [Da]
	High	SAAmTLNER	1	1	Q9NYF8	M4(Oxidation)	39.05	0.000709373	2	-0.0341733	504.743
	High	SFATASHR	1	1	Q9NYF8		30.25	0.0077413	2	-0.247441	438.72
P23526	Adenosylhomocysteinase OS=Homo sapiens GN=AHCY PE=1 SV=4 - [SAHH_HUMAN]	50.4997	4.4	1	2	2	2	432	47.6852	6.34131
	A2	Sequence	# PSMs	# Protein Groups	Protein Group Accessions	Modifications	IonScore	Exp Value	Charge	ΔM [ppm]	m/z [Da]
	High	VADIGLAAWGR	1	1	P23526		34.95	0.00254312	2	0.364497	564.812
	High	IILLAEGR	1	1	P23526		31.06	0.00156686	2	-0.537556	442.782
Q9Y3E1	Hepatoma-derived growth factor-related protein 3 OS=Homo sapiens GN=HDGFRP3 PE=1 SV=1 - [HDGR3_HUMAN]	50.2	3.94	1	1	1	1	203	22.606	7.98682
	A2	Sequence	# PSMs	# Protein Groups	Protein Group Accessions	Modifications	IonScore	Exp Value	Charge	ΔM [ppm]	m/z [Da]
	High	AGDLVFAK	1	1	Q9Y3E1		50.2	6.8282e-05	2	1.51972	410.732
P61978	Heterogeneous nuclear ribonucleoprotein K OS=Homo sapiens GN=HNRNPK PE=1 SV=1 - [HNRPK_HUMAN]	50.1082	7.56	1	2	2	2	463	50.9444	5.5415
	A2	Sequence	# PSMs	# Protein Groups	Protein Group Accessions	Modifications	IonScore	Exp Value	Charge	ΔM [ppm]	m/z [Da]
	High	IILDLISESPIK	1	1	P61978		36.27	0.000354072	2	0.291897	670.906
	High	IITITGTQDQIQNAQYLLQNSVK	1	1	P61978		29.63	0.00261343	3	-0.49557	863.801
P61626	Lysozyme C OS=Homo sapiens GN=LYZ PE=1 SV=1 - [LYSC_HUMAN]	50.05	6.08	1	1	1	1	148	16.5263	9.15869
	A2	Sequence	# PSMs	# Protein Groups	Protein Group Accessions	Modifications	IonScore	Exp Value	Charge	ΔM [ppm]	m/z [Da]
	High	ATNYNAGDR	1	1	P61626		50.05	3.50936e-05	2	0.0436719	491.223
P48643	T-complex protein 1 subunit epsilon OS=Homo sapiens GN=CCT5 PE=1 SV=1 - [TCPE_HUMAN]	49.63	1.85	1	1	1	1	541	59.6328	5.65576
	A2	Sequence	# PSMs	# Protein Groups	Protein Group Accessions	Modifications	IonScore	Exp Value	Charge	ΔM [ppm]	m/z [Da]
	High	IADGYEQAAR	1	1	P48643		49.63	0.00010726	2	0.742981	547.268
P00918	Carbonic anhydrase 2 OS=Homo sapiens GN=CA2 PE=1 SV=2 - [CAH2_HUMAN]	48.21	7.31	1	2	2	2	260	29.2279	7.40088
	A2	Sequence	# PSMs	# Protein Groups	Protein Group Accessions	Modifications	IonScore	Exp Value	Charge	ΔM [ppm]	m/z [Da]
	High	VVDVLDSIK	1	1	P00918		48.21	8.45645e-05	2	0.668513	494.29
	High	SADFTNFDPR	1	1	P00918		18.01	0.0695749	2	0.967683	585.265
P27348	14-3-3 protein theta OS=Homo sapiens GN=YWHAQ PE=1 SV=1 - [1433T_HUMAN]	47.2343	6.53	6	1	2	2	245	27.7468	4.77979
	A2	Sequence	# PSMs	# Protein Groups	Protein Group Accessions	Modifications	IonScore	Exp Value	Charge	ΔM [ppm]	m/z [Da]
	High	VISSIEQK	1	1	P27348		34.41	0.00329641	2	-0.379086	452.261
	High	NLLSVAYK	1	2	P27348;P62258		33.5	0.00167506	2	1.34017	454.267
Q96J01	THO complex subunit 3 OS=Homo sapiens GN=THOC3 PE=1 SV=1 - [THOC3_HUMAN]	47.089	5.41	1	2	2	2	351	38.7468	6.0874
	A2	Sequence	# PSMs	# Protein Groups	Protein Group Accessions	Modifications	IonScore	Exp Value	Charge	ΔM [ppm]	m/z [Da]
	High	TASVFLLEKDR	1	1	Q96J01		34.43	0.00194712	3	-0.497993	426.906
	High	LASGSFDK	1	1	Q96J01		32.76	0.00256887	2	3.11218	412.712
P15259	Phosphoglycerate mutase 2 OS=Homo sapiens GN=PGAM2 PE=1 SV=3 - [PGAM2_HUMAN]	47.08	5.53	3	1	1	1	253	28.7478	8.88037
	A2	Sequence	# PSMs	# Protein Groups	Protein Group Accessions	Modifications	IonScore	Exp Value	Charge	ΔM [ppm]	m/z [Da]
	High	ALPFWNEEIVPQIK	1	1	P15259		47.08	0.000106757	2	0.228617	842.459
P60842	Eukaryotic initiation factor 4A-I OS=Homo sapiens GN=EIF4A1 PE=1 SV=1 - [IF4A1_HUMAN]	46.73	2.46	2	1	1	1	406	46.1246	5.47803
	A2	Sequence	# PSMs	# Protein Groups	Protein Group Accessions	Modifications	IonScore	Exp Value	Charge	ΔM [ppm]	m/z [Da]
	High	VLITTDLLAR	1	1	P60842		46.73	4.56498e-05	2	-0.0540986	557.845
P13010	X-ray repair cross-complementing protein 5 OS=Homo sapiens GN=XRCC5 PE=1 SV=3 - [XRCC5_HUMAN]	46.5669	4.1	1	3	3	3	732	82.6523	5.80811
	A2	Sequence	# PSMs	# Protein Groups	Protein Group Accessions	Modifications	IonScore	Exp Value	Charge	ΔM [ppm]	m/z [Da]
	High	TLFPLIEAK	1	1	P13010		30.68	0.00213767	2	0.554511	516.311
	High	TWTVVDAK	1	1	P13010		29.64	0.0086914	2	1.24879	460.248
	High	ANPQVGVAFPHIK	1	1	P13010		22.24	0.0298518	3	0.122942	459.926
Q00839	Heterogeneous nuclear ribonucleoprotein U OS=Homo sapiens GN=HNRNPU PE=1 SV=6 - [HNRPU_HUMAN]	46.46	3.03	1	2	2	2	825	90.528	5.99854
	A2	Sequence	# PSMs	# Protein Groups	Protein Group Accessions	Modifications	IonScore	Exp Value	Charge	ΔM [ppm]	m/z [Da]
	High	NFILDQTNVSAAAQR	1	1	Q00839		35.97	0.00237754	2	-0.27386	824.426
	High	NGQDLGVAFK	1	1	Q00839		33.22	0.00445463	2	0.157073	524.775
Q8WVV9	Heterogeneous nuclear ribonucleoprotein L-like OS=Homo sapiens GN=HNRPLL PE=1 SV=1 - [HNRLL_HUMAN]	46.08	1.29	2	1	1	1	542	60.0449	7.72314
	A2	Sequence	# PSMs	# Protein Groups	Protein Group Accessions	Modifications	IonScore	Exp Value	Charge	ΔM [ppm]	m/z [Da]
	High	LNVcVSK	1	1	Q8WVV9	C4(Carbamidomethyl)	46.08	0.000214545	2	1.17017	410.224
Q86TJ2	Transcriptional adapter 2-beta OS=Homo sapiens GN=TADA2B PE=1 SV=2 - [TAD2B_HUMAN]	45.87	1.67	1	1	1	1	420	48.4396	7.82568
	A2	Sequence	# PSMs	# Protein Groups	Protein Group Accessions	Modifications	IonScore	Exp Value	Charge	ΔM [ppm]	m/z [Da]
	High	LPSYLDK	1	1	Q86TJ2		45.87	0.000147528	2	-2.53309	418.231
P67809	Nuclease-sensitive element-binding protein 1 OS=Homo sapiens GN=YBX1 PE=1 SV=3 - [YBOX1_HUMAN]	45.51	2.47	3	1	1	1	324	35.9027	9.87646
	A2	Sequence	# PSMs	# Protein Groups	Protein Group Accessions	Modifications	IonScore	Exp Value	Charge	ΔM [ppm]	m/z [Da]
	High	NGYGFINR	1	1	P67809		45.51	0.000171526	2	-0.21886	470.735
Q92841	Probable ATP-dependent RNA helicase DDX17 OS=Homo sapiens GN=DDX17 PE=1 SV=2 - [DDX17_HUMAN]	44.8576	3.43	1	1	2	2	729	80.222	8.26514
	A2	Sequence	# PSMs	# Protein Groups	Protein Group Accessions	Modifications	IonScore	Exp Value	Charge	ΔM [ppm]	m/z [Da]
	High	GTAYTFFTPGNLK	1	1	Q92841		36.5	0.00167904	2	-1.10135	708.861
	High	APILIATDVASR	1	2	Q92841;P17844		27.9	0.00437889	2	1.08927	613.859
Q12905	Interleukin enhancer-binding factor 2 OS=Homo sapiens GN=ILF2 PE=1 SV=2 - [ILF2_HUMAN]	44.04	2.56	1	1	1	1	390	43.0352	5.26221
	A2	Sequence	# PSMs	# Protein Groups	Protein Group Accessions	Modifications	IonScore	Exp Value	Charge	ΔM [ppm]	m/z [Da]
	High	VLQSALAAIR	1	1	Q12905		44.04	0.000102559	2	-0.150032	521.324
P05090	Apolipoprotein D OS=Homo sapiens GN=APOD PE=1 SV=1 - [APOD_HUMAN]	43.93	3.7	1	1	1	1	189	21.2618	5.14795
	A2	Sequence	# PSMs	# Protein Groups	Protein Group Accessions	Modifications	IonScore	Exp Value	Charge	ΔM [ppm]	m/z [Da]
	High	VLNQELR	1	1	P05090		43.93	0.00026702	2	-0.0125615	436.253
P15121	Aldose reductase OS=Homo sapiens GN=AKR1B1 PE=1 SV=3 - [ALDR_HUMAN]	43.11	5.06	2	2	2	2	316	35.8305	6.97607
	A2	Sequence	# PSMs	# Protein Groups	Protein Group Accessions	Modifications	IonScore	Exp Value	Charge	ΔM [ppm]	m/z [Da]
	High	TTAQVLIR	1	1	P15121		43.11	0.000173472	2	-0.163034	451.277
	High	LLLNNGAK	1	1	P15121		14.98	0.133429	2	-0.318605	421.758
Q96I25	Splicing factor 45 OS=Homo sapiens GN=RBM17 PE=1 SV=1 - [SPF45_HUMAN]	42.9615	7.48	1	3	3	3	401	44.9339	5.97314
	A2	Sequence	# PSMs	# Protein Groups	Protein Group Accessions	Modifications	IonScore	Exp Value	Charge	ΔM [ppm]	m/z [Da]
	High	AVVDLNGR	1	1	Q96I25		33.92	0.00364958	2	-0.182642	422.238
	High	LLQSQLQVK	1	1	Q96I25		29.31	0.00463017	2	1.80071	528.825
	High	QSTVLAPVIDLKR	1	1	Q96I25		16.1	0.0392753	3	1.36766	480.625
Q16775	Hydroxyacylglutathione hydrolase, mitochondrial OS=Homo sapiens GN=HAGH PE=1 SV=2 - [GLO2_HUMAN]	42.6742	7.47	1	2	2	2	308	33.7843	8.11865
	A2	Sequence	# PSMs	# Protein Groups	Protein Group Accessions	Modifications	IonScore	Exp Value	Charge	ΔM [ppm]	m/z [Da]
	High	ALLEVLGR	1	1	Q16775		37.09	0.00045927	2	0.604296	435.774
	High	ITHLSTLQVGSLNVK	1	1	Q16775		21.9	0.0125903	3	1.31319	537.315
P49321	Nuclear autoantigenic sperm protein OS=Homo sapiens GN=NASP PE=1 SV=2 - [NASP_HUMAN]	41.84	1.27	1	1	1	1	788	85.1861	4.29736
	A2	Sequence	# PSMs	# Protein Groups	Protein Group Accessions	Modifications	IonScore	Exp Value	Charge	ΔM [ppm]	m/z [Da]
	High	SGNVAELALK	1	1	P49321		41.84	0.000507343	2	0.211145	501.285
P30086	Phosphatidylethanolamine-binding protein 1 OS=Homo sapiens GN=PEBP1 PE=1 SV=3 - [PEBP1_HUMAN]	41.41	4.28	1	1	1	1	187	21.0437	7.53271
	A2	Sequence	# PSMs	# Protein Groups	Protein Group Accessions	Modifications	IonScore	Exp Value	Charge	ΔM [ppm]	m/z [Da]
	High	LYEQLSGK	1	1	P30086		41.41	0.000404751	2	-0.00248967	469.253
P14923	Junction plakoglobin OS=Homo sapiens GN=JUP PE=1 SV=3 - [PLAK_HUMAN]	41.31	0.94	1	1	1	1	745	81.6927	6.13818
	A2	Sequence	# PSMs	# Protein Groups	Protein Group Accessions	Modifications	IonScore	Exp Value	Charge	ΔM [ppm]	m/z [Da]
	High	LVQLLVK	1	1	P14923		41.31	7.37853e-05	2	0.488966	406.784
Q8WYA0	Intraflagellar transport protein 81 homolog OS=Homo sapiens GN=IFT81 PE=1 SV=1 - [IFT81_HUMAN]	41.06	1.48	1	1	1	1	676	79.6956	8.82178
	A2	Sequence	# PSMs	# Protein Groups	Protein Group Accessions	Modifications	IonScore	Exp Value	Charge	ΔM [ppm]	m/z [Da]
	High	ISGFSTAEIR	1	1	Q8WYA0		41.06	0.000489644	2	1.20163	540.789
B2RPK0	Putative high mobility group protein B1-like 1 OS=Homo sapiens GN=HMGB1P1 PE=5 SV=1 - [HGB1A_HUMAN]	40.9053	10.9	3	2	2	4	211	24.2228	6.21436
	A2	Sequence	# PSMs	# Protein Groups	Protein Group Accessions	Modifications	IonScore	Exp Value	Charge	ΔM [ppm]	m/z [Da]
	High	IKGEHPGLSIGDVAK	3	1	B2RPK0		35.16	0.00132583	3	0.864831	507.62
	High	GKFEDMAK	1	1	B2RPK0		25.61	0.0148386	2	-0.824404	463.226
P14625	Endoplasmin OS=Homo sapiens GN=HSP90B1 PE=1 SV=1 - [ENPL_HUMAN]	40.6768	3.49	1	1	2	2	803	92.4113	4.84326
	A2	Sequence	# PSMs	# Protein Groups	Protein Group Accessions	Modifications	IonScore	Exp Value	Charge	ΔM [ppm]	m/z [Da]
	High	GVVDSDDLPLNVSR	1	1	P14625		39.9	0.000721422	2	-1.06753	743.38
	High	ELISNASDALDKIR	1	2	P08238;P14625		21.99	0.0392095	3	0.417586	515.614
Q15366	Poly(rC)-binding protein 2 OS=Homo sapiens GN=PCBP2 PE=1 SV=1 - [PCBP2_HUMAN]	38.9421	10.14	4	3	3	3	365	38.5556	6.78564
	A2	Sequence	# PSMs	# Protein Groups	Protein Group Accessions	Modifications	IonScore	Exp Value	Charge	ΔM [ppm]	m/z [Da]
	High	EVGSIIGK	1	1	Q15366		28.5	0.0135604	2	2.84565	401.738
	High	AITIAGIPQSIIEcVK	1	1	Q15366	C14(Carbamidomethyl)	25.18	0.0118322	2	-1.6448	856.983
	High	IITLAGPTNAIFK	1	1	Q15366		23.63	0.00823671	2	0.244133	679.906
P06702	Protein S100-A9 OS=Homo sapiens GN=S100A9 PE=1 SV=1 - [S10A9_HUMAN]	38.59	11.4	1	1	1	1	114	13.2335	6.12549
	A2	Sequence	# PSMs	# Protein Groups	Protein Group Accessions	Modifications	IonScore	Exp Value	Charge	ΔM [ppm]	m/z [Da]
	High	LGHPDTLNQGEFK	1	1	P06702		38.59	0.00100309	3	-0.0280944	485.912
P25788	Proteasome subunit alpha type-3 OS=Homo sapiens GN=PSMA3 PE=1 SV=2 - [PSA3_HUMAN]	38.37	4.71	1	1	1	1	255	28.4151	5.32568
	A2	Sequence	# PSMs	# Protein Groups	Protein Group Accessions	Modifications	IonScore	Exp Value	Charge	ΔM [ppm]	m/z [Da]
	High	AVENSSTAIGIR	1	1	P25788		38.37	0.0012808	2	-0.0133054	609.328
P12268	Inosine-5'-monophosphate dehydrogenase 2 OS=Homo sapiens GN=IMPDH2 PE=1 SV=2 - [IMDH2_HUMAN]	37.16	1.56	2	1	1	1	514	55.7696	6.90283
	A2	Sequence	# PSMs	# Protein Groups	Protein Group Accessions	Modifications	IonScore	Exp Value	Charge	ΔM [ppm]	m/z [Da]
	High	EANEILQR	1	1	P12268		37.16	0.00131732	2	-1.08692	486.759
P05109	Protein S100-A8 OS=Homo sapiens GN=S100A8 PE=1 SV=1 - [S10A8_HUMAN]	36.7999	19.35	1	2	2	2	93	10.8276	7.03467
	A2	Sequence	# PSMs	# Protein Groups	Protein Group Accessions	Modifications	IonScore	Exp Value	Charge	ΔM [ppm]	m/z [Da]
	High	mLTELEK	1	1	P05109	M1(Oxidation)	35.46	0.00257424	2	0.0921985	440.228
	High	ALNSIIDVYHK	1	1	P05109		23.58	0.0339861	3	1.63407	424.904
P62195	26S protease regulatory subunit 8 OS=Homo sapiens GN=PSMC5 PE=1 SV=1 - [PRS8_HUMAN]	36.1374	2.96	3	1	1	2	406	45.5971	7.54736
	A2	Sequence	# PSMs	# Protein Groups	Protein Group Accessions	Modifications	IonScore	Exp Value	Charge	ΔM [ppm]	m/z [Da]
	High	GVLLYGPPGTGK	2	1	P62195		27	0.0127697	2	1.25537	579.83
P62937	Peptidyl-prolyl cis-trans isomerase A OS=Homo sapiens GN=PPIA PE=1 SV=2 - [PPIA_HUMAN]	35.9116	13.94	1	3	3	3	165	18.0009	7.81104
	A2	Sequence	# PSMs	# Protein Groups	Protein Group Accessions	Modifications	IonScore	Exp Value	Charge	ΔM [ppm]	m/z [Da]
	High	VSFELFADK	1	1	P62937		31.15	0.00479601	2	-0.599284	528.274
	High	VSFELFADKVPK	1	1	P62937		25.18	0.0147144	3	0.126084	460.591
	High	EGmNIVEAMER	1	1	P62937	M3(Oxidation)	12.52	0.229501	2	0.110867	647.792
P05089	Arginase-1 OS=Homo sapiens GN=ARG1 PE=1 SV=2 - [ARGI1_HUMAN]	35.8286	7.14	1	2	2	2	322	34.7133	7.21045
	A2	Sequence	# PSMs	# Protein Groups	Protein Group Accessions	Modifications	IonScore	Exp Value	Charge	ΔM [ppm]	m/z [Da]
	High	TIGIIGAPFSK	1	1	P05089		37.53	0.000741736	2	1.38381	552.327
	High	GGVEEGPTVLRK	1	1	P05089		14.92	0.204538	3	0.17876	414.567
Q01130	Serine/arginine-rich splicing factor 2 OS=Homo sapiens GN=SRSF2 PE=1 SV=4 - [SRSF2_HUMAN]	35.62	3.62	2	1	1	1	221	25.4612	11.854
	A2	Sequence	# PSMs	# Protein Groups	Protein Group Accessions	Modifications	IonScore	Exp Value	Charge	ΔM [ppm]	m/z [Da]
	High	VGDVYIPR	1	1	Q01130		35.62	0.00252225	2	0.930084	459.756
Q13247	Serine/arginine-rich splicing factor 6 OS=Homo sapiens GN=SRSF6 PE=1 SV=2 - [SRSF6_HUMAN]	35.4	5.23	3	2	2	2	344	39.5634	11.4292
	A2	Sequence	# PSMs	# Protein Groups	Protein Group Accessions	Modifications	IonScore	Exp Value	Charge	ΔM [ppm]	m/z [Da]
	High	LIVENLSSR	1	1	Q13247		35.4	0.00198998	2	2.22878	515.799
	High	TNEGVIEFR	1	1	Q13247		14.31	0.374388	2	2.18405	532.773
P24534	Elongation factor 1-beta OS=Homo sapiens GN=EEF1B2 PE=1 SV=3 - [EF1B_HUMAN]	35.15	3.11	1	1	1	1	225	24.7483	4.66553
	A2	Sequence	# PSMs	# Protein Groups	Protein Group Accessions	Modifications	IonScore	Exp Value	Charge	ΔM [ppm]	m/z [Da]
	High	LAQYESK	1	1	P24534		35.15	0.00232174	2	0.870289	419.719
Q96LB3	Intraflagellar transport protein 74 homolog OS=Homo sapiens GN=IFT74 PE=2 SV=1 - [IFT74_HUMAN]	34.89	2.33	1	1	1	1	600	69.1961	5.99854
	A2	Sequence	# PSMs	# Protein Groups	Protein Group Accessions	Modifications	IonScore	Exp Value	Charge	ΔM [ppm]	m/z [Da]
	High	SQSTAQNLTSDIQR	1	1	Q96LB3		34.89	0.00270824	2	-0.087362	774.884
O00148	ATP-dependent RNA helicase DDX39A OS=Homo sapiens GN=DDX39A PE=1 SV=2 - [DX39A_HUMAN]	34.7	1.64	2	1	1	1	427	49.098	5.68115
	A2	Sequence	# PSMs	# Protein Groups	Protein Group Accessions	Modifications	IonScore	Exp Value	Charge	ΔM [ppm]	m/z [Da]
	High	DVQEIFR	1	1	O00148		34.7	0.00428638	2	0.541798	453.738
P20794	Serine/threonine-protein kinase MAK OS=Homo sapiens GN=MAK PE=1 SV=2 - [MAK_HUMAN]	34.5485	2.41	28	2	2	2	623	70.5363	9.65674
	A2	Sequence	# PSMs	# Protein Groups	Protein Group Accessions	Modifications	IonScore	Exp Value	Charge	ΔM [ppm]	m/z [Da]
	High	NLNIVNR	1	1	P20794		29.76	0.0060767	2	0.277001	421.746
	High	IADFGLAR	1	1	P20794		27.02	0.0241311	2	0.796657	431.743
P61313	60S ribosomal protein L15 OS=Homo sapiens GN=RPL15 PE=1 SV=2 - [RL15_HUMAN]	34.4095	7.84	1	2	2	2	204	24.1311	11.6196
	A2	Sequence	# PSMs	# Protein Groups	Protein Group Accessions	Modifications	IonScore	Exp Value	Charge	ΔM [ppm]	m/z [Da]
	High	SLQSVAEER	1	1	P61313		33.05	0.00520223	2	1.07249	509.762
	High	NTLQLHR	1	1	P61313		20.32	0.0362297	2	-0.318385	441.251
O00231	26S proteasome non-ATPase regulatory subunit 11 OS=Homo sapiens GN=PSMD11 PE=1 SV=3 - [PSD11_HUMAN]	33.96	2.84	1	1	1	1	422	47.434	6.48096
	A2	Sequence	# PSMs	# Protein Groups	Protein Group Accessions	Modifications	IonScore	Exp Value	Charge	ΔM [ppm]	m/z [Da]
	High	TGQAAELGGLLK	1	1	O00231		33.96	0.0030737	2	0.300893	579.33
P62805	Histone H4 OS=Homo sapiens GN=HIST1H4A PE=1 SV=2 - [H4_HUMAN]	33.71	17.48	1	2	2	2	103	11.3604	11.356
	A2	Sequence	# PSMs	# Protein Groups	Protein Group Accessions	Modifications	IonScore	Exp Value	Charge	ΔM [ppm]	m/z [Da]
	High	ISGLIYEETR	1	1	P62805		33.71	0.00346863	2	-0.391636	590.814
	High	VFLENVIR	1	1	P62805		15.57	0.138666	2	0.0375495	495.293
Q9UNE7	E3 ubiquitin-protein ligase CHIP OS=Homo sapiens GN=STUB1 PE=1 SV=2 - [CHIP_HUMAN]	33.71	7.26	1	2	2	2	303	34.8342	5.87158
	A2	Sequence	# PSMs	# Protein Groups	Protein Group Accessions	Modifications	IonScore	Exp Value	Charge	ΔM [ppm]	m/z [Da]
	High	LNFGDDIPSALR	1	1	Q9UNE7		33.71	0.00389423	2	0.127451	659.344
	High	ALELDGQSVK	1	1	Q9UNE7		16.21	0.263265	2	1.07607	530.288
P23246	Splicing factor, proline- and glutamine-rich OS=Homo sapiens GN=SFPQ PE=1 SV=2 - [SFPQ_HUMAN]	33.68	1.56	1	1	1	1	707	76.1016	9.43701
	A2	Sequence	# PSMs	# Protein Groups	Protein Group Accessions	Modifications	IonScore	Exp Value	Charge	ΔM [ppm]	m/z [Da]
	High	YGEPGEVFINK	1	1	P23246		33.68	0.00295698	2	1.47448	626.815
Q9NV79	Protein-L-isoaspartate O-methyltransferase domain-containing protein 2 OS=Homo sapiens GN=PCMTD2 PE=2 SV=2 - [PCMD2_HUMAN]	33.54	2.49	1	1	1	1	361	41.046	6.11279
	A2	Sequence	# PSMs	# Protein Groups	Protein Group Accessions	Modifications	IonScore	Exp Value	Charge	ΔM [ppm]	m/z [Da]
	High	TELVEQAFR	1	1	Q9NV79		33.54	0.00393904	2	-1.26958	546.787
Q9H477	Ribokinase OS=Homo sapiens GN=RBKS PE=1 SV=1 - [RBSK_HUMAN]	33.53	2.48	1	1	1	1	322	34.1213	5.04639
	A2	Sequence	# PSMs	# Protein Groups	Protein Group Accessions	Modifications	IonScore	Exp Value	Charge	ΔM [ppm]	m/z [Da]
	High	AAANVISR	1	1	Q9H477		33.53	0.00751917	2	4.08608	401.234
Q02878	60S ribosomal protein L6 OS=Homo sapiens GN=RPL6 PE=1 SV=3 - [RL6_HUMAN]	33.22	3.47	1	1	1	1	288	32.7076	10.5796
	A2	Sequence	# PSMs	# Protein Groups	Protein Group Accessions	Modifications	IonScore	Exp Value	Charge	ΔM [ppm]	m/z [Da]
	High	AIPQLQGYLR	1	1	Q02878		33.22	0.0033112	2	-4.53012	579.833
P14678	Small nuclear ribonucleoprotein-associated proteins B and B' OS=Homo sapiens GN=SNRPB PE=1 SV=2 - [RSMB_HUMAN]	32.99	3.33	2	1	1	1	240	24.5937	11.1948
	A2	Sequence	# PSMs	# Protein Groups	Protein Group Accessions	Modifications	IonScore	Exp Value	Charge	ΔM [ppm]	m/z [Da]
	High	VLGLVLLR	1	1	P14678		32.99	0.000501153	2	0.0937268	441.81
P04075	Fructose-bisphosphate aldolase A OS=Homo sapiens GN=ALDOA PE=1 SV=2 - [ALDOA_HUMAN]	32.8541	6.04	1	2	2	2	364	39.3953	8.08936
	A2	Sequence	# PSMs	# Protein Groups	Protein Group Accessions	Modifications	IonScore	Exp Value	Charge	ΔM [ppm]	m/z [Da]
	High	GILAADESTGSIAK	1	1	P04075		29.24	0.0109594	2	0.181558	666.854
	High	ELSDIAHR	1	1	P04075		25.73	0.0192456	2	0.536697	470.746
Q9NPG4	Protocadherin-12 OS=Homo sapiens GN=PCDH12 PE=2 SV=1 - [PCD12_HUMAN]	32.63	0.59	1	1	1	1	1184	128.915	5.2876
	A2	Sequence	# PSMs	# Protein Groups	Protein Group Accessions	Modifications	IonScore	Exp Value	Charge	ΔM [ppm]	m/z [Da]
	High	LSQELGR	1	1	Q9NPG4		32.63	0.00960534	2	3.69925	401.726
P54577	Tyrosine--tRNA ligase, cytoplasmic OS=Homo sapiens GN=YARS PE=1 SV=4 - [SYYC_HUMAN]	32.2986	3.22	1	2	2	2	528	59.1061	7.04932
	A2	Sequence	# PSMs	# Protein Groups	Protein Group Accessions	Modifications	IonScore	Exp Value	Charge	ΔM [ppm]	m/z [Da]
	High	YLPALGYSK	1	1	P54577		28.16	0.00939453	2	0.271657	506.279
	High	EYTLDVYR	1	1	P54577		25.09	0.0195137	2	-0.12941	529.761
P0CG48	Polyubiquitin-C OS=Homo sapiens GN=UBC PE=1 SV=3 - [UBC_HUMAN]	32.19	21.02	4	1	1	1	685	76.9915	7.66455
	A2	Sequence	# PSMs	# Protein Groups	Protein Group Accessions	Modifications	IonScore	Exp Value	Charge	ΔM [ppm]	m/z [Da]
	High	TITLEVEPSDTIENVK	1	1	P0CG48		32.19	0.00392567	2	-1.34622	894.466
P14174	Macrophage migration inhibitory factor OS=Homo sapiens GN=MIF PE=1 SV=4 - [MIF_HUMAN]	31.52	9.57	1	1	1	1	115	12.4682	7.88428
	A2	Sequence	# PSMs	# Protein Groups	Protein Group Accessions	Modifications	IonScore	Exp Value	Charge	ΔM [ppm]	m/z [Da]
	High	PmFIVNTNVPR	1	1	P14174	M2(Oxidation)	31.52	0.00567278	2	4.68215	652.348
P18754	Regulator of chromosome condensation OS=Homo sapiens GN=RCC1 PE=1 SV=1 - [RCC1_HUMAN]	31.38	1.9	1	1	1	1	421	44.9406	7.51807
	A2	Sequence	# PSMs	# Protein Groups	Protein Group Accessions	Modifications	IonScore	Exp Value	Charge	ΔM [ppm]	m/z [Da]
	High	VPELFANR	1	1	P18754		31.38	0.00633168	2	-0.758671	473.261
Q9BW83	Intraflagellar transport protein 27 homolog OS=Homo sapiens GN=IFT27 PE=1 SV=1 - [IFT27_HUMAN]	31.28	4.3	1	1	1	1	186	20.4673	5.41455
	A2	Sequence	# PSMs	# Protein Groups	Protein Group Accessions	Modifications	IonScore	Exp Value	Charge	ΔM [ppm]	m/z [Da]
	High	TALAQIFR	1	1	Q9BW83		31.28	0.00454287	2	2.29706	460.273
Q9UII2	ATPase inhibitor, mitochondrial OS=Homo sapiens GN=ATPIF1 PE=1 SV=1 - [ATIF1_HUMAN]	31.24	7.55	1	1	1	1	106	12.2413	9.34912
	A2	Sequence	# PSMs	# Protein Groups	Protein Group Accessions	Modifications	IonScore	Exp Value	Charge	ΔM [ppm]	m/z [Da]
	High	EQLAALKK	1	1	Q9UII2		31.24	0.00289375	2	0.515363	450.78
Q09028	Histone-binding protein RBBP4 OS=Homo sapiens GN=RBBP4 PE=1 SV=3 - [RBBP4_HUMAN]	30.93	1.88	2	1	1	1	425	47.6261	4.89404
	A2	Sequence	# PSMs	# Protein Groups	Protein Group Accessions	Modifications	IonScore	Exp Value	Charge	ΔM [ppm]	m/z [Da]
	High	TVALWDLR	1	1	Q09028		30.93	0.00815307	2	0.402994	487.277
P50747	Biotin--protein ligase OS=Homo sapiens GN=HLCS PE=1 SV=1 - [BPL1_HUMAN]	30.9	1.24	1	1	1	1	726	80.7092	5.61768
	A2	Sequence	# PSMs	# Protein Groups	Protein Group Accessions	Modifications	IonScore	Exp Value	Charge	ΔM [ppm]	m/z [Da]
	High	TVQNLVFSK	1	1	P50747		30.9	0.00304811	2	-0.295378	518.295
Q14204	Cytoplasmic dynein 1 heavy chain 1 OS=Homo sapiens GN=DYNC1H1 PE=1 SV=5 - [DYHC1_HUMAN]	30.88	0.17	1	1	1	1	4646	532.072	6.40479
	A2	Sequence	# PSMs	# Protein Groups	Protein Group Accessions	Modifications	IonScore	Exp Value	Charge	ΔM [ppm]	m/z [Da]
	High	IFTIESTR	1	1	Q14204		30.88	0.00302135	2	0.11384	483.766
Q15084	Protein disulfide-isomerase A6 OS=Homo sapiens GN=PDIA6 PE=1 SV=1 - [PDIA6_HUMAN]	30.76	3.18	1	1	1	1	440	48.0913	5.08447
	A2	Sequence	# PSMs	# Protein Groups	Protein Group Accessions	Modifications	IonScore	Exp Value	Charge	ΔM [ppm]	m/z [Da]
	High	TGEAIVDAALSALR	1	1	Q15084		30.76	0.00642187	2	-4.81593	693.88
Q9Y230	RuvB-like 2 OS=Homo sapiens GN=RUVBL2 PE=1 SV=3 - [RUVB2_HUMAN]	30.69	2.59	1	1	1	1	463	51.1246	5.64307
	A2	Sequence	# PSMs	# Protein Groups	Protein Group Accessions	Modifications	IonScore	Exp Value	Charge	ΔM [ppm]	m/z [Da]
	High	AVLIAGQPGTGK	1	1	Q9Y230		30.69	0.00238868	2	0.521124	556.327
P30050	60S ribosomal protein L12 OS=Homo sapiens GN=RPL12 PE=1 SV=1 - [RL12_HUMAN]	30.44	5.45	1	1	1	1	165	17.8075	9.42236
	A2	Sequence	# PSMs	# Protein Groups	Protein Group Accessions	Modifications	IonScore	Exp Value	Charge	ΔM [ppm]	m/z [Da]
	High	IGPLGLSPK	1	1	P30050		30.44	0.000901509	2	0.262755	441.277
Q07955	Serine/arginine-rich splicing factor 1 OS=Homo sapiens GN=SRSF1 PE=1 SV=2 - [SRSF1_HUMAN]	30.4	4.03	1	1	1	1	248	27.7278	10.3599
	A2	Sequence	# PSMs	# Protein Groups	Protein Group Accessions	Modifications	IonScore	Exp Value	Charge	ΔM [ppm]	m/z [Da]
	High	DGTGVVEFVR	1	1	Q07955		30.4	0.0083449	2	-1.61171	539.779
Q8IZQ5	Selenoprotein H OS=Homo sapiens GN=SELH PE=1 SV=2 - [SELH_HUMAN]	30.39	8.2	1	1	1	1	122	13.4461	9.74463
	A2	Sequence	# PSMs	# Protein Groups	Protein Group Accessions	Modifications	IonScore	Exp Value	Charge	ΔM [ppm]	m/z [Da]
	High	NAAALSQALR	1	1	Q8IZQ5		30.39	0.00690155	2	-0.403275	507.788
Q9Y3F4	Serine-threonine kinase receptor-associated protein OS=Homo sapiens GN=STRAP PE=1 SV=1 - [STRAP_HUMAN]	30.24	2.29	1	1	1	1	350	38.414	5.12256
	A2	Sequence	# PSMs	# Protein Groups	Protein Group Accessions	Modifications	IonScore	Exp Value	Charge	ΔM [ppm]	m/z [Da]
	High	LWQTVVGK	1	1	Q9Y3F4		30.24	0.00742796	2	-0.670152	465.774
P07737	Profilin-1 OS=Homo sapiens GN=PFN1 PE=1 SV=2 - [PROF1_HUMAN]	30.19	10	1	1	1	1	140	15.0446	8.26514
	A2	Sequence	# PSMs	# Protein Groups	Protein Group Accessions	Modifications	IonScore	Exp Value	Charge	ΔM [ppm]	m/z [Da]
	High	SSFYVNGLTLGGQK	1	1	P07737		30.19	0.00765755	2	0.293435	735.883
P39748	Flap endonuclease 1 OS=Homo sapiens GN=FEN1 PE=1 SV=1 - [FEN1_HUMAN]	29.82	4.21	1	2	2	2	380	42.5661	8.6167
	A2	Sequence	# PSMs	# Protein Groups	Protein Group Accessions	Modifications	IonScore	Exp Value	Charge	ΔM [ppm]	m/z [Da]
	High	LIADVAPSAIR	1	1	P39748		29.82	0.00250156	2	1.03464	563.336
	High	LIADVAPSAIRENDIK	1	1	P39748		14.46	0.107429	3	1.57803	575.657
P41252	Isoleucine--tRNA ligase, cytoplasmic OS=Homo sapiens GN=IARS PE=1 SV=2 - [SYIC_HUMAN]	29.73	0.63	1	1	1	1	1262	144.406	6.15088
	A2	Sequence	# PSMs	# Protein Groups	Protein Group Accessions	Modifications	IonScore	Exp Value	Charge	ΔM [ppm]	m/z [Da]
	High	FLIQNVLR	1	1	P41252		29.73	0.00196866	2	-1.19422	501.808
P47756	F-actin-capping protein subunit beta OS=Homo sapiens GN=CAPZB PE=1 SV=4 - [CAPZB_HUMAN]	29.71	3.61	1	1	1	1	277	31.3308	5.59229
	A2	Sequence	# PSMs	# Protein Groups	Protein Group Accessions	Modifications	IonScore	Exp Value	Charge	ΔM [ppm]	m/z [Da]
	High	STLNEIYFGK	1	1	P47756		29.71	0.00807136	2	0.947564	586.304
A0AVF1	Tetratricopeptide repeat protein 26 OS=Homo sapiens GN=TTC26 PE=2 SV=1 - [TTC26_HUMAN]	29.43	1.26	1	1	1	1	554	64.1364	6.93213
	A2	Sequence	# PSMs	# Protein Groups	Protein Group Accessions	Modifications	IonScore	Exp Value	Charge	ΔM [ppm]	m/z [Da]
	High	AFDVLER	1	1	A0AVF1		29.43	0.0114025	2	-0.672026	425.227
Q13561	Dynactin subunit 2 OS=Homo sapiens GN=DCTN2 PE=1 SV=4 - [DCTN2_HUMAN]	28.83	2.24	1	1	1	1	401	44.2039	5.21143
	A2	Sequence	# PSMs	# Protein Groups	Protein Group Accessions	Modifications	IonScore	Exp Value	Charge	ΔM [ppm]	m/z [Da]
	High	LTELETAVR	1	1	Q13561		28.83	0.0134846	2	-1.80757	516.289
P09211	Glutathione S-transferase P OS=Homo sapiens GN=GSTP1 PE=1 SV=2 - [GSTP1_HUMAN]	28.64	4.76	1	1	1	1	210	23.341	5.64307
	A2	Sequence	# PSMs	# Protein Groups	Protein Group Accessions	Modifications	IonScore	Exp Value	Charge	ΔM [ppm]	m/z [Da]
	High	AScLYGQLPK	1	1	P09211	C3(Carbamidomethyl)	28.64	0.00964249	2	-0.594616	568.792
P63244	Guanine nucleotide-binding protein subunit beta-2-like 1 OS=Homo sapiens GN=GNB2L1 PE=1 SV=3 - [GBLP_HUMAN]	28.4596	8.52	1	2	2	2	317	35.0546	7.69385
	A2	Sequence	# PSMs	# Protein Groups	Protein Group Accessions	Modifications	IonScore	Exp Value	Charge	ΔM [ppm]	m/z [Da]
	High	LWDLTTGTTTR	1	1	P63244		28.32	0.0116313	2	0.679263	632.831
	High	IIVDELKQEVISTSSK	1	1	P63244		19.95	0.0293358	3	0.064981	597.003
O14979	Heterogeneous nuclear ribonucleoprotein D-like OS=Homo sapiens GN=HNRPDL PE=1 SV=3 - [HNRDL_HUMAN]	28.18	1.9	1	1	1	1	420	46.4091	9.56885
	A2	Sequence	# PSMs	# Protein Groups	Protein Group Accessions	Modifications	IonScore	Exp Value	Charge	ΔM [ppm]	m/z [Da]
	High	DLTEYLSR	1	1	O14979		28.18	0.0106438	2	-0.612408	498.753
P30041	Peroxiredoxin-6 OS=Homo sapiens GN=PRDX6 PE=1 SV=3 - [PRDX6_HUMAN]	28.17	3.13	1	1	1	1	224	25.0192	6.37939
	A2	Sequence	# PSMs	# Protein Groups	Protein Group Accessions	Modifications	IonScore	Exp Value	Charge	ΔM [ppm]	m/z [Da]
	High	NFDEILR	1	1	P30041		28.17	0.0192793	2	0.272467	453.738
Q14203	Dynactin subunit 1 OS=Homo sapiens GN=DCTN1 PE=1 SV=3 - [DCTN1_HUMAN]	27.87	0.7	1	1	1	1	1278	141.607	5.80811
	A2	Sequence	# PSMs	# Protein Groups	Protein Group Accessions	Modifications	IonScore	Exp Value	Charge	ΔM [ppm]	m/z [Da]
	High	LEETQALLR	1	1	Q14203		27.87	0.0140442	2	-1.33983	536.803
P38646	Stress-70 protein, mitochondrial OS=Homo sapiens GN=HSPA9 PE=1 SV=2 - [GRP75_HUMAN]	27.8551	3.83	1	2	2	2	679	73.6348	6.16357
	A2	Sequence	# PSMs	# Protein Groups	Protein Group Accessions	Modifications	IonScore	Exp Value	Charge	ΔM [ppm]	m/z [Da]
	High	TTPSVVAFTADGER	1	1	P38646		28.53	0.0105912	2	-2.09573	725.861
	High	DAGQISGLNVLR	1	1	P38646		19.72	0.0959937	2	0.360745	621.844
Q08211	ATP-dependent RNA helicase A OS=Homo sapiens GN=DHX9 PE=1 SV=4 - [DHX9_HUMAN]	27.75	1.42	1	2	2	2	1270	140.869	6.84424
	A2	Sequence	# PSMs	# Protein Groups	Protein Group Accessions	Modifications	IonScore	Exp Value	Charge	ΔM [ppm]	m/z [Da]
	High	LGGIGQFLAK	1	1	Q08211		27.75	0.00570793	2	0.5495	502.301
	High	DFVNYLVR	1	1	Q08211		15.32	0.214448	2	-0.298385	513.274
O14654	Insulin receptor substrate 4 OS=Homo sapiens GN=IRS4 PE=1 SV=1 - [IRS4_HUMAN]	27.27	0.72	1	1	1	1	1257	133.685	8.44092
	A2	Sequence	# PSMs	# Protein Groups	Protein Group Accessions	Modifications	IonScore	Exp Value	Charge	ΔM [ppm]	m/z [Da]
	High	SQSFFAAAR	1	1	O14654		27.27	0.0105	2	-1.18567	492.748
P25789	Proteasome subunit alpha type-4 OS=Homo sapiens GN=PSMA4 PE=1 SV=1 - [PSA4_HUMAN]	27.09	4.98	1	1	1	1	261	29.4652	7.72314
	A2	Sequence	# PSMs	# Protein Groups	Protein Group Accessions	Modifications	IonScore	Exp Value	Charge	ΔM [ppm]	m/z [Da]
	High	LSAEKVEIATLTR	1	1	P25789		27.09	0.00664475	3	2.9171	477.613
P60174	Triosephosphate isomerase OS=Homo sapiens GN=TPI1 PE=1 SV=3 - [TPIS_HUMAN]	27.02	2.45	1	1	1	1	286	30.7717	5.92236
	A2	Sequence	# PSMs	# Protein Groups	Protein Group Accessions	Modifications	IonScore	Exp Value	Charge	ΔM [ppm]	m/z [Da]
	High	VVFEQTK	1	1	P60174		27.02	0.0141013	2	0.184974	425.737
P84103	Serine/arginine-rich splicing factor 3 OS=Homo sapiens GN=SRSF3 PE=1 SV=1 - [SRSF3_HUMAN]	26.8	5.49	1	1	1	1	164	19.3179	11.6489
	A2	Sequence	# PSMs	# Protein Groups	Protein Group Accessions	Modifications	IonScore	Exp Value	Charge	ΔM [ppm]	m/z [Da]
	High	AFGYYGPLR	1	1	P84103		26.8	0.0151474	2	0.711535	522.269
P29590	Protein PML OS=Homo sapiens GN=PML PE=1 SV=3 - [PML_HUMAN]	26.7	0.91	1	1	1	1	882	97.4889	6.21436
	A2	Sequence	# PSMs	# Protein Groups	Protein Group Accessions	Modifications	IonScore	Exp Value	Charge	ΔM [ppm]	m/z [Da]
	High	TGSALVQR	1	1	P29590		26.7	0.0240521	2	-0.0264382	416.238
Q13435	Splicing factor 3B subunit 2 OS=Homo sapiens GN=SF3B2 PE=1 SV=2 - [SF3B2_HUMAN]	26.55	1.34	1	1	1	1	895	100.165	5.66846
	A2	Sequence	# PSMs	# Protein Groups	Protein Group Accessions	Modifications	IonScore	Exp Value	Charge	ΔM [ppm]	m/z [Da]
	High	QTGIVLNRPVLR	1	1	Q13435		26.55	0.00220785	3	2.60861	455.95
P12004	Proliferating cell nuclear antigen OS=Homo sapiens GN=PCNA PE=1 SV=1 - [PCNA_HUMAN]	26.32	2.68	1	1	1	1	261	28.7503	4.69092
	A2	Sequence	# PSMs	# Protein Groups	Protein Group Accessions	Modifications	IonScore	Exp Value	Charge	ΔM [ppm]	m/z [Da]
	High	YLNFFTK	1	1	P12004		26.32	0.0243846	2	0.00660816	466.747
P53618	Coatomer subunit beta OS=Homo sapiens GN=COPB1 PE=1 SV=3 - [COPB_HUMAN]	26.23	1.89	1	1	1	1	953	107.074	6.04932
	A2	Sequence	# PSMs	# Protein Groups	Protein Group Accessions	Modifications	IonScore	Exp Value	Charge	ΔM [ppm]	m/z [Da]
	High	YEAAGTLVTLSSAPTAIK	1	1	P53618		26.23	0.0119116	2	-1.37141	896.987
P53999	Activated RNA polymerase II transcriptional coactivator p15 OS=Homo sapiens GN=SUB1 PE=1 SV=3 - [TCP4_HUMAN]	26	7.09	1	1	1	1	127	14.3864	9.59814
	A2	Sequence	# PSMs	# Protein Groups	Protein Group Accessions	Modifications	IonScore	Exp Value	Charge	ΔM [ppm]	m/z [Da]
	High	DDNMFQIGK	1	1	P53999		26	0.0100475	2	-0.312789	534.245
P68431	Histone H3.1 OS=Homo sapiens GN=HIST1H3A PE=1 SV=2 - [H31_HUMAN]	25.79	10.29	5	2	2	2	136	15.3945	11.1216
	A2	Sequence	# PSMs	# Protein Groups	Protein Group Accessions	Modifications	IonScore	Exp Value	Charge	ΔM [ppm]	m/z [Da]
	High	STELLIR	1	1	P68431		25.79	0.019377	2	0.629972	416.251
	High	EIAQDFK	1	1	P68431		17.9	0.131367	2	1.0498	425.719
P09651	Heterogeneous nuclear ribonucleoprotein A1 OS=Homo sapiens GN=HNRNPA1 PE=1 SV=5 - [ROA1_HUMAN]	25.79	5.65	1	2	2	2	372	38.7231	9.12939
	A2	Sequence	# PSMs	# Protein Groups	Protein Group Accessions	Modifications	IonScore	Exp Value	Charge	ΔM [ppm]	m/z [Da]
	High	SESPKEPEQLR	1	1	P09651		25.79	0.0180589	3	1.02049	433.89
	High	IEVIEImTDR	1	1	P09651	M7(Oxidation)	13.98	0.413943	2	0.871153	617.822
Q9Y6V0	Protein piccolo OS=Homo sapiens GN=PCLO PE=1 SV=4 - [PCLO_HUMAN]	25.67	0.18	1	1	1	1	5065	552.937	6.50732
	A2	Sequence	# PSMs	# Protein Groups	Protein Group Accessions	Modifications	IonScore	Exp Value	Charge	ΔM [ppm]	m/z [Da]
	High	VDAKVEIIK	1	1	Q9Y6V0		25.67	0.00718201	2	0.12136	507.813
Q00610	Clathrin heavy chain 1 OS=Homo sapiens GN=CLTC PE=1 SV=5 - [CLH1_HUMAN]	25.24	1.25	1	2	2	2	1675	191.493	5.69385
	A2	Sequence	# PSMs	# Protein Groups	Protein Group Accessions	Modifications	IonScore	Exp Value	Charge	ΔM [ppm]	m/z [Da]
	High	VANVELYYR	1	1	Q00610		25.24	0.0249854	2	0.539663	563.799
	High	NNLAGAEELFAR	1	1	Q00610		10.72	0.80063	2	0.51391	652.834
P38919	Eukaryotic initiation factor 4A-III OS=Homo sapiens GN=EIF4A3 PE=1 SV=4 - [IF4A3_HUMAN]	25.1	2.68	1	1	1	1	411	46.8412	6.72705
	A2	Sequence	# PSMs	# Protein Groups	Protein Group Accessions	Modifications	IonScore	Exp Value	Charge	ΔM [ppm]	m/z [Da]
	High	ETQALILAPTR	1	1	P38919		25.1	0.0143699	2	0.526759	606.851
Q5VTB9	E3 ubiquitin-protein ligase RNF220 OS=Homo sapiens GN=RNF220 PE=1 SV=1 - [RN220_HUMAN]	25.09	4.24	1	2	2	2	566	62.7255	6.03662
	A2	Sequence	# PSMs	# Protein Groups	Protein Group Accessions	Modifications	IonScore	Exp Value	Charge	ΔM [ppm]	m/z [Da]
	High	ITEDSAVTTFEALK	1	1	Q5VTB9		25.09	0.0233855	2	-0.579356	762.893
	High	ATTLLEGGFR	1	1	Q5VTB9		22.25	0.0509291	2	0.910401	532.791
P22234	Multifunctional protein ADE2 OS=Homo sapiens GN=PAICS PE=1 SV=3 - [PUR6_HUMAN]	25.07	3.06	1	1	1	1	425	47.0491	7.2251
	A2	Sequence	# PSMs	# Protein Groups	Protein Group Accessions	Modifications	IonScore	Exp Value	Charge	ΔM [ppm]	m/z [Da]
	High	TKEVYELLDSPGK	1	1	P22234		25.07	0.0189815	3	1.53764	493.597
P55209	Nucleosome assembly protein 1-like 1 OS=Homo sapiens GN=NAP1L1 PE=1 SV=1 - [NP1L1_HUMAN]	25.05	4.35	1	1	1	1	391	45.3459	4.4624
	A2	Sequence	# PSMs	# Protein Groups	Protein Group Accessions	Modifications	IonScore	Exp Value	Charge	ΔM [ppm]	m/z [Da]
	High	LDGLVETPTGYIESLPR	1	1	P55209		25.05	0.015943	2	-0.775795	930.49
P26599	Polypyrimidine tract-binding protein 1 OS=Homo sapiens GN=PTBP1 PE=1 SV=1 - [PTBP1_HUMAN]	24.88	1.51	3	1	1	1	531	57.1856	9.17334
	A2	Sequence	# PSMs	# Protein Groups	Protein Group Accessions	Modifications	IonScore	Exp Value	Charge	ΔM [ppm]	m/z [Da]
	High	VTNLLmLK	1	1	P26599	M6(Oxidation)	24.88	0.0117031	2	0.675305	474.284
Q9Y2S6	Translation machinery-associated protein 7 OS=Homo sapiens GN=TMA7 PE=1 SV=1 - [TMA7_HUMAN]	24.82	15.63	1	1	1	1	64	7.06193	9.99365
	A2	Sequence	# PSMs	# Protein Groups	Protein Group Accessions	Modifications	IonScore	Exp Value	Charge	ΔM [ppm]	m/z [Da]
	High	GPLATGGIKK	1	1	Q9Y2S6		24.82	0.00824024	2	-1.00831	471.292
Q00688	Peptidyl-prolyl cis-trans isomerase FKBP3 OS=Homo sapiens GN=FKBP3 PE=1 SV=1 - [FKBP3_HUMAN]	24.16	3.57	1	1	1	1	224	25.1613	9.27588
	A2	Sequence	# PSMs	# Protein Groups	Protein Group Accessions	Modifications	IonScore	Exp Value	Charge	ΔM [ppm]	m/z [Da]
	High	AWTVEQLR	1	1	Q00688		24.16	0.0293536	2	-0.812968	501.772
P28072	Proteasome subunit beta type-6 OS=Homo sapiens GN=PSMB6 PE=1 SV=4 - [PSB6_HUMAN]	24.03	4.18	1	1	1	1	239	25.3414	4.91943
	A2	Sequence	# PSMs	# Protein Groups	Protein Group Accessions	Modifications	IonScore	Exp Value	Charge	ΔM [ppm]	m/z [Da]
	High	QVLLGDQIPK	1	1	P28072		24.03	0.00731428	2	-0.448911	555.829
P15531	Nucleoside diphosphate kinase A OS=Homo sapiens GN=NME1 PE=1 SV=1 - [NDKA_HUMAN]	23.91	7.89	2	1	1	1	152	17.1377	6.18896
	A2	Sequence	# PSMs	# Protein Groups	Protein Group Accessions	Modifications	IonScore	Exp Value	Charge	ΔM [ppm]	m/z [Da]
	High	TFIAIKPDGVQR	1	1	P15531		23.91	0.0170706	3	0.71176	448.926
P26583	High mobility group protein B2 OS=Homo sapiens GN=HMGB2 PE=1 SV=2 - [HMGB2_HUMAN]	23.89	6.22	1	1	1	1	209	24.0187	7.81104
	A2	Sequence	# PSMs	# Protein Groups	Protein Group Accessions	Modifications	IonScore	Exp Value	Charge	ΔM [ppm]	m/z [Da]
	High	SEHPGLSIGDTAK	1	1	P26583		23.89	0.0296032	3	0.313164	437.89
Q9BY77	Polymerase delta-interacting protein 3 OS=Homo sapiens GN=POLDIP3 PE=1 SV=2 - [PDIP3_HUMAN]	23.49	3.09	1	1	1	1	421	46.0605	9.99365
	A2	Sequence	# PSMs	# Protein Groups	Protein Group Accessions	Modifications	IonScore	Exp Value	Charge	ΔM [ppm]	m/z [Da]
	High	VGIQQGLLSQSTR	1	1	Q9BY77		23.49	0.0252958	2	-0.663941	693.888
Q9Y265	RuvB-like 1 OS=Homo sapiens GN=RUVBL1 PE=1 SV=1 - [RUVB1_HUMAN]	23.48	4.82	1	2	2	2	456	50.1963	6.41748
	A2	Sequence	# PSMs	# Protein Groups	Protein Group Accessions	Modifications	IonScore	Exp Value	Charge	ΔM [ppm]	m/z [Da]
	High	GLGLDESGLAK	1	1	Q9Y265		23.48	0.0498107	2	2.33391	530.289
	High	LDPSIFESLQK	1	1	Q9Y265		21.25	0.0678654	2	-0.485108	638.843
Q9Y366	Intraflagellar transport protein 52 homolog OS=Homo sapiens GN=IFT52 PE=2 SV=3 - [IFT52_HUMAN]	23.47	2.06	1	1	1	1	437	49.6751	5.26221
	A2	Sequence	# PSMs	# Protein Groups	Protein Group Accessions	Modifications	IonScore	Exp Value	Charge	ΔM [ppm]	m/z [Da]
	High	STILFNAYK	1	1	Q9Y366		23.47	0.0260872	2	0.100385	528.79
Q15029	116 kDa U5 small nuclear ribonucleoprotein component OS=Homo sapiens GN=EFTUD2 PE=1 SV=1 - [U5S1_HUMAN]	23.33	2.37	1	1	2	2	972	109.366	4.99561
	A2	Sequence	# PSMs	# Protein Groups	Protein Group Accessions	Modifications	IonScore	Exp Value	Charge	ΔM [ppm]	m/z [Da]
	High	GGGQIIPTAR	1	2	P13639;Q15029		23.33	0.023458	2	-0.132381	485.277
	High	ILDAVVAQEPLHR	1	1	Q15029		15.69	0.124096	3	1.52114	487.613
P00558	Phosphoglycerate kinase 1 OS=Homo sapiens GN=PGK1 PE=1 SV=3 - [PGK1_HUMAN]	23.32	1.68	1	1	1	1	417	44.5861	8.104
	A2	Sequence	# PSMs	# Protein Groups	Protein Group Accessions	Modifications	IonScore	Exp Value	Charge	ΔM [ppm]	m/z [Da]
	High	ELNYFAK	1	1	P00558		23.32	0.028168	2	-0.334633	442.729
Q16650	T-box brain protein 1 OS=Homo sapiens GN=TBR1 PE=1 SV=1 - [TBR1_HUMAN]	22.88	1.76	1	1	1	1	682	74.007	7.32764
	A2	Sequence	# PSMs	# Protein Groups	Protein Group Accessions	Modifications	IonScore	Exp Value	Charge	ΔM [ppm]	m/z [Da]
	High	LSPVLDGVSELR	1	1	Q16650		22.88	0.0316866	2	-0.754993	642.861
Q9NVA2	Septin-11 OS=Homo sapiens GN=SEPT11 PE=1 SV=3 - [SEP11_HUMAN]	22.24	2.1	5	1	1	1	429	49.3672	6.81494
	A2	Sequence	# PSMs	# Protein Groups	Protein Group Accessions	Modifications	IonScore	Exp Value	Charge	ΔM [ppm]	m/z [Da]
	High	VNIIPIIAK	1	1	Q9NVA2		22.24	0.00595621	2	0.357991	490.829
P31948	Stress-induced-phosphoprotein 1 OS=Homo sapiens GN=STIP1 PE=1 SV=1 - [STIP1_HUMAN]	22.13	3.5	1	2	2	2	543	62.5994	6.80029
	A2	Sequence	# PSMs	# Protein Groups	Protein Group Accessions	Modifications	IonScore	Exp Value	Charge	ΔM [ppm]	m/z [Da]
	High	LmDVGLIAIR	1	1	P31948	M2(Oxidation)	22.13	0.0345978	2	0.294417	558.826
	High	TLLSDPTYR	1	1	P31948		21.43	0.0500017	2	-0.905768	533.282
P48556	26S proteasome non-ATPase regulatory subunit 8 OS=Homo sapiens GN=PSMD8 PE=1 SV=2 - [PSMD8_HUMAN]	21.63	2.29	1	1	1	1	350	39.5868	9.70068
	A2	Sequence	# PSMs	# Protein Groups	Protein Group Accessions	Modifications	IonScore	Exp Value	Charge	ΔM [ppm]	m/z [Da]
	High	ILFTEATR	1	1	P48556		21.63	0.0408806	2	-0.29485	475.769
P52272	Heterogeneous nuclear ribonucleoprotein M OS=Homo sapiens GN=HNRNPM PE=1 SV=3 - [HNRPM_HUMAN]	21.14	3.29	1	2	2	2	730	77.4643	8.70459
	A2	Sequence	# PSMs	# Protein Groups	Protein Group Accessions	Modifications	IonScore	Exp Value	Charge	ΔM [ppm]	m/z [Da]
	High	LGSTVFVANLDYK	1	1	P52272		21.14	0.0449941	2	0.788754	713.883
	High	mGAGmGFGLER	1	1	P52272	M1(Oxidation); M5(Oxidation)	14.08	0.138749	2	-2.86573	579.256
P31689	DnaJ homolog subfamily A member 1 OS=Homo sapiens GN=DNAJA1 PE=1 SV=2 - [DNJA1_HUMAN]	20.99	3.27	1	1	1	1	397	44.8395	7.07861
	A2	Sequence	# PSMs	# Protein Groups	Protein Group Accessions	Modifications	IonScore	Exp Value	Charge	ΔM [ppm]	m/z [Da]
	High	TIVITSHPGQIVK	1	1	P31689		20.99	0.0115443	3	1.60394	464.946
P62888	60S ribosomal protein L30 OS=Homo sapiens GN=RPL30 PE=1 SV=2 - [RL30_HUMAN]	20.78	10.43	1	1	1	1	115	12.7757	9.62744
	A2	Sequence	# PSMs	# Protein Groups	Protein Group Accessions	Modifications	IonScore	Exp Value	Charge	ΔM [ppm]	m/z [Da]
	High	LVILANNcPALR	1	1	P62888	C8(Carbamidomethyl)	20.78	0.0271571	2	-0.396035	677.387
Q99497	Protein DJ-1 OS=Homo sapiens GN=PARK7 PE=1 SV=2 - [PARK7_HUMAN]	20.1911	8.47	1	2	2	2	189	19.8785	6.78564
	A2	Sequence	# PSMs	# Protein Groups	Protein Group Accessions	Modifications	IonScore	Exp Value	Charge	ΔM [ppm]	m/z [Da]
	High	DGLILTSR	1	1	Q99497		20.02	0.117458	2	-0.333104	437.753
	High	VTTHPLAK	1	1	Q99497		17.57	0.0332471	2	0.0539497	433.758
P06744	Glucose-6-phosphate isomerase OS=Homo sapiens GN=GPI PE=1 SV=4 - [G6PI_HUMAN]	19.06	5.73	1	2	2	2	558	63.1072	8.32373
	A2	Sequence	# PSMs	# Protein Groups	Protein Group Accessions	Modifications	IonScore	Exp Value	Charge	ΔM [ppm]	m/z [Da]
	High	TLAQLNPESSLFIIASK	1	1	P06744		19.06	0.0335246	2	-2.63482	916.509
	High	VFEGNRPTNSIVFTK	1	1	P06744		12.21	0.309604	3	2.10505	570.307
P20618	Proteasome subunit beta type-1 OS=Homo sapiens GN=PSMB1 PE=1 SV=2 - [PSB1_HUMAN]	0	3.73	1	1	1	1	241	26.4724	8.1333
	A2	Sequence	# PSMs	# Protein Groups	Protein Group Accessions	Modifications	IonScore	Exp Value	Charge	ΔM [ppm]	m/z [Da]
	High	DVFISAAER	1	1	P20618		13.02	0.45149	2	0.344917	504.262
O95373	Importin-7 OS=Homo sapiens GN=IPO7 PE=1 SV=1 - [IPO7_HUMAN]	0	0.87	1	1	1	1	1038	119.44	4.81787
	A2	Sequence	# PSMs	# Protein Groups	Protein Group Accessions	Modifications	IonScore	Exp Value	Charge	ΔM [ppm]	m/z [Da]
	High	AIFQTIQNR	1	1	O95373		21.05	0.0655672	2	0.315704	545.804
P35268	60S ribosomal protein L22 OS=Homo sapiens GN=RPL22 PE=1 SV=2 - [RL22_HUMAN]	0	8.59	1	1	1	1	128	14.7778	9.18799
	A2	Sequence	# PSMs	# Protein Groups	Protein Group Accessions	Modifications	IonScore	Exp Value	Charge	ΔM [ppm]	m/z [Da]
	High	ITVTSEVPFSK	1	1	P35268		21.01	0.0594376	2	0.587147	604.332

## Sheet: 5minGel-2B
Accession	Description	Score	Coverage	# Proteins	# Unique Peptides	# Peptides	# PSMs	# AAs	MW [kDa]	calc. pI
Q13085	Acetyl-CoA carboxylase 1 OS=Homo sapiens GN=ACACA PE=1 SV=2 - [ACACA_HUMAN]	2279.82	38.11	1	67	78	133	2346	265.385	6.3667
	A2	Sequence	# PSMs	# Protein Groups	Protein Group Accessions	Modifications	IonScore	Exp Value	Charge	ΔM [ppm]	m/z [Da]
	High	IGSFGPQEDLLFLR	1	1	Q13085		101.83	4.33056e-10	2	-0.385503	796.427
	High	VEVGTEVTDYR	1	1	Q13085		96.62	1.45907e-09	2	-1.55548	634.311
	High	EVFFmNTQSIVQLVQR	2	1	Q13085	M5(Oxidation)	79.82	6.41025e-08	2	-0.590367	978.006
	High	ITDIIGKEEGIGPENLR	2	1	Q13085		77.52	7.96549e-08	3	1.40372	618.671
	High	EEAISNMVVALK	1	2	O00763;Q13085		69.7	9.37579e-07	2	0.268056	652.35
	High	mHLYLGAAK	2	2	O00763;Q13085	M1(Oxidation)	64.34	3.86535e-06	2	-0.0176341	510.271
	High	DPSLPLLELQDImTSVSGR	1	1	Q13085	M13(Oxidation)	63.07	2.73711e-06	2	-0.287162	1044.04
	High	VLIANNGIAAVK	1	2	O00763;Q13085		60.53	1.59321e-06	2	-0.347443	591.864
	High	IGLAEEIR	2	1	Q13085		58.61	6.61061e-06	2	-0.497903	450.761
	High	VDWQENDFSK	1	1	Q13085		56.2	8.39592e-06	2	1.82681	634.284
	High	TAQIMFQAYGDK	1	1	Q13085		56.14	1.26475e-05	2	-0.502611	686.832
	High	GGSWVVIDSSINPR	1	1	Q13085		55.69	2.37401e-05	2	-0.411279	743.886
	High	SVHSSVPLLNSKDPIDR	4	1	Q13085		55.62	1.22e-05	4	0.562024	466.754
	High	TcVFEKENDPSVMR	1	1	Q13085	C2(Carbamidomethyl)	55.18	1.27423e-05	3	1.18945	571.265
	High	LGGIPVGVVAVETR	2	1	Q13085		54.72	5.90253e-06	3	-0.512643	456.273
	High	FGAYIVDGLR	2	2	O00763;Q13085		53.47	3.41833e-05	2	0.232957	555.801
	High	FVVmVTPEDLK	1	2	O00763;Q13085	M4(Oxidation)	52.61	4.77001e-05	2	-0.491416	647.341
	High	DFTVASPAEFVTR	3	2	O00763;Q13085		52.27	4.47659e-05	2	1.27809	720.363
	High	QVQAEVPGSPIFVMR	2	1	Q13085		52.24	3.4628e-05	2	-0.611259	829.44
	High	IDTGWLDR	2	1	Q13085		51.8	6.73907e-05	2	0.142787	488.248
	High	DEPIHILNVAIK	2	1	Q13085		51.57	1.7764e-05	2	-0.400549	681.393
	High	VNNADDFPNLFR	1	1	Q13085		49.36	6.72091e-05	2	1.94843	711.345
	High	EGLPLmVFANWR	1	1	Q13085	M6(Oxidation)	49.12	0.000117563	2	0.81149	724.872
	High	TAQImFQAYGDK	1	1	Q13085	M5(Oxidation)	49.07	5.20295e-05	2	-2.02143	694.828
	High	VQQAELHTGSLPR	2	1	Q13085		47.81	0.000119215	3	0.404633	479.26
	High	IIQQAGQVWFPDSAFK	1	1	Q13085		47.55	9.66858e-05	2	0.823789	917.979
	High	GVISDILDWK	1	1	Q13085		45.75	0.000240796	2	0.74892	573.314
	High	mAALEVYVR	1	1	Q13085	M1(Oxidation)	44.13	0.000332276	2	0.705951	534.282
	High	mGGmVSFR	1	1	Q13085	M1(Oxidation); M4(Oxidation)	44.04	5.91686e-05	2	0.262693	458.705
	High	TYQAIKDFNR	2	1	Q13085		43.19	0.000364597	2	0.478628	628.325
	High	AVVmDLLR	2	1	Q13085	M4(Oxidation)	42.57	0.000329243	2	0.455763	466.766
	High	IIEFVPTK	2	1	Q13085		41.76	0.000176704	2	-0.454204	473.784
	High	MAALEVYVR	1	1	Q13085		41.6	0.000598434	2	0.988755	526.284
	High	AIGIGAYLVR	1	2	O00763;Q13085		41.4	0.000173865	2	0.189379	516.814
	High	ILNVPQELYEK	2	1	Q13085		41.39	0.000468338	2	-0.262947	673.372
	High	QVNYEVDR	1	1	Q13085		41.29	0.000460672	2	-0.438775	511.749
	High	YLYLTPQDYKR	3	1	Q13085		40.97	0.000651865	3	0.158986	487.258
	High	RVDPVYIHLAER	9	1	Q13085		40.59	0.000445215	3	-2.30476	489.939
	High	LTFLVAQK	2	1	Q13085		40.32	9.28966e-05	2	0.0364579	460.284
	High	ATLVDHGIR	1	1	Q13085		40.22	0.000342218	2	0.252521	491.278
	High	mQLDNPSK	1	1	Q13085	M1(Oxidation)	39.71	0.00058798	2	-0.206866	474.726
	High	LLLEDLVK	1	1	Q13085		39.35	0.000203254	2	0.0885507	471.797
	High	VETQFQNGHYDK	1	1	Q13085		39.12	0.000526585	3	-1.3417	489.228
	High	TTVEYLIK	1	1	Q13085		38.51	0.000739877	2	-0.510928	483.779
	High	LPELLLK	2	1	Q13085		35.6	0.00027477	2	0.615562	413.276
	High	LDLLEEK	1	1	Q13085		35.42	0.00361718	2	-2.14426	430.241
	High	ITSENPDEGFKPSSGTVQELNFR	1	2	O00763;Q13085		35.42	0.00114831	3	-0.325681	851.413
	High	WSYEmFR	2	1	Q13085	M5(Oxidation)	34.62	0.000586744	2	-0.310734	517.724
	High	AVVMDLLR	1	1	Q13085		34.6	0.00367541	2	-0.622605	458.768
	High	VDWQENDFSKR	2	1	Q13085		34.18	0.00181424	3	-1.30896	475.224
	High	TDcDIEDDRLAAMFR	1	1	Q13085	C3(Carbamidomethyl)	34.13	0.000792052	3	-0.585358	609.938
	High	FVVMVTPEDLK	1	2	O00763;Q13085		33.88	0.00306945	2	0.0129705	639.344
	High	YLYLTPQDYK	1	1	Q13085		33.44	0.0041893	2	-1.01723	652.331
	High	VLQAELK	1	1	Q13085		32.95	0.00240821	2	0.821435	400.748
	High	EASFEYLQNEGER	1	2	O00763;Q13085		32.81	0.001309	2	-1.2351	786.351
	High	AYIAYELNSVQHR	2	1	Q13085		32.61	0.00479742	3	0.758023	521.936
	High	mGGMVSFR	1	1	Q13085	M1(Oxidation)	32.54	0.00125367	2	-1.04177	450.707
	High	SPEYPEGR	1	1	Q13085		31.28	0.00364919	2	-0.545089	467.717
	High	GQVLPAHTLLNTVDVELIYEGVK	1	1	Q13085		30.68	0.0019239	3	0.593349	836.796
	High	QVLIASHLPSYELR	3	1	Q13085		30.4	0.00346564	3	0.496516	542.639
	High	TIQVENSHLILTGAGALNK	3	1	Q13085		30.37	0.00238766	3	-1.64773	660.368
	High	VDPVYIHLAER	2	1	Q13085		29.96	0.00610598	3	0.177936	437.907
	High	GFSGGmKDmYDQVLK	1	2	O00763;Q13085	M6(Oxidation); M9(Oxidation)	29.12	0.00459231	3	0.215239	569.929
	High	TDcDIEDDRLAAmFR	1	1	Q13085	C3(Carbamidomethyl); M13(Oxidation)	28.89	0.00284068	3	0.754189	615.27
	High	MGGMVSFR	1	1	Q13085		28.7	0.0053284	2	0.367067	442.71
	High	NFDLTAIPcANHK	2	1	Q13085	C9(Carbamidomethyl)	28.7	0.00735185	3	-0.482205	500.913
	High	DmYDQVLK	1	2	O00763;Q13085	M2(Oxidation)	28.46	0.00570243	2	-1.572	514.241
	High	DMYDQVLK	1	2	O00763;Q13085		28.2	0.00696238	2	0.91866	506.245
	High	LGTPELSTAER	1	1	Q13085		27.41	0.018609	2	-0.347644	587.309
	High	SVHSSVPLLNSK	2	1	Q13085		27.14	0.00985304	3	-0.615379	423.238
	High	QVQAEVPGSPIFVmR	1	1	Q13085	M14(Oxidation)	26.46	0.0170587	2	-0.484627	837.437
	High	TFEDFVR	2	1	Q13085		26.36	0.0102887	2	0.0696092	457.224
	High	ENDPSVMR	1	1	Q13085		25.96	0.00519701	2	0.64017	474.217
	High	GSVLEPEGTVEIK	1	1	Q13085		24.79	0.0302024	2	-1.63046	679.363
	High	LPGGNEIGMVAWK	1	1	Q13085		24.25	0.0242415	2	-0.971125	686.357
	High	IYVSANSGAR	1	1	Q13085		23.47	0.0362073	2	1.22654	519.273
	High	EGLPLMVFANWR	1	1	Q13085		22.94	0.0470047	2	-0.0873749	716.874
	High	LGTPELSTAERK	2	1	Q13085		22.93	0.0387091	3	0.192551	434.574
	High	IHNANPELTDGQIQAMLR	1	1	Q13085		22.82	0.0339558	3	0.135307	674.346
	High	IIEEAPATIATPAVFEHmEQcAVK	1	1	Q13085	M18(Oxidation); C21(Carbamidomethyl)	20.71	0.035241	3	-0.310956	891.108
	High	IHNANPELTDGQIQAmLR	1	1	Q13085	M16(Oxidation)	19.46	0.079268	3	-0.815205	679.677
	High	NGIAFMGPPSQAmWALGDK	1	1	Q13085	M13(Oxidation)	17.8	0.0921071	2	0.999306	1003.98
	High	IASSIVAQTAGIPTLPWSGSGLR	1	1	Q13085		16.27	0.0566515	2	-0.37769	1141.63
	High	EFTQQNK	1	1	Q13085		16.16	0.182788	2	-0.175773	447.719
	High	RPGAALDPGcVLAK	1	1	Q13085	C10(Carbamidomethyl)	15.39	0.147425	3	-0.22672	475.594
	High	EEAISNmVVALK	1	2	O00763;Q13085	M7(Oxidation)	13.6	0.456159	2	1.8055	660.349
	High	QLTEEDGVHSVIEENIK	1	1	Q13085		11.41	0.364999	3	-0.263425	647.325
	High	VSALNSVHcEHVEDEGESR	1	1	Q13085	C9(Carbamidomethyl)	11.08	0.13647	3	-0.212743	718.655
	High	QGPLHGmLINTPYVTK	1	1	Q13085	M7(Oxidation)	10.9	0.414544	3	-0.718524	595.65
	High	TVELSIPADPANLDSEAK	1	1	Q13085		10.06	0.660807	2	-1.09474	935.475
Q6P1Q9	Methyltransferase-like protein 2B OS=Homo sapiens GN=METTL2B PE=1 SV=3 - [MET2B_HUMAN]	2266.59	47.62	1	3	19	154	378	43.3983	5.85889
	A2	Sequence	# PSMs	# Protein Groups	Protein Group Accessions	Modifications	IonScore	Exp Value	Charge	ΔM [ppm]	m/z [Da]
	High	NNEDGPGLImEEQHK	4	2	Q96IZ6;Q6P1Q9	M10(Oxidation)	100.57	2.4556e-10	2	-0.345994	863.888
	High	ISDLEIcADEFPGSSATYR	25	2	Q96IZ6;Q6P1Q9	C7(Carbamidomethyl)	84.7	1.06736e-08	2	0.332465	1065.99
	High	VYFFTQEELDTLFTTAGLEK	1	2	Q96IZ6;Q6P1Q9		77.24	1.0856e-07	2	1.63395	1176.59
	High	TQTPPVEENVTQK	3	1	Q6P1Q9		64.76	2.84066e-06	3	-0.468672	490.919
	High	cFAFVHDLcDEEK	12	2	Q96IZ6;Q6P1Q9	C1(Carbamidomethyl); C9(Carbamidomethyl)	64.6	4.16084e-07	2	-0.319611	835.353
	High	NNEDGPGLIMEEQHK	6	2	Q96IZ6;Q6P1Q9		60.39	3.33651e-06	2	-1.1096	855.89
	High	GQcLSGNFYVR	3	2	Q96IZ6;Q6P1Q9	C3(Carbamidomethyl)	55.32	1.04287e-05	2	-1.72648	650.808
	High	YDmAQLR	4	2	Q96IZ6;Q6P1Q9	M3(Oxidation)	53.33	2.16e-05	2	-0.324888	456.716
	High	VQNLVDR	5	2	Q96IZ6;Q6P1Q9		50.88	7.34924e-05	2	0.191024	422.238
	High	SLEHKTQTPPVEENVTQK	2	1	Q6P1Q9		49.26	7.05532e-05	3	0.455042	689.024
	High	QVDYEINAHK	7	2	Q96IZ6;Q6P1Q9		45.86	0.000169919	2	-0.268608	608.801
	High	IHENGFFK	2	2	Q96IZ6;Q6P1Q9		44.68	0.000245094	2	-0.318833	496.253
	High	LLKPGGmVLLR	29	1	Q6P1Q9	M7(Oxidation)	42.85	5.188e-05	3	0.631732	404.922
	High	DYGRYDMAQLR	5	2	Q96IZ6;Q6P1Q9		39.56	0.000486914	3	1.43443	463.22
	High	YDMAQLR	4	2	Q96IZ6;Q6P1Q9		38.56	0.000968244	2	-0.420059	448.718
	High	DYGRYDmAQLR	10	2	Q96IZ6;Q6P1Q9	M7(Oxidation)	38.37	0.000589461	3	0.822911	468.551
	High	KVQENSIQR	2	2	Q96IZ6;Q6P1Q9		37.02	0.00138034	2	0.203938	551.304
	High	GKQLTMYR	2	2	Q96IZ6;Q6P1Q9		35.18	0.00201754	2	-0.758777	498.768
	High	QLTMYR	1	2	Q96IZ6;Q6P1Q9		27.62	0.014098	2	-0.0478165	406.21
	High	GKQLTmYR	2	2	Q96IZ6;Q6P1Q9	M6(Oxidation)	27.3	0.012476	2	0.0556988	506.766
	High	YWNDFYK	19	2	Q96IZ6;Q6P1Q9		26.02	0.00762605	2	0.360961	518.232
	High	VWIQcK	2	2	Q96IZ6;Q6P1Q9	C5(Carbamidomethyl)	21.41	0.0932373	2	0.109456	417.221
	High	DWFLENK	4	2	Q96IZ6;Q6P1Q9		21.22	0.0509687	2	0.425447	476.232
Q96IZ6	Methyltransferase-like protein 2A OS=Homo sapiens GN=METTL2A PE=1 SV=5 - [MET2A_HUMAN]	1733.47	46.3	1	2	18	123	378	43.5094	6.01123
	A2	Sequence	# PSMs	# Protein Groups	Protein Group Accessions	Modifications	IonScore	Exp Value	Charge	ΔM [ppm]	m/z [Da]
	High	NNEDGPGLImEEQHK	4	2	Q96IZ6;Q6P1Q9	M10(Oxidation)	100.57	2.4556e-10	2	-0.345994	863.888
	High	ISDLEIcADEFPGSSATYR	25	2	Q96IZ6;Q6P1Q9	C7(Carbamidomethyl)	84.7	1.06736e-08	2	0.332465	1065.99
	High	VYFFTQEELDTLFTTAGLEK	1	2	Q96IZ6;Q6P1Q9		77.24	1.0856e-07	2	1.63395	1176.59
	High	cFAFVHDLcDEEK	12	2	Q96IZ6;Q6P1Q9	C1(Carbamidomethyl); C9(Carbamidomethyl)	64.6	4.16084e-07	2	-0.319611	835.353
	High	NNEDGPGLIMEEQHK	6	2	Q96IZ6;Q6P1Q9		60.39	3.33651e-06	2	-1.1096	855.89
	High	GQcLSGNFYVR	3	2	Q96IZ6;Q6P1Q9	C3(Carbamidomethyl)	55.32	1.04287e-05	2	-1.72648	650.808
	High	YDmAQLR	4	2	Q96IZ6;Q6P1Q9	M3(Oxidation)	53.33	2.16e-05	2	-0.324888	456.716
	High	VQNLVDR	5	2	Q96IZ6;Q6P1Q9		50.88	7.34924e-05	2	0.191024	422.238
	High	mAGSYPEGAPAVLADKR	1	1	Q96IZ6	M1(Oxidation)	46.47	0.00015667	3	2.22519	583.627
	High	QVDYEINAHK	7	2	Q96IZ6;Q6P1Q9		45.86	0.000169919	2	-0.268608	608.801
	High	IHENGFFK	2	2	Q96IZ6;Q6P1Q9		44.68	0.000245094	2	-0.318833	496.253
	High	DWFLENKSEVPEcR	2	1	Q96IZ6	C13(Carbamidomethyl)	40.53	0.000407153	3	0.511319	603.614
	High	DYGRYDMAQLR	5	2	Q96IZ6;Q6P1Q9		39.56	0.000486914	3	1.43443	463.22
	High	YDMAQLR	4	2	Q96IZ6;Q6P1Q9		38.56	0.000968244	2	-0.420059	448.718
	High	DYGRYDmAQLR	10	2	Q96IZ6;Q6P1Q9	M7(Oxidation)	38.37	0.000589461	3	0.822911	468.551
	High	KVQENSIQR	2	2	Q96IZ6;Q6P1Q9		37.02	0.00138034	2	0.203938	551.304
	High	GKQLTMYR	2	2	Q96IZ6;Q6P1Q9		35.18	0.00201754	2	-0.758777	498.768
	High	QLTMYR	1	2	Q96IZ6;Q6P1Q9		27.62	0.014098	2	-0.0478165	406.21
	High	GKQLTmYR	2	2	Q96IZ6;Q6P1Q9	M6(Oxidation)	27.3	0.012476	2	0.0556988	506.766
	High	YWNDFYK	19	2	Q96IZ6;Q6P1Q9		26.02	0.00762605	2	0.360961	518.232
	High	VWIQcK	2	2	Q96IZ6;Q6P1Q9	C5(Carbamidomethyl)	21.41	0.0932373	2	0.109456	417.221
	High	DWFLENK	4	2	Q96IZ6;Q6P1Q9		21.22	0.0509687	2	0.425447	476.232
P11142	Heat shock cognate 71 kDa protein OS=Homo sapiens GN=HSPA8 PE=1 SV=1 - [HSP7C_HUMAN]	731.663	43.5	3	18	22	30	646	70.8542	5.51611
	A2	Sequence	# PSMs	# Protein Groups	Protein Group Accessions	Modifications	IonScore	Exp Value	Charge	ΔM [ppm]	m/z [Da]
	High	SINPDEAVAYGAAVQAAILSGDK	2	1	P11142		81.52	4.08722e-08	2	-1.676	1130.57
	High	IINEPTAAAIAYGLDK	2	2	P11021;P11142		75.63	1.84631e-07	2	-0.723379	830.451
	High	NSLESYAFNmK	1	1	P11142	M10(Oxidation)	70.19	3.4459e-07	2	-0.0930907	660.3
	High	IINEPTAAAIAYGLDKK	1	1	P11142		68.71	2.48984e-07	3	0.311268	596.668
	High	NSLESYAFNMK	1	1	P11142		62.39	2.30707e-06	2	0.218873	652.303
	High	TVTNAVVTVPAYFNDSQR	2	1	P11142		61.06	4.97478e-06	2	-0.985921	991.502
	High	TTPSYVAFTDTER	1	2	P08107;P11142		53.33	2.67096e-05	2	-1.04636	744.354
	High	LLQDFFNGK	1	1	P11142		52.64	3.64817e-05	2	0.29537	541.288
	High	ITITNDKGR	1	2	P08107;P11142		45.7	0.000296069	2	-1.98736	509.287
	High	STAGDTHLGGEDFDNR	1	1	P11142		44.92	6.12003e-05	3	0.985841	564.581
	High	DAGTIAGLNVLR	2	1	P11142		43.84	0.000311851	2	-0.0744913	600.341
	High	NQVAmNPTNTVFDAKR	1	1	P11142	M5(Oxidation)	43.05	0.000292316	3	-0.483722	607.968
	High	QTQTFTTYSDNQPGVLIQVYEGER	1	1	P11142		41.99	0.000268775	3	0.995807	925.448
	High	SFYPEEVSSMVLTK	1	1	P11142		38.56	0.000849826	2	0.569349	808.898
	High	SQIHDIVLVGGSTR	2	1	P11142		38.09	0.00068305	3	-0.102137	494.607
	High	FEELNADLFR	1	1	P11142		37.27	0.00165937	2	0.288267	627.312
	High	VEIIANDQGNR	1	3	P08107;P11142;P11021		35.22	0.00255516	2	0.693903	614.818
	High	MKEIAEAYLGK	1	1	P11142		32.61	0.00367346	3	-1.31806	418.225
	High	mKEIAEAYLGK	1	1	P11142	M1(Oxidation)	32.12	0.00432702	3	0.565837	423.557
	High	LSKEDIER	1	1	P11142		29.7	0.00991155	2	0.473622	495.267
	High	VQVEYKGETK	1	1	P11142		23.51	0.036321	2	-0.288241	590.814
	High	GVPQIEVTFDIDANGILNVSAVDK	1	1	P11142		23.06	0.0180423	2	-0.622356	1257.66
	High	LDKSQIHDIVLVGGSTR	2	1	P11142		22.7	0.0182591	3	4.03731	613.345
	High	VcNPIITK	1	1	P11142	C2(Carbamidomethyl)	16.52	0.31978	2	-0.0447544	472.765
O00763	Acetyl-CoA carboxylase 2 OS=Homo sapiens GN=ACACB PE=1 SV=3 - [ACACB_HUMAN]	458.743	8.42	1	6	17	24	2458	276.365	6.49365
	A2	Sequence	# PSMs	# Protein Groups	Protein Group Accessions	Modifications	IonScore	Exp Value	Charge	ΔM [ppm]	m/z [Da]
	High	EEAISNMVVALK	1	2	O00763;Q13085		69.7	9.37579e-07	2	0.268056	652.35
	High	mHLYLGAAK	2	2	O00763;Q13085	M1(Oxidation)	64.34	3.86535e-06	2	-0.0176341	510.271
	High	VLIANNGIAAVK	1	2	O00763;Q13085		60.53	1.59321e-06	2	-0.347443	591.864
	High	FGAYIVDGLR	2	2	O00763;Q13085		53.47	3.41833e-05	2	0.232957	555.801
	High	FVVmVTPEDLK	1	2	O00763;Q13085	M4(Oxidation)	52.61	4.77001e-05	2	-0.491416	647.341
	High	DFTVASPAEFVTR	3	2	O00763;Q13085		52.27	4.47659e-05	2	1.27809	720.363
	High	AIGIGAYLVR	1	2	O00763;Q13085		41.4	0.000173865	2	0.189379	516.814
	High	ITSENPDEGFKPSSGTVQELNFR	1	2	O00763;Q13085		35.42	0.00114831	3	-0.325681	851.413
	High	FVVMVTPEDLK	1	2	O00763;Q13085		33.88	0.00306945	2	0.0129705	639.344
	High	EASFEYLQNEGER	1	2	O00763;Q13085		32.81	0.001309	2	-1.2351	786.351
	High	IYVAANSGAR	1	1	O00763		31.47	0.00566718	2	0.80394	511.275
	High	GFSGGmKDmYDQVLK	1	2	O00763;Q13085	M6(Oxidation); M9(Oxidation)	29.12	0.00459231	3	0.215239	569.929
	High	LGGIPVGVIAVETR	1	1	O00763		28.89	0.00161402	2	-0.117988	690.914
	High	DmYDQVLK	1	2	O00763;Q13085	M2(Oxidation)	28.46	0.00570243	2	-1.572	514.241
	High	DMYDQVLK	1	2	O00763;Q13085		28.2	0.00696238	2	0.91866	506.245
	High	YLYLTPQDYTR	1	1	O00763		28	0.0114112	2	0.695339	716.859
	High	ITFLIAQEK	1	1	O00763		22.03	0.0156653	2	-0.449095	531.813
	High	IIQQAGQVWFPDSAYK	1	1	O00763		16.65	0.192482	2	-0.84665	925.975
	High	EEAISNmVVALK	1	2	O00763;Q13085	M7(Oxidation)	13.6	0.456159	2	1.8055	660.349
	High	VIQVENSHIILTGASALNK	1	1	O00763		10.88	0.187814	3	-0.919801	669.712
Q96I24	Far upstream element-binding protein 3 OS=Homo sapiens GN=FUBP3 PE=1 SV=2 - [FUBP3_HUMAN]	455.426	40.38	2	17	18	27	572	61.6022	8.38232
	A2	Sequence	# PSMs	# Protein Groups	Protein Group Accessions	Modifications	IonScore	Exp Value	Charge	ΔM [ppm]	m/z [Da]
	High	mGGGSIEVSVPR	1	1	Q96I24	M1(Oxidation)	91.47	5.73847e-09	2	-1.18085	602.802
	High	GVPQQIEVAR	2	1	Q96I24		60.46	4.67739e-06	2	0.127924	548.809
	High	DGFGGLAAAR	1	1	Q96I24		56.24	2.59076e-05	2	-0.13342	467.741
	High	MGGGSIEVSVPR	1	1	Q96I24		55.84	2.17614e-05	2	-0.134439	594.806
	High	SINQQSGAHVELQR	1	1	Q96I24		46.91	0.000139537	3	0.442994	522.938
	High	AAQVmGPPDR	1	1	Q96I24	M5(Oxidation)	45.8	0.000127568	2	0.685766	529.259
	High	IQNDAGVR	1	2	Q96I24;Q92945		44.49	0.00022227	2	-0.720945	436.733
	High	mVGFIIGR	1	1	Q96I24	M1(Oxidation)	42.36	0.000328132	2	-0.728438	454.754
	High	TVITEEFKVPDK	1	1	Q96I24		42.32	0.000445465	3	0.0199937	469.257
	High	mVMIQDGPLPTGADKPLR	2	1	Q96I24	M1(Oxidation)	41.83	0.000403529	3	-0.374628	652.341
	High	EMVLEIIR	1	1	Q96I24		39.56	0.00120069	2	0.611663	501.787
	High	NGPGFHNDIDSNSTIQEILIPASK	1	1	Q96I24		39.22	0.000604354	3	-1.05211	856.429
	High	LLGQIVDR	1	1	Q96I24		39.03	0.000512606	2	0.29584	457.277
	High	MVGFIIGR	1	1	Q96I24		35.88	0.00182049	2	-0.489328	446.757
	High	AEGFVDALHR	1	1	Q96I24		31.08	0.00510789	2	0.740769	557.786
	High	EmVLEIIR	1	1	Q96I24	M2(Oxidation)	29.78	0.00994104	2	0.3811	509.784
	High	IQFKPDDGISPER	2	1	Q96I24		27.2	0.016387	3	1.36834	501.26
	High	TVITEEFK	1	1	Q96I24		26.16	0.0156156	2	-0.518142	483.761
	High	AAQVMGPPDR	1	1	Q96I24		25.18	0.0191135	2	-2.07634	521.26
	High	mVmIQDGPLPTGADKPLR	1	1	Q96I24	M1(Oxidation); M3(Oxidation)	21.29	0.0468102	3	-0.42384	657.673
	High	GDWSVGAPGGVQEITYTVPADK	1	1	Q96I24		15.15	0.135944	3	-1.02398	749.702
	High	VGGTNLGAPGAFGQSPFSQPPAPPHQNTFPPR	2	1	Q96I24		12.89	0.182485	3	-1.0977	1076.87
	High	NPPPNSDPNLRR	1	1	Q96I24		12.22	0.467837	3	-0.683358	459.572
P68371	Tubulin beta-4B chain OS=Homo sapiens GN=TUBB4B PE=1 SV=1 - [TBB4B_HUMAN]	382.366	26.52	6	2	10	15	445	49.799	4.89404
	A2	Sequence	# PSMs	# Protein Groups	Protein Group Accessions	Modifications	IonScore	Exp Value	Charge	ΔM [ppm]	m/z [Da]
	High	GHYTEGAELVDSVLDVVR	1	2	P07437;P68371		83.11	2.95635e-08	3	0.729572	653.666
	High	ImNTFSVVPSPK	1	2	P07437;P68371	M2(Oxidation)	73.57	3.40645e-07	2	-0.79616	668.352
	High	LAVNmVPFPR	2	2	P68371;P07437	M5(Oxidation)	69.56	1.15642e-06	2	0.336289	580.318
	High	NSSYFVEWIPNNVK	1	2	P07437;P68371		55.68	1.86573e-05	2	-0.183931	848.92
	High	AVLVDLEPGTMDSVR	1	1	P68371		41.9	0.000532665	2	-2.02584	801.412
	High	IMNTFSVVPSPK	2	2	P07437;P68371		37.27	0.00148125	2	-1.32901	660.354
	High	mSATFIGNSTAIQELFK	1	1	P68371	M1(Oxidation)	35.4	0.00204766	2	-0.426779	937.471
	High	EVDEQMLNVQNK	1	2	P68371;P07437		33.32	0.00288663	2	-0.1775	723.848
	High	TAVcDIPPR	2	2	P68371;P07437	C4(Carbamidomethyl)	28.24	0.00914808	2	-2.67	514.762
	High	FPGQLNADLR	1	2	P68371;P07437		28.08	0.0157153	2	-0.177719	565.801
	High	LAVNMVPFPR	1	2	P68371;P07437		27.36	0.0173553	2	-0.262757	572.321
	High	KLAVNmVPFPR	1	2	P68371;P07437	M6(Oxidation)	27.36	0.0105601	3	0.553628	429.913
P68363	Tubulin alpha-1B chain OS=Homo sapiens GN=TUBA1B PE=1 SV=1 - [TBA1B_HUMAN]	352.875	36.14	9	12	12	18	451	50.1196	5.05908
	A2	Sequence	# PSMs	# Protein Groups	Protein Group Accessions	Modifications	IonScore	Exp Value	Charge	ΔM [ppm]	m/z [Da]
	High	YmAccLLYR	1	1	P68363	M2(Oxidation); C4(Carbamidomethyl); C5(Carbamidomethyl)	60.57	2.3679e-06	2	1.1169	633.278
	High	SIQFVDWcPTGFK	1	1	P68363	C8(Carbamidomethyl)	57.66	9.08397e-06	2	0.0247438	792.879
	High	IHFPLATYAPVISAEK	5	1	P68363		53.52	1.93415e-05	3	0.480477	586.326
	High	EIIDLVLDR	1	1	P68363		52.8	4.43462e-05	2	0.677868	543.314
	High	AVcmLSNTTAIAEAWAR	1	1	P68363	C3(Carbamidomethyl); M4(Oxidation)	50.28	6.37542e-05	3	0.204224	627.638
	High	DVNAAIATIK	1	1	P68363		48.93	0.000149048	2	1.74618	508.294
	High	LISQIVSSITASLR	1	1	P68363		44.87	6.1909e-05	2	0.387828	744.444
	High	LSVDYGKK	1	1	P68363		37.53	0.00092717	2	-0.498802	455.255
	High	NLDIERPTYTNLNR	2	1	P68363		21.39	0.0588146	3	0.516279	573.633
	High	VGINYQPPTVVPGGDLAK	2	1	P68363		18.75	0.0593417	2	-0.195223	912.996
	High	AVFVDLEPTVIDEVR	1	1	P68363		15.33	0.178784	3	0.60121	567.974
	High	TIGGGDDSFNTFFSETGAGK	1	1	P68363		14.58	0.0818593	2	-0.19598	1004.45
P07437	Tubulin beta chain OS=Homo sapiens GN=TUBB PE=1 SV=2 - [TBB5_HUMAN]	348.4	26.13	5	2	10	15	444	49.639	4.89404
	A2	Sequence	# PSMs	# Protein Groups	Protein Group Accessions	Modifications	IonScore	Exp Value	Charge	ΔM [ppm]	m/z [Da]
	High	GHYTEGAELVDSVLDVVR	1	2	P07437;P68371		83.11	2.95635e-08	3	0.729572	653.666
	High	ImNTFSVVPSPK	1	2	P07437;P68371	M2(Oxidation)	73.57	3.40645e-07	2	-0.79616	668.352
	High	LAVNmVPFPR	2	2	P68371;P07437	M5(Oxidation)	69.56	1.15642e-06	2	0.336289	580.318
	High	NSSYFVEWIPNNVK	1	2	P07437;P68371		55.68	1.86573e-05	2	-0.183931	848.92
	High	IMNTFSVVPSPK	2	2	P07437;P68371		37.27	0.00148125	2	-1.32901	660.354
	High	EVDEQMLNVQNK	1	2	P68371;P07437		33.32	0.00288663	2	-0.1775	723.848
	High	TAVcDIPPR	2	2	P68371;P07437	C4(Carbamidomethyl)	28.24	0.00914808	2	-2.67	514.762
	High	FPGQLNADLR	1	2	P68371;P07437		28.08	0.0157153	2	-0.177719	565.801
	High	LAVNMVPFPR	1	2	P68371;P07437		27.36	0.0173553	2	-0.262757	572.321
	High	KLAVNmVPFPR	1	2	P68371;P07437	M6(Oxidation)	27.36	0.0105601	3	0.553628	429.913
	High	AILVDLEPGTmDSVR	1	1	P07437	M11(Oxidation)	20.6	0.0766448	2	-1.35636	816.418
	High	ALTVPELTQQVFDAK	1	1	P07437		15.77	0.178774	2	0.526818	830.452
P60709	Actin, cytoplasmic 1 OS=Homo sapiens GN=ACTB PE=1 SV=1 - [ACTB_HUMAN]	341.036	26.67	12	8	8	29	375	41.7097	5.47803
	A2	Sequence	# PSMs	# Protein Groups	Protein Group Accessions	Modifications	IonScore	Exp Value	Charge	ΔM [ppm]	m/z [Da]
	High	DLYANTVLSGGTTmYPGIADR	2	1	P60709	M14(Oxidation)	52.54	2.5352e-05	2	-0.865247	1116.04
	High	GYSFTTTAER	1	1	P60709		48.53	5.54111e-05	2	0.703082	566.768
	High	AGFAGDDAPR	1	1	P60709		44.99	0.000167987	2	1.06213	488.728
	High	IWHHTFYNELR	21	1	P60709		43.92	0.000243305	3	-0.0882139	505.921
	High	EITALAPSTMK	1	1	P60709		42.89	0.000506333	2	0.424221	581.313
	High	DLTDYLmK	1	1	P60709	M7(Oxidation)	40.11	0.00044362	2	0.403868	507.744
	High	VAPEEHPVLLTEAPLNPK	1	1	P60709		30.85	0.00259006	3	-1.0067	652.026
	High	AVFPSIVGRPR	1	1	P60709		27.13	0.00784251	3	2.01019	400.241
Q07021	Complement component 1 Q subcomponent-binding protein, mitochondrial OS=Homo sapiens GN=C1QBP PE=1 SV=1 - [C1QBP_HUMAN]	296.665	31.56	1	5	5	12	282	31.3426	4.84326
	A2	Sequence	# PSMs	# Protein Groups	Protein Group Accessions	Modifications	IonScore	Exp Value	Charge	ΔM [ppm]	m/z [Da]
	High	ALVLDcHYPEDEVGQEDEAESDIFSIR	4	1	Q07021	C6(Carbamidomethyl)	75.4	5.33546e-08	3	0.292633	1046.14
	High	mSGGWELELNGTEAK	2	1	Q07021	M1(Oxidation)	57.96	6.71814e-06	2	-1.07409	819.377
	High	AFVDFLSDEIKEER	3	1	Q07021		48.83	0.000115208	3	1.57445	566.618
	High	VEEQEPELTSTPNFVVEVIK	2	1	Q07021		36.86	0.00103031	2	-0.548384	1144.09
	High	EVSFQSTGESEWK	1	1	Q07021		17.9	0.0543306	2	-0.565642	757.344
Q5D0E6	DALR anticodon-binding domain-containing protein 3 OS=Homo sapiens GN=DALRD3 PE=2 SV=2 - [DALD3_HUMAN]	283.73	20.81	1	9	9	12	543	59.3248	7.41553
	A2	Sequence	# PSMs	# Protein Groups	Protein Group Accessions	Modifications	IonScore	Exp Value	Charge	ΔM [ppm]	m/z [Da]
	High	SHALEELTSANDGR	2	1	Q5D0E6		69.44	7.16705e-07	3	-1.57425	500.574
	High	VLSAVAAYATPASPASLGQR	2	1	Q5D0E6		64.42	1.39143e-06	3	0.347599	644.018
	High	TAVLDcTAPGLHIAVR	2	1	Q5D0E6	C6(Carbamidomethyl)	56.53	1.10054e-05	3	0.795893	565.307
	High	LATLFESYK	1	1	Q5D0E6		49.12	8.51108e-05	2	0.862606	536.29
	High	TVLVADHLAR	1	1	Q5D0E6		45.66	0.000100508	2	2.26703	547.821
	High	VDWPAASER	1	1	Q5D0E6		42.93	0.000259759	2	2.24638	515.752
	High	TLSPGILGR	1	1	Q5D0E6		32.5	0.0023056	2	0.830329	457.277
	High	HLIcGPVK	1	1	Q5D0E6	C4(Carbamidomethyl)	27.32	0.00945301	2	-0.4682	462.26
	High	VAGAPGTLmTAPEYYEFR	1	1	Q5D0E6	M9(Oxidation)	16.5	0.0996231	2	-1.91164	994.973
P50990	T-complex protein 1 subunit theta OS=Homo sapiens GN=CCT8 PE=1 SV=4 - [TCPQ_HUMAN]	283.602	14.23	1	7	7	7	548	59.5825	5.60498
	A2	Sequence	# PSMs	# Protein Groups	Protein Group Accessions	Modifications	IonScore	Exp Value	Charge	ΔM [ppm]	m/z [Da]
	High	AIADTGANVVVTGGK	1	1	P50990		77.2	1.44815e-07	2	-1.20097	686.874
	High	LFVTNDAATILR	1	1	P50990		75.95	1.20696e-07	2	-0.463003	667.377
	High	FAEAFEAIPR	1	1	P50990		64.71	2.29884e-06	2	0.705828	575.799
	High	LATNAAVTVLR	1	1	P50990		58.2	5.22179e-06	2	0.360152	564.841
	High	TVGATALPR	1	1	P50990		48.97	5.4509e-05	2	-0.120814	443.261
	High	YNIMLVR	1	1	P50990		45.22	0.000169843	2	-0.432191	454.755
	High	LVPGGGATEIELAK	1	1	P50990		27.22	0.00900935	2	-0.543045	677.882
P08107	Heat shock 70 kDa protein 1A/1B OS=Homo sapiens GN=HSPA1A PE=1 SV=5 - [HSP71_HUMAN]	283.49	26.37	2	10	13	17	641	70.009	5.65576
	A2	Sequence	# PSMs	# Protein Groups	Protein Group Accessions	Modifications	IonScore	Exp Value	Charge	ΔM [ppm]	m/z [Da]
	High	IINEPTAAAIAYGLDR	2	1	P08107		65.85	1.50809e-06	2	-0.521954	844.454
	High	SINPDEAVAYGAAVQAAILmGDK	1	1	P08107	M20(Oxidation)	55.29	1.39027e-05	3	0.585513	774.055
	High	TTPSYVAFTDTER	1	2	P08107;P11142		53.33	2.67096e-05	2	-1.04636	744.354
	High	ITITNDKGR	1	2	P08107;P11142		45.7	0.000296069	2	-1.98736	509.287
	High	FGDPVVQSDmK	1	1	P08107	M10(Oxidation)	38.58	0.000658709	2	-0.135008	619.79
	High	LSKEEIER	1	1	P08107		37.71	0.00167739	2	-0.226921	502.274
	High	LLQDFFNGR	1	1	P08107		36.03	0.00199568	2	0.356036	555.291
	High	VEIIANDQGNR	1	3	P08107;P11142;P11021		35.22	0.00255516	2	0.693903	614.818
	High	FGDPVVQSDMK	1	1	P08107		29.4	0.00734818	2	-0.801386	611.792
	High	AFYPEEISSmVLTK	1	1	P08107	M10(Oxidation)	26.47	0.015667	2	-0.352174	815.905
	High	AMTKDNNLLGR	1	1	P08107		24.81	0.0289073	3	1.25001	411.553
	High	DAGVIAGLNVLR	2	1	P08107		24.13	0.015841	2	-0.268476	599.351
	High	AmTKDNNLLGR	1	1	P08107	M2(Oxidation)	17.57	0.169735	3	-0.241607	416.884
	High	LDKAQIHDLVLVGGSTR	1	1	P08107		16.65	0.0475798	3	0.810185	608.011
	High	NQVALNPQNTVFDAK	1	1	P08107		15.57	0.188586	2	-0.78068	829.928
P08238	Heat shock protein HSP 90-beta OS=Homo sapiens GN=HSP90AB1 PE=1 SV=4 - [HS90B_HUMAN]	262.784	15.06	5	3	9	12	724	83.2121	5.03369
	A2	Sequence	# PSMs	# Protein Groups	Protein Group Accessions	Modifications	IonScore	Exp Value	Charge	ΔM [ppm]	m/z [Da]
	High	ADLINNLGTIAK	1	2	P07900;P08238		66.63	1.32535e-06	2	0.259679	621.856
	High	GVVDSEDLPLNISR	1	2	P07900;P08238		61.79	4.40374e-06	2	-0.355038	757.396
	High	TLTLVDTGIGmTK	2	2	P08238;P07900	M11(Oxidation)	55.08	2.3129e-05	2	-1.10815	683.368
	High	ELISNASDALDKIR	1	2	P08238;P14625		54.29	2.29021e-05	3	0.299058	515.614
	High	TLTLVDTGIGMTK	2	2	P08238;P07900		43.38	0.000280111	2	-0.728435	675.37
	High	NPDDITQEEYGEFYK	1	1	P08238		34.27	0.000766927	2	-0.2126	924.402
	High	ALLFIPR	1	1	P08238		30.45	0.00225393	2	-0.312101	415.268
	High	FYEAFSK	1	1	P08238		25.89	0.0163596	2	-0.74316	446.216
	High	SLTNDWEDHLAVK	1	2	P07900;P08238		24.41	0.0235458	3	0.045385	509.919
	High	YESLTDPSKLDSGK	1	2	P07900;P08238		10.11	0.697118	3	-0.669978	513.922
P11021	78 kDa glucose-regulated protein OS=Homo sapiens GN=HSPA5 PE=1 SV=2 - [GRP78_HUMAN]	224.72	12.69	1	5	7	10	654	72.2884	5.16064
	A2	Sequence	# PSMs	# Protein Groups	Protein Group Accessions	Modifications	IonScore	Exp Value	Charge	ΔM [ppm]	m/z [Da]
	High	IINEPTAAAIAYGLDK	2	2	P11021;P11142		75.63	1.84631e-07	2	-0.723379	830.451
	High	ITPSYVAFTPEGER	1	1	P11021		62.68	3.56077e-06	2	-0.751336	783.893
	High	ITITNDQNR	1	1	P11021		48.29	0.000148993	2	-0.31353	537.78
	High	TFAPEEISAmVLTK	2	1	P11021	M10(Oxidation)	37.03	0.00125827	2	-0.572249	776.9
	High	VEIIANDQGNR	1	3	P08107;P11142;P11021		35.22	0.00255516	2	0.693903	614.818
	High	VLEDSDLK	1	1	P11021		26.14	0.0235924	2	-0.143208	459.743
	High	TFAPEEISAMVLTK	1	1	P11021		17.35	0.151864	2	-0.312611	768.902
	High	NELESYAYSLK	1	1	P11021		10.96	0.553158	2	1.38092	658.823
Q8IWX8	Calcium homeostasis endoplasmic reticulum protein OS=Homo sapiens GN=CHERP PE=1 SV=3 - [CHERP_HUMAN]	224.321	14.74	1	10	10	13	916	103.637	9.0415
	A2	Sequence	# PSMs	# Protein Groups	Protein Group Accessions	Modifications	IonScore	Exp Value	Charge	ΔM [ppm]	m/z [Da]
	High	LALEQQQLIcK	1	1	Q8IWX8	C10(Carbamidomethyl)	59.63	7.45917e-06	2	-0.491638	672.371
	High	ELLAALQK	1	1	Q8IWX8		53.9	1.03882e-05	2	0.426613	443.274
	High	GDPGWNGQR	1	1	Q8IWX8		46.37	4.15214e-05	2	-0.707017	493.725
	High	ITADGAHFELR	2	1	Q8IWX8		43.4	0.000370241	3	0.134426	410.547
	High	LLQLWEK	1	1	Q8IWX8		33.76	0.0035341	2	0.128622	465.276
	High	TQHEEFVTSLAQQQQQQQQQQQQLQmPQmEAEVK	1	1	Q8IWX8	M26(Oxidation); M29(Oxidation)	32.03	0.00119057	4	-0.0882669	1029.49
	High	QEQVTAAVAHAVEQQmQK	1	1	Q8IWX8	M16(Oxidation)	31.05	0.0053396	3	1.18864	671.335
	High	GVGVALDDPYENYRR	1	1	Q8IWX8		24.31	0.0202021	3	-1.21159	575.284
	High	NWmFSNAK	1	1	Q8IWX8	M3(Oxidation)	24.08	0.0107481	2	0.119496	507.229
	High	NWMFSNAK	1	1	Q8IWX8		18.77	0.0464588	2	0.102282	499.232
	High	EQGIQDPIKGGDVR	1	1	Q8IWX8		17.09	0.151461	3	0.311984	504.599
	High	QEQVTAAVAHAVEQQMQK	1	1	Q8IWX8		11.42	0.562464	3	1.43323	666.003
P07900	Heat shock protein HSP 90-alpha OS=Homo sapiens GN=HSP90AA1 PE=1 SV=5 - [HS90A_HUMAN]	223.115	11.89	6	2	7	10	732	84.6067	5.021
	A2	Sequence	# PSMs	# Protein Groups	Protein Group Accessions	Modifications	IonScore	Exp Value	Charge	ΔM [ppm]	m/z [Da]
	High	ADLINNLGTIAK	1	2	P07900;P08238		66.63	1.32535e-06	2	0.259679	621.856
	High	GVVDSEDLPLNISR	1	2	P07900;P08238		61.79	4.40374e-06	2	-0.355038	757.396
	High	TLTIVDTGIGmTK	2	2	P08238;P07900	M11(Oxidation)	55.08	2.3129e-05	2	-1.10815	683.368
	High	TLTIVDTGIGMTK	2	2	P08238;P07900		43.38	0.000280111	2	-0.728435	675.37
	High	ELISNSSDALDKIR	1	1	P07900		39.83	0.000800739	3	0.350527	520.946
	High	ALLFVPR	1	1	P07900		30.54	0.00344401	2	-0.0622811	408.261
	High	SLTNDWEDHLAVK	1	2	P07900;P08238		24.41	0.0235458	3	0.045385	509.919
	High	YESLTDPSKLDSGK	1	2	P07900;P08238		10.11	0.697118	3	-0.669978	513.922
P68104	Elongation factor 1-alpha 1 OS=Homo sapiens GN=EEF1A1 PE=1 SV=1 - [EF1A1_HUMAN]	204.704	22.08	3	9	9	10	462	50.1091	9.01221
	A2	Sequence	# PSMs	# Protein Groups	Protein Group Accessions	Modifications	IonScore	Exp Value	Charge	ΔM [ppm]	m/z [Da]
	High	VETGVLKPGmVVTFAPVNVTTEVK	1	1	P68104	M10(Oxidation)	53.36	8.76503e-06	3	-0.367134	844.464
	High	IGGIGTVPVGR	1	1	P68104		51.62	1.51504e-05	2	-0.589465	513.308
	High	EHALLAYTLGVK	1	1	P68104		44.84	0.000185374	3	-1.47717	438.918
	High	QLIVGVNK	1	1	P68104		41.69	0.000159246	2	0.195113	435.774
	High	STTTGHLIYK	1	1	P68104		41.37	0.000601802	2	1.03193	560.804
	High	EVSTYIKK	1	1	P68104		35.08	0.000993459	2	0.487814	484.277
	High	QTVAVGVIK	1	1	P68104		31.23	0.00274975	2	0.213183	457.787
	High	LPLQDVYK	1	1	P68104		25.87	0.0160469	2	1.2099	488.28
	High	VETGVLKPGMVVTFAPVNVTTEVK	1	1	P68104		21.47	0.0124749	3	-0.474114	839.133
	High	YYVTIIDAPGHR	1	1	P68104		19.05	0.112629	3	0.603397	468.914
P61289	Proteasome activator complex subunit 3 OS=Homo sapiens GN=PSME3 PE=1 SV=1 - [PSME3_HUMAN]	203.128	24.02	1	5	5	6	254	29.4876	5.94775
	A2	Sequence	# PSMs	# Protein Groups	Protein Group Accessions	Modifications	IonScore	Exp Value	Charge	ΔM [ppm]	m/z [Da]
	High	TVESEAASYLDQISR	2	1	P61289		76.61	1.23324e-07	2	-0.46201	834.907
	High	ITSEAEDLVANFFPK	1	1	P61289		69.15	8.87816e-07	2	-0.328163	840.927
	High	SNQQLVDIIEK	1	1	P61289		60.46	7.73568e-06	2	0.00362022	643.851
	High	LIISELR	1	1	P61289		38.74	0.000648249	2	-0.262765	422.268
	High	RLDEcEEAFQGTK	1	1	P61289	C5(Carbamidomethyl)	22.05	0.0224545	3	-0.0558617	528.244
P23284	Peptidyl-prolyl cis-trans isomerase B OS=Homo sapiens GN=PPIB PE=1 SV=2 - [PPIB_HUMAN]	177.119	41.2	1	9	9	12	216	23.7275	9.40771
	A2	Sequence	# PSMs	# Protein Groups	Protein Group Accessions	Modifications	IonScore	Exp Value	Charge	ΔM [ppm]	m/z [Da]
	High	DTNGSQFFITTVK	1	1	P23284		85.81	1.85007e-08	2	0.0542971	729.367
	High	IGDEDVGR	1	1	P23284		42.3	0.000273812	2	-0.0186708	430.709
	High	VIKDFmIQGGDFTR	1	1	P23284	M6(Oxidation)	35.22	0.00208922	3	0.256121	548.28
	High	VYFDLR	2	1	P23284		31.82	0.00374865	2	-0.199476	406.719
	High	DKPLKDVIIADcGK	1	1	P23284	C12(Carbamidomethyl)	29.05	0.00746709	3	1.3465	524.621
	High	TVDNFVALATGEK	1	1	P23284		27	0.0181569	2	-0.593327	682.856
	High	VLEGMEVVR	1	1	P23284		26.08	0.027373	2	2.25441	516.283
	High	IEVEKPFAIAKE	1	1	P23284		16.76	0.133898	3	-0.370033	458.594
	High	DFMIQGGDFTR	1	1	P23284		16.65	0.0724511	2	0.340905	643.796
	High	VIKDFMIQGGDFTR	1	1	P23284		14.17	0.24118	3	1.22237	542.949
	High	DFmIQGGDFTR	1	1	P23284	M3(Oxidation)	13.19	0.0887507	2	-0.538918	651.792
P09874	Poly [ADP-ribose] polymerase 1 OS=Homo sapiens GN=PARP1 PE=1 SV=4 - [PARP1_HUMAN]	166.887	8.19	1	7	7	7	1014	113.012	8.88037
	A2	Sequence	# PSMs	# Protein Groups	Protein Group Accessions	Modifications	IonScore	Exp Value	Charge	ΔM [ppm]	m/z [Da]
	High	VVSEDFLQDVSASTK	1	1	P09874		77.43	1.27406e-07	2	0.772742	812.908
	High	VVDRDSEEAEIIR	1	1	P09874		48.71	9.69019e-05	3	0.100829	510.93
	High	TTNFAGILSQGLR	1	1	P09874		47.64	0.000125696	2	0.731641	689.378
	High	QQVPSGESAILDR	1	1	P09874		34.8	0.00226825	2	-0.402	700.362
	High	ELLIFNK	1	1	P09874		30.34	0.00332891	2	0.0664359	438.763
	High	ASLcISTK	1	1	P09874	C4(Carbamidomethyl)	27.91	0.0214396	2	-0.102964	440.234
	High	KPPLLNNADSVQAK	1	1	P09874		17.75	0.0587581	3	-0.260383	498.947
P22061	Protein-L-isoaspartate(D-aspartate) O-methyltransferase OS=Homo sapiens GN=PCMT1 PE=1 SV=4 - [PIMT_HUMAN]	161.561	50.66	1	9	9	14	227	24.6206	7.21045
	A2	Sequence	# PSMs	# Protein Groups	Protein Group Accessions	Modifications	IonScore	Exp Value	Charge	ΔM [ppm]	m/z [Da]
	High	VQLVVGDGR	2	1	P22061		48.68	0.00010977	2	1.97394	471.773
	High	KDDPTLLSSGR	1	1	P22061		40.73	0.00072694	2	-0.681421	594.814
	High	LILPVGPAGGNQMLEQYDKLQDGSIK	1	1	P22061		36.66	0.000701267	3	-0.417594	928.825
	High	mKPLmGVIYVPLTDKEK	3	1	P22061	M1(Oxidation); M5(Oxidation)	35.14	0.00130133	4	-0.0512694	499.273
	High	ALDVGSGSGILTAcFAR	2	1	P22061	C14(Carbamidomethyl)	28.79	0.00931513	3	0.322475	565.623
	High	TDKVFEVmLATDR	1	1	P22061	M8(Oxidation)	27.5	0.0147597	3	0.842924	514.261
	High	DDPTLLSSGR	1	1	P22061		25.75	0.0230153	2	-2.37584	530.766
	High	SGGASHSELIHNLR	1	1	P22061		24.96	0.0284047	3	-1.19526	493.254
	High	VIGIDHIK	1	1	P22061		21.68	0.00984845	2	-1.37943	447.773
	High	mKPLMGVIYVPLTDKEK	1	1	P22061	M1(Oxidation)	10.89	0.28922	4	-0.894439	495.274
P78371	T-complex protein 1 subunit beta OS=Homo sapiens GN=CCT2 PE=1 SV=4 - [TCPB_HUMAN]	160.575	16.07	1	6	6	6	535	57.4521	6.45557
	A2	Sequence	# PSMs	# Protein Groups	Protein Group Accessions	Modifications	IonScore	Exp Value	Charge	ΔM [ppm]	m/z [Da]
	High	VQDDEVGDGTTSVTVLAAELLR	1	1	P78371		71.27	4.51601e-07	2	-0.987638	1144.58
	High	GATQQILDEAER	1	1	P78371		63.62	3.2371e-06	2	-0.614849	665.833
	High	VLVDMSR	1	1	P78371		40.69	0.000882959	2	0.0333807	410.223
	High	ILIANTGmDTDKIK	1	1	P78371	M8(Oxidation)	30.32	0.00585249	3	-0.171803	516.948
	High	EALLSSAVDHGSDEVK	1	1	P78371		29.16	0.00770502	3	-0.0803145	552.941
	High	DASLmVTNDGATILK	1	1	P78371	M5(Oxidation)	28.66	0.00891746	2	-0.885223	782.897
P60174	Triosephosphate isomerase OS=Homo sapiens GN=TPI1 PE=1 SV=3 - [TPIS_HUMAN]	156.543	15.73	1	4	4	4	286	30.7717	5.92236
	A2	Sequence	# PSMs	# Protein Groups	Protein Group Accessions	Modifications	IonScore	Exp Value	Charge	ΔM [ppm]	m/z [Da]
	High	VVLAYEPVWAIGTGK	1	1	P60174		78.02	5.75828e-08	2	0.53583	801.949
	High	SNVSDAVAQSTR	1	1	P60174		57.31	1.36549e-05	2	-3.20517	617.803
	High	VIADNVKDWSK	1	1	P60174		53.27	4.47428e-05	3	0.473375	425.563
	High	VVFEQTK	1	1	P60174		26.56	0.0156768	2	0.0414408	425.737
P06748	Nucleophosmin OS=Homo sapiens GN=NPM1 PE=1 SV=2 - [NPM_HUMAN]	147.941	13.27	1	3	3	4	294	32.5548	4.77979
	A2	Sequence	# PSMs	# Protein Groups	Protein Group Accessions	Modifications	IonScore	Exp Value	Charge	ΔM [ppm]	m/z [Da]
	High	mSVQPTVSLGGFEITPPVVLR	2	1	P06748	M1(Oxidation)	84.85	1.19479e-08	2	-0.888285	1122.11
	High	GPSSVEDIK	1	1	P06748		39.08	0.000803366	2	-0.218268	466.24
	High	TVSLGAGAK	1	1	P06748		20.9	0.0829087	2	1.68928	402.235
P40227	T-complex protein 1 subunit zeta OS=Homo sapiens GN=CCT6A PE=1 SV=3 - [TCPZ_HUMAN]	146.251	8.85	2	5	5	5	531	57.9876	6.68311
	A2	Sequence	# PSMs	# Protein Groups	Protein Group Accessions	Modifications	IonScore	Exp Value	Charge	ΔM [ppm]	m/z [Da]
	High	mLVSGAGDIK	1	1	P40227	M1(Oxidation)	58.38	1.37225e-05	2	-0.217711	503.765
	High	IITEGFEAAK	1	1	P40227		51.81	6.36103e-05	2	0.535436	539.793
	High	ALQFLEEVK	1	1	P40227		49.75	7.89144e-05	2	0.443426	538.803
	High	GLVLDHGAR	1	1	P40227		45.47	0.000144734	2	-0.0334889	469.264
	High	SETDTSLIR	1	1	P40227		28.51	0.0115562	2	0.386441	511.262
O43175	D-3-phosphoglycerate dehydrogenase OS=Homo sapiens GN=PHGDH PE=1 SV=4 - [SERA_HUMAN]	140.073	10.69	1	5	5	5	533	56.6144	6.7124
	A2	Sequence	# PSMs	# Protein Groups	Protein Group Accessions	Modifications	IonScore	Exp Value	Charge	ΔM [ppm]	m/z [Da]
	High	AGTGVDNVDLEAATR	1	1	O43175		58.59	8.37058e-06	2	-1.74333	744.867
	High	GTIQVITQGTSLK	1	1	O43175		47.4	5.4591e-05	2	-0.00669785	673.388
	High	GGIVDEGALLR	1	1	O43175		38.73	0.000790409	2	-0.469511	550.309
	High	QADVNLVNAK	1	1	O43175		34.52	0.00220739	2	0.153112	536.293
	High	DLPLLLFR	1	1	O43175		32.47	0.00237821	2	0.184394	493.805
P17987	T-complex protein 1 subunit alpha OS=Homo sapiens GN=TCP1 PE=1 SV=1 - [TCPA_HUMAN]	138.412	17.09	1	8	8	8	556	60.3056	6.11279
	A2	Sequence	# PSMs	# Protein Groups	Protein Group Accessions	Modifications	IonScore	Exp Value	Charge	ΔM [ppm]	m/z [Da]
	High	IAcLDFSLQK	1	1	P17987	C3(Carbamidomethyl)	59.6	9.32006e-06	2	-0.471815	597.813
	High	FATEAAITILR	1	1	P17987		41.69	0.000233786	2	-0.928566	603.348
	High	TSASIILR	1	1	P17987		39.67	0.000431579	2	-0.313004	430.764
	High	QAGVFEPTIVK	1	1	P17987		33.12	0.00343708	2	0.444277	594.835
	High	AFHNEAQVNPER	1	1	P17987		30.59	0.00445215	3	0.452942	471.229
	High	SLLVIPNTLAVNAAQDSTDLVAK	1	1	P17987		24.16	0.00556376	2	-1.14986	1177.15
	High	EQLAIAEFAR	1	1	P17987		23.96	0.036563	2	-0.653898	574.309
	High	SSLGPVGLDK	1	1	P17987		18.16	0.120678	2	-0.975272	486.771
Q99832	T-complex protein 1 subunit eta OS=Homo sapiens GN=CCT7 PE=1 SV=2 - [TCPH_HUMAN]	132.126	15.1	1	6	6	6	543	59.3289	7.6499
	A2	Sequence	# PSMs	# Protein Groups	Protein Group Accessions	Modifications	IonScore	Exp Value	Charge	ΔM [ppm]	m/z [Da]
	High	QQLLIGAYAK	1	1	Q99832		49.15	5.59446e-05	2	-0.708685	552.824
	High	EGTDSSQGIPQLVSNISAcQVIAEAVR	1	1	Q99832	C19(Carbamidomethyl)	46.28	9.89121e-05	3	-1.43292	943.805
	High	TcTFILR	1	1	Q99832	C2(Carbamidomethyl)	40.71	0.000602918	2	0.623804	455.745
	High	SQDAEVGDGTTSVTLLAAEFLK	1	1	Q99832		30.52	0.00563344	2	-0.180918	1126.57
	High	YNFFTGcPK	1	1	Q99832	C7(Carbamidomethyl)	30.05	0.0023231	2	0.85726	567.258
	High	ALEIIPR	1	1	Q99832		29.98	0.00170785	2	-0.01556	406.255
Q7Z5L9	Interferon regulatory factor 2-binding protein 2 OS=Homo sapiens GN=IRF2BP2 PE=1 SV=2 - [I2BP2_HUMAN]	131.128	13.46	1	5	5	6	587	60.9867	8.68994
	A2	Sequence	# PSMs	# Protein Groups	Protein Group Accessions	Modifications	IonScore	Exp Value	Charge	ΔM [ppm]	m/z [Da]
	High	GPADSLSTAAGAAELSAEGAGK	1	1	Q7Z5L9		76.2	1.09147e-07	2	-0.258553	965.971
	High	EPALTAGR	1	1	Q7Z5L9		40.87	0.000446063	2	0.709781	407.725
	High	AAASLAAVSGTAAASLGSAQPTDLGAHK	2	1	Q7Z5L9		36.8	0.000961076	3	-1.01702	832.101
	High	LEEPPELNR	1	1	Q7Z5L9		35.46	0.00204801	2	2.14317	548.786
	High	YPLAAAAERPPR	1	1	Q7Z5L9		16.33	0.133865	3	-0.0230787	437.91
P04406	Glyceraldehyde-3-phosphate dehydrogenase OS=Homo sapiens GN=GAPDH PE=1 SV=3 - [G3P_HUMAN]	129.963	16.12	1	4	4	4	335	36.0304	8.45557
	A2	Sequence	# PSMs	# Protein Groups	Protein Group Accessions	Modifications	IonScore	Exp Value	Charge	ΔM [ppm]	m/z [Da]
	High	IISNAScTTNcLAPLAK	1	1	P04406	C7(Carbamidomethyl); C11(Carbamidomethyl)	93.96	2.63173e-09	2	-0.178911	917.463
	High	GALQNIIPASTGAAK	1	1	P04406		42.78	0.000258343	2	-0.935835	706.398
	High	VPTANVSVVDLTcR	1	1	P04406	C13(Carbamidomethyl)	31.7	0.00469878	2	-0.826245	765.9
	High	VIPELNGK	1	1	P04406		18.4	0.0303542	2	0.562177	435.258
P06733	Alpha-enolase OS=Homo sapiens GN=ENO1 PE=1 SV=2 - [ENOA_HUMAN]	127.719	14.29	1	4	4	4	434	47.1393	7.38623
	A2	Sequence	# PSMs	# Protein Groups	Protein Group Accessions	Modifications	IonScore	Exp Value	Charge	ΔM [ppm]	m/z [Da]
	High	DYPVVSIEDPFDQDDWGAWQK	1	1	P06733		85.52	4.76924e-09	2	-0.866444	1255.56
	High	IEEELGSK	1	1	P06733		50.76	8.10079e-05	2	-0.79261	452.734
	High	AVEHINK	1	1	P06733		26.52	0.00935943	2	0.331691	405.727
	High	DATNVGDEGGFAPNILENKEGLELLK	1	1	P06733		23.26	0.0257274	3	0.446395	915.131
P19338	Nucleolin OS=Homo sapiens GN=NCL PE=1 SV=3 - [NUCL_HUMAN]	122.73	5.07	1	4	4	4	710	76.5684	4.70361
	A2	Sequence	# PSMs	# Protein Groups	Protein Group Accessions	Modifications	IonScore	Exp Value	Charge	ΔM [ppm]	m/z [Da]
	High	SISLYYTGEK	1	1	P19338		54.96	3.30324e-05	2	0.227871	580.795
	High	NDLAVVDVR	1	1	P19338		42.76	0.000381358	2	-0.201405	500.775
	High	TGISDVFAK	1	1	P19338		40.74	0.000514434	2	-0.805075	469.253
	High	ALELTGLK	1	1	P19338		40.64	0.000474638	2	-1.21528	422.76
Q96I25	Splicing factor 45 OS=Homo sapiens GN=RBM17 PE=1 SV=1 - [SPF45_HUMAN]	121.749	6.48	1	3	3	3	401	44.9339	5.97314
	A2	Sequence	# PSMs	# Protein Groups	Protein Group Accessions	Modifications	IonScore	Exp Value	Charge	ΔM [ppm]	m/z [Da]
	High	IIVGDATEKDASK	1	1	Q96I25		67.46	1.55244e-06	3	-4.56233	449.575
	High	QSTVLAPVIDLKR	1	1	Q96I25		48.19	2.42728e-05	3	0.604647	480.625
	High	QSTVLAPVIDLK	1	1	Q96I25		42.38	0.000144524	2	-0.464298	642.382
O15042	U2 snRNP-associated SURP motif-containing protein OS=Homo sapiens GN=U2SURP PE=1 SV=2 - [SR140_HUMAN]	118.549	4.57	1	5	5	5	1029	118.219	8.47021
	A2	Sequence	# PSMs	# Protein Groups	Protein Group Accessions	Modifications	IonScore	Exp Value	Charge	ΔM [ppm]	m/z [Da]
	High	LYSILQGDSPTK	1	1	O15042		55.42	2.23921e-05	2	-0.165499	661.353
	High	TIQGHLQSENFK	1	1	O15042		48.07	0.000108389	3	-0.0577971	467.909
	High	VANASYYR	1	1	O15042		38.32	0.000699348	2	-0.170654	472.235
	High	mIEFVVR	1	1	O15042	M1(Oxidation)	33.9	0.00317757	2	-0.057886	455.247
	High	EINNPmFR	1	1	O15042	M6(Oxidation)	24.69	0.0219058	2	0.342135	518.748
P13639	Elongation factor 2 OS=Homo sapiens GN=EEF2 PE=1 SV=4 - [EF2_HUMAN]	117.87	6.06	1	5	5	5	858	95.277	6.82959
	A2	Sequence	# PSMs	# Protein Groups	Protein Group Accessions	Modifications	IonScore	Exp Value	Charge	ΔM [ppm]	m/z [Da]
	High	VNFTVDQIR	1	1	P13639		57.42	1.757e-05	2	0.0814916	546.296
	High	STLTDSLVcK	1	1	P13639	C9(Carbamidomethyl)	41.38	0.00062953	2	1.35585	562.288
	High	VFSGLVSTGLK	1	1	P13639		36.71	0.0004906	2	-1.07911	554.323
	High	ETVSEESNVLcLSK	1	1	P13639	C11(Carbamidomethyl)	35.31	0.00191387	2	1.63361	797.886
	High	FSVSPVVR	1	1	P13639		29.47	0.00564898	2	0.109806	445.758
P07195	L-lactate dehydrogenase B chain OS=Homo sapiens GN=LDHB PE=1 SV=2 - [LDHB_HUMAN]	116.577	10.18	1	3	3	3	334	36.6151	6.04932
	A2	Sequence	# PSMs	# Protein Groups	Protein Group Accessions	Modifications	IonScore	Exp Value	Charge	ΔM [ppm]	m/z [Da]
	High	IVADKDYSVTANSK	1	1	P07195		63.08	3.09985e-06	3	0.601448	504.263
	High	mVVESAYEVIK	1	1	P07195	M1(Oxidation)	51.22	4.79484e-05	2	0.739472	642.332
	High	GLTSVINQK	1	1	P07195		44.85	0.000248779	2	0.114973	480.28
P62258	14-3-3 protein epsilon OS=Homo sapiens GN=YWHAE PE=1 SV=1 - [1433E_HUMAN]	113.806	16.86	2	3	4	4	255	29.1554	4.7417
	A2	Sequence	# PSMs	# Protein Groups	Protein Group Accessions	Modifications	IonScore	Exp Value	Charge	ΔM [ppm]	m/z [Da]
	High	EAAENSLVAYK	1	1	P62258		86.09	2.16512e-08	2	2.04701	597.805
	High	LIccDILDVLDK	1	1	P62258	C3(Carbamidomethyl); C4(Carbamidomethyl)	35.49	0.0024294	2	-1.18392	738.875
	High	NLLSVAYK	1	2	P27348;P62258		34.6	0.00130026	2	0.2641	454.266
	High	YLAEFATGNDRK	1	1	P62258		19.75	0.083681	3	-1.30015	462.233
P17844	Probable ATP-dependent RNA helicase DDX5 OS=Homo sapiens GN=DDX5 PE=1 SV=1 - [DDX5_HUMAN]	110.002	8.79	1	3	5	5	614	69.1047	8.92432
	A2	Sequence	# PSMs	# Protein Groups	Protein Group Accessions	Modifications	IonScore	Exp Value	Charge	ΔM [ppm]	m/z [Da]
	High	LLQLVEDR	1	1	P17844		56.64	7.15342e-06	2	0.447999	493.288
	High	APILIATDVASR	1	2	Q92841;P17844		44.22	9.83951e-05	2	-1.39849	613.858
	High	TGTAYTFFTPNNIK	1	1	P17844		36.14	0.00155661	2	-1.33148	787.895
	High	QVSDLISVLR	1	1	P17844		30.45	0.00468817	2	0.250707	565.333
	High	STcIYGGAPK	1	2	Q92841;P17844	C3(Carbamidomethyl)	15.74	0.18668	2	-0.280914	527.255
P52272	Heterogeneous nuclear ribonucleoprotein M OS=Homo sapiens GN=HNRNPM PE=1 SV=3 - [HNRPM_HUMAN]	108.507	5.48	1	4	4	4	730	77.4643	8.70459
	A2	Sequence	# PSMs	# Protein Groups	Protein Group Accessions	Modifications	IonScore	Exp Value	Charge	ΔM [ppm]	m/z [Da]
	High	VGQTIER	1	1	P52272		46.42	0.000412742	2	0.428611	401.725
	High	GcAVVEFK	1	1	P52272	C2(Carbamidomethyl)	44.55	0.000249034	2	-2.72694	455.227
	High	mGPLGLDHmASSIER	1	1	P52272	M1(Oxidation); M9(Oxidation)	43.23	0.000206771	3	0.418178	549.261
	High	INEILSNALK	1	1	P52272		39.12	0.000600062	2	-0.37094	557.827
P50991	T-complex protein 1 subunit delta OS=Homo sapiens GN=CCT4 PE=1 SV=4 - [TCPD_HUMAN]	105.312	10.95	1	6	6	6	539	57.8878	7.82568
	A2	Sequence	# PSMs	# Protein Groups	Protein Group Accessions	Modifications	IonScore	Exp Value	Charge	ΔM [ppm]	m/z [Da]
	High	FSNISAAK	1	1	P50991		51.01	7.25139e-05	2	-0.596832	419.227
	High	IDDVVNTR	1	1	P50991		45.68	0.000329883	2	-0.348811	466.246
	High	VSNSGITR	1	1	P50991		39.62	0.0010205	2	1.131	417.228
	High	MLVELSK	1	1	P50991		30.83	0.00479102	2	-3.3226	410.235
	High	IGLIQFcLSAPK	1	1	P50991	C7(Carbamidomethyl)	26.12	0.0146606	2	0.297442	673.879
	High	ALIAGGGAPEIELALR	1	1	P50991		17.42	0.0525289	2	0.559362	775.949
O00303	Eukaryotic translation initiation factor 3 subunit F OS=Homo sapiens GN=EIF3F PE=1 SV=1 - [EIF3F_HUMAN]	102.503	7.28	1	2	2	2	357	37.5402	5.45264
	A2	Sequence	# PSMs	# Protein Groups	Protein Group Accessions	Modifications	IonScore	Exp Value	Charge	ΔM [ppm]	m/z [Da]
	High	VIGLSSDLQQVGGASAR	1	1	O00303		74.62	1.89829e-07	2	0.679028	829.448
	High	VSADNTVGR	1	1	O00303		49.09	0.000131942	2	0.193396	459.736
P26641	Elongation factor 1-gamma OS=Homo sapiens GN=EEF1G PE=1 SV=3 - [EF1G_HUMAN]	101.519	8.47	1	3	3	3	437	50.0871	6.66846
	A2	Sequence	# PSMs	# Protein Groups	Protein Group Accessions	Modifications	IonScore	Exp Value	Charge	ΔM [ppm]	m/z [Da]
	High	ALIAAQYSGAQVR	1	1	P26641		64.52	2.26037e-06	2	-1.64419	674.372
	High	KLDPGSEETQTLVR	1	1	P26641		51.41	4.91483e-05	3	-0.467076	524.946
	High	STFVLDEFKR	1	1	P26641		27.77	0.0101937	3	-0.287537	414.556
P16403	Histone H1.2 OS=Homo sapiens GN=HIST1H1C PE=1 SV=2 - [H12_HUMAN]	99.9098	21.6	6	5	5	6	213	21.3517	10.9312
	A2	Sequence	# PSMs	# Protein Groups	Protein Group Accessions	Modifications	IonScore	Exp Value	Charge	ΔM [ppm]	m/z [Da]
	High	KASGPPVSELITK	1	1	P16403		44.51	0.000173459	3	-0.981743	442.925
	High	SGVSLAALK	2	1	P16403		39.67	0.000793026	2	0.0728226	423.258
	High	GTGASGSFK	1	1	P16403		39.13	0.000720862	2	0.923022	406.201
	High	ALAAAGYDVEKNNSR	1	1	P16403		24.85	0.0253689	3	-1.61596	526.933
	High	ALAAAGYDVEK	1	1	P16403		23.05	0.0438473	2	-0.623789	554.287
P02768	Serum albumin OS=Homo sapiens GN=ALB PE=1 SV=2 - [ALBU_HUMAN]	97.6089	5.25	1	3	3	3	609	69.3215	6.27783
	A2	Sequence	# PSMs	# Protein Groups	Protein Group Accessions	Modifications	IonScore	Exp Value	Charge	ΔM [ppm]	m/z [Da]
	High	FQNALLVR	1	1	P02768		52.7	2.17498e-05	2	0.165949	480.785
	High	KVPQVSTPTLVEVSR	1	1	P02768		43.13	8.99853e-05	3	-0.361187	547.317
	High	QTALVELVK	1	1	P02768		37.68	0.000690963	2	0.280036	500.806
P60842	Eukaryotic initiation factor 4A-I OS=Homo sapiens GN=EIF4A1 PE=1 SV=1 - [IF4A1_HUMAN]	92.203	4.43	2	2	2	2	406	46.1246	5.47803
	A2	Sequence	# PSMs	# Protein Groups	Protein Group Accessions	Modifications	IonScore	Exp Value	Charge	ΔM [ppm]	m/z [Da]
	High	VLITTDLLAR	1	1	P60842		69.48	3.15615e-07	2	0.0554126	557.845
	High	ELAQQIQK	1	1	P60842		41.71	0.000377736	2	-0.0499023	479.272
P29508	Serpin B3 OS=Homo sapiens GN=SERPINB3 PE=1 SV=2 - [SPB3_HUMAN]	92.0341	10.51	2	5	5	5	390	44.5365	6.81494
	A2	Sequence	# PSMs	# Protein Groups	Protein Group Accessions	Modifications	IonScore	Exp Value	Charge	ΔM [ppm]	m/z [Da]
	High	VLEIPYK	1	1	P29508		40.2	0.000453621	2	-0.0918517	431.258
	High	GLVLSGVLHK	1	1	P29508		39.72	0.000106407	2	0.644254	511.822
	High	TNSILFYGR	1	1	P29508		31.5	0.00495562	2	-0.719166	535.785
	High	STDAYELK	1	1	P29508		27.05	0.0105525	2	0.131224	463.727
	High	LLTEFNK	1	1	P29508		26.79	0.0131929	2	-0.623578	432.745
P31943	Heterogeneous nuclear ribonucleoprotein H OS=Homo sapiens GN=HNRNPH1 PE=1 SV=4 - [HNRH1_HUMAN]	87.8751	8.91	3	3	3	4	449	49.1984	6.30322
	A2	Sequence	# PSMs	# Protein Groups	Protein Group Accessions	Modifications	IonScore	Exp Value	Charge	ΔM [ppm]	m/z [Da]
	High	ATENDIYNFFSPLNPVR	2	1	P31943		72.49	3.66364e-07	2	-0.2572	998.992
	High	STGEAFVQFASQEIAEK	1	1	P31943		35.72	0.00147354	2	-0.939862	921.449
	High	FFSDcK	1	1	P31943	C5(Carbamidomethyl)	12.62	0.054572	2	0.450504	402.173
P13010	X-ray repair cross-complementing protein 5 OS=Homo sapiens GN=XRCC5 PE=1 SV=3 - [XRCC5_HUMAN]	84.8793	5.19	1	4	4	4	732	82.6523	5.80811
	A2	Sequence	# PSMs	# Protein Groups	Protein Group Accessions	Modifications	IonScore	Exp Value	Charge	ΔM [ppm]	m/z [Da]
	High	TLFPLIEAK	1	1	P13010		41.65	0.000170978	2	0.554511	516.311
	High	ANPQVGVAFPHIK	1	1	P13010		35.59	0.00138029	3	0.920344	459.927
	High	VITmFVQR	1	1	P13010	M4(Oxidation)	33.74	0.00317001	2	-1.44301	505.278
	High	TWTVVDAK	1	1	P13010		31.47	0.00570282	2	0.385861	460.248
P11498	Pyruvate carboxylase, mitochondrial OS=Homo sapiens GN=PC PE=1 SV=2 - [PYC_HUMAN]	83.4756	4.58	1	5	5	5	1178	129.551	6.84424
	A2	Sequence	# PSMs	# Protein Groups	Protein Group Accessions	Modifications	IonScore	Exp Value	Charge	ΔM [ppm]	m/z [Da]
	High	VVEIAPAAHLDPQLR	1	1	P11498		52.23	1.73539e-05	3	0.867407	543.643
	High	AcTELGIR	1	1	P11498	C2(Carbamidomethyl)	40.17	0.0010145	2	-0.956489	460.237
	High	LFLQGPK	1	1	P11498		26.62	0.0213416	2	-0.0336481	401.745
	High	IAPYVAHNFSK	1	1	P11498		21.24	0.0661428	3	0.865447	416.225
	High	ADFAQAcQDAGVR	1	1	P11498	C7(Carbamidomethyl)	20.43	0.0230962	2	0.363464	704.818
P49368	T-complex protein 1 subunit gamma OS=Homo sapiens GN=CCT3 PE=1 SV=4 - [TCPG_HUMAN]	82.3062	4.22	1	2	2	2	545	60.4953	6.49365
	A2	Sequence	# PSMs	# Protein Groups	Protein Group Accessions	Modifications	IonScore	Exp Value	Charge	ΔM [ppm]	m/z [Da]
	High	AVAQALEVIPR	1	1	P49368		63.29	1.03139e-06	2	-0.204731	583.848
	High	TLIQNcGASTIR	1	1	P49368	C6(Carbamidomethyl)	38.36	0.0012254	2	2.42723	667.35
Q06830	Peroxiredoxin-1 OS=Homo sapiens GN=PRDX1 PE=1 SV=1 - [PRDX1_HUMAN]	81.6339	14.07	2	2	3	3	199	22.0963	8.1333
	A2	Sequence	# PSMs	# Protein Groups	Protein Group Accessions	Modifications	IonScore	Exp Value	Charge	ΔM [ppm]	m/z [Da]
	High	QITVNDLPVGR	1	2	Q06830;P32119		45.97	0.000141641	2	1.14344	606.341
	High	TIAQDYGVLK	1	1	Q06830		44.13	0.000222161	2	-0.0664353	554.306
	High	SVDETLR	1	1	Q06830		29.6	0.0152959	2	0.658894	410.214
P07814	Bifunctional glutamate/proline--tRNA ligase OS=Homo sapiens GN=EPRS PE=1 SV=5 - [SYEP_HUMAN]	80.341	1.12	1	2	2	2	1512	170.483	7.32764
	A2	Sequence	# PSMs	# Protein Groups	Protein Group Accessions	Modifications	IonScore	Exp Value	Charge	ΔM [ppm]	m/z [Da]
	High	VAVQGDVVR	1	1	P07814		58.01	7.58999e-06	2	0.290284	471.772
	High	ScQFVAVR	1	1	P07814	C2(Carbamidomethyl)	43.42	0.00039129	2	-0.0773848	483.745
P29692	Elongation factor 1-delta OS=Homo sapiens GN=EEF1D PE=1 SV=5 - [EF1D_HUMAN]	79.57	8.54	1	2	2	2	281	31.1028	5.0083
	A2	Sequence	# PSMs	# Protein Groups	Protein Group Accessions	Modifications	IonScore	Exp Value	Charge	ΔM [ppm]	m/z [Da]
	High	IASLEVENQSLR	1	1	P29692		79.57	7.78375e-08	2	-2.25834	679.866
	High	GVVQELQQAISK	1	1	P29692		11.57	0.404043	2	0.173121	650.367
Q8TCB7	Methyltransferase-like protein 6 OS=Homo sapiens GN=METTL6 PE=2 SV=2 - [METL6_HUMAN]	79.344	14.44	1	4	4	8	284	33.2298	6.18896
	A2	Sequence	# PSMs	# Protein Groups	Protein Group Accessions	Modifications	IonScore	Exp Value	Charge	ΔM [ppm]	m/z [Da]
	High	DQTLVSDFK	1	1	Q8TCB7		43.59	0.000253763	2	-0.449468	526.766
	High	DQTLVSDFKQQK	1	1	Q8TCB7		38.85	0.000892669	3	-1.27484	479.584
	High	DYGLYDHAMLR	1	1	Q8TCB7		24.95	0.0140751	3	0.00236691	451.88
	High	DYGLYDHAmLR	2	1	Q8TCB7	M9(Oxidation)	19.94	0.0380217	3	1.06351	457.212
	High	FLKPPKNPSPVVLGLDPK	3	1	Q8TCB7		17.43	0.0180289	4	0.329212	487.292
Q8WYA0	Intraflagellar transport protein 81 homolog OS=Homo sapiens GN=IFT81 PE=1 SV=1 - [IFT81_HUMAN]	77.374	4.44	1	3	3	3	676	79.6956	8.82178
	A2	Sequence	# PSMs	# Protein Groups	Protein Group Accessions	Modifications	IonScore	Exp Value	Charge	ΔM [ppm]	m/z [Da]
	High	QQASIISR	1	1	Q8WYA0		48.68	0.000134841	2	0.245465	451.756
	High	AEFGLLQR	1	1	Q8WYA0		37.02	0.00158888	2	-0.114602	467.261
	High	INEINTEINQLIEK	1	1	Q8WYA0		35.65	0.00168807	2	0.0924431	835.952
P78347	General transcription factor II-I OS=Homo sapiens GN=GTF2I PE=1 SV=2 - [GTF2I_HUMAN]	76.2387	3.01	1	3	3	3	998	112.346	6.39209
	A2	Sequence	# PSMs	# Protein Groups	Protein Group Accessions	Modifications	IonScore	Exp Value	Charge	ΔM [ppm]	m/z [Da]
	High	SPSWYGIPR	1	1	P78347		43.88	0.000368335	2	-0.757649	531.772
	High	SPTWFGIPR	1	1	P78347		40.56	0.00108559	2	0.27868	530.783
	High	FAQALGLTEAVK	1	1	P78347		31.75	0.00327489	2	-0.270114	624.353
Q00839	Heterogeneous nuclear ribonucleoprotein U OS=Homo sapiens GN=HNRNPU PE=1 SV=6 - [HNRPU_HUMAN]	76.1597	3.03	1	2	2	2	825	90.528	5.99854
	A2	Sequence	# PSMs	# Protein Groups	Protein Group Accessions	Modifications	IonScore	Exp Value	Charge	ΔM [ppm]	m/z [Da]
	High	NFILDQTNVSAAAQR	1	1	Q00839		64.4	3.48555e-06	2	-1.60728	824.425
	High	NGQDLGVAFK	1	1	Q00839		34.57	0.00331683	2	0.273492	524.775
Q9NYF8	Bcl-2-associated transcription factor 1 OS=Homo sapiens GN=BCLAF1 PE=1 SV=2 - [BCLF1_HUMAN]	74.6417	2.83	1	3	3	3	920	106.059	9.979
	A2	Sequence	# PSMs	# Protein Groups	Protein Group Accessions	Modifications	IonScore	Exp Value	Charge	ΔM [ppm]	m/z [Da]
	High	SAAmTLNER	1	1	Q9NYF8	M4(Oxidation)	47.67	9.74709e-05	2	0.0868709	504.743
	High	SFATASHR	1	1	Q9NYF8		37	0.00163612	2	0.100761	438.72
	High	TIAPQNAPR	1	1	Q9NYF8		29.77	0.00543009	2	-0.222649	484.27
Q9BY77	Polymerase delta-interacting protein 3 OS=Homo sapiens GN=POLDIP3 PE=1 SV=2 - [PDIP3_HUMAN]	74.1038	8.79	1	3	3	3	421	46.0605	9.99365
	A2	Sequence	# PSMs	# Protein Groups	Protein Group Accessions	Modifications	IonScore	Exp Value	Charge	ΔM [ppm]	m/z [Da]
	High	VVQNDAYTAPALPSSIR	1	1	Q9BY77		46.6	0.000159707	2	-0.123147	901.476
	High	VGIQQGLLSQSTR	1	1	Q9BY77		40.73	0.000477583	2	-1.36814	693.888
	High	TATFQQR	1	1	Q9BY77		26.89	0.014939	2	-0.0270339	426.222
A0AVF1	Tetratricopeptide repeat protein 26 OS=Homo sapiens GN=TTC26 PE=2 SV=1 - [TTC26_HUMAN]	73.9643	4.87	1	2	2	2	554	64.1364	6.93213
	A2	Sequence	# PSMs	# Protein Groups	Protein Group Accessions	Modifications	IonScore	Exp Value	Charge	ΔM [ppm]	m/z [Da]
	High	GGEGALQVLPPLVDVIPEAR	1	1	A0AVF1		59.65	1.73428e-06	2	-0.0452895	1015.57
	High	AFDVLER	1	1	A0AVF1		29.84	0.0103753	2	-0.169056	425.227
P01040	Cystatin-A OS=Homo sapiens GN=CSTA PE=1 SV=1 - [CYTA_HUMAN]	72.7912	26.53	1	3	3	3	98	10.9997	5.50342
	A2	Sequence	# PSMs	# Protein Groups	Protein Group Accessions	Modifications	IonScore	Exp Value	Charge	ΔM [ppm]	m/z [Da]
	High	TNETYGKLEAVQYK	1	1	P01040		51.61	5.55643e-05	3	1.06308	548.615
	High	TQVVAGTNYYIK	1	1	P01040		36.4	0.00156924	2	-1.76514	678.86
	High	LEAVQYK	1	1	P01040		20.16	0.067468	2	-0.736235	425.737
P49591	Serine--tRNA ligase, cytoplasmic OS=Homo sapiens GN=SARS PE=1 SV=3 - [SYSC_HUMAN]	72.59	5.64	1	1	1	1	514	58.7401	6.43018
	A2	Sequence	# PSMs	# Protein Groups	Protein Group Accessions	Modifications	IonScore	Exp Value	Charge	ΔM [ppm]	m/z [Da]
	High	KEPVGDDESVPENVLSFDDLTADALANLK	1	1	P49591		72.59	2.20323e-07	3	-0.135109	1034.51
Q15365	Poly(rC)-binding protein 1 OS=Homo sapiens GN=PCBP1 PE=1 SV=2 - [PCBP1_HUMAN]	71.93	6.46	1	2	2	2	356	37.4739	7.09326
	A2	Sequence	# PSMs	# Protein Groups	Protein Group Accessions	Modifications	IonScore	Exp Value	Charge	ΔM [ppm]	m/z [Da]
	High	QGANINEIR	1	1	Q15365		73.94	2.5026e-07	2	0.391661	507.77
	High	LVVPATQcGSLIGK	1	1	Q15365	C8(Carbamidomethyl)	14.49	0.213379	2	-0.591437	721.905
P48643	T-complex protein 1 subunit epsilon OS=Homo sapiens GN=CCT5 PE=1 SV=1 - [TCPE_HUMAN]	71.5987	5.73	1	3	3	3	541	59.6328	5.65576
	A2	Sequence	# PSMs	# Protein Groups	Protein Group Accessions	Modifications	IonScore	Exp Value	Charge	ΔM [ppm]	m/z [Da]
	High	IADGYEQAAR	1	1	P48643		47.78	0.000160889	2	1.07787	547.268
	High	FSELTAEK	1	1	P48643		45.55	0.000160202	2	0.19964	462.737
	High	EmNPALGIDcLHK	1	1	P48643	M2(Oxidation); C10(Carbamidomethyl)	11.22	0.351118	3	-0.846748	505.242
P10809	60 kDa heat shock protein, mitochondrial OS=Homo sapiens GN=HSPD1 PE=1 SV=2 - [CH60_HUMAN]	71.3944	7.5	1	3	3	3	573	61.0164	5.87158
	A2	Sequence	# PSMs	# Protein Groups	Protein Group Accessions	Modifications	IonScore	Exp Value	Charge	ΔM [ppm]	m/z [Da]
	High	LVQDVANNTNEEAGDGTTTATVLAR	1	1	P10809		56.41	1.07423e-05	3	-1.31936	854.087
	High	VGLQVVAVK	1	1	P10809		31.35	0.000731089	2	0.628032	456.798
	High	LSDGVAVLK	1	1	P10809		21.15	0.0517969	2	-4.30445	451.269
P25788	Proteasome subunit alpha type-3 OS=Homo sapiens GN=PSMA3 PE=1 SV=2 - [PSA3_HUMAN]	69.73	4.71	1	1	1	1	255	28.4151	5.32568
	A2	Sequence	# PSMs	# Protein Groups	Protein Group Accessions	Modifications	IonScore	Exp Value	Charge	ΔM [ppm]	m/z [Da]
	High	AVENSSTAIGIR	1	1	P25788		69.73	8.67277e-07	2	-1.11607	609.327
Q96LB3	Intraflagellar transport protein 74 homolog OS=Homo sapiens GN=IFT74 PE=2 SV=1 - [IFT74_HUMAN]	69.226	3.83	1	2	2	2	600	69.1961	5.99854
	A2	Sequence	# PSMs	# Protein Groups	Protein Group Accessions	Modifications	IonScore	Exp Value	Charge	ΔM [ppm]	m/z [Da]
	High	SQSTAQNLTSDIQR	1	1	Q96LB3		67.06	1.56447e-06	2	-1.66373	774.883
	High	INQFIEEIR	1	1	Q96LB3		24.18	0.0303646	2	-0.974179	581.316
P06493	Cyclin-dependent kinase 1 OS=Homo sapiens GN=CDK1 PE=1 SV=3 - [CDK1_HUMAN]	65.9388	6.06	28	2	2	2	297	34.0739	8.39697
	A2	Sequence	# PSMs	# Protein Groups	Protein Group Accessions	Modifications	IonScore	Exp Value	Charge	ΔM [ppm]	m/z [Da]
	High	SPEVLLGSAR	1	1	P06493		48.74	7.55176e-05	2	0.704907	514.791
	High	LADFGLAR	1	1	P06493		39.41	0.00140325	2	-0.406385	431.743
Q5VTB9	E3 ubiquitin-protein ligase RNF220 OS=Homo sapiens GN=RNF220 PE=1 SV=1 - [RN220_HUMAN]	65.8134	4.24	1	2	2	2	566	62.7255	6.03662
	A2	Sequence	# PSMs	# Protein Groups	Protein Group Accessions	Modifications	IonScore	Exp Value	Charge	ΔM [ppm]	m/z [Da]
	High	ATTLLEGGFR	1	1	Q5VTB9		43.59	0.000321579	2	-0.236258	532.79
	High	ITEDSAVTTFEALK	1	1	Q5VTB9		41.56	0.000527165	2	-0.499298	762.893
P61978	Heterogeneous nuclear ribonucleoprotein K OS=Homo sapiens GN=HNRNPK PE=1 SV=1 - [HNRPK_HUMAN]	65.4658	8.21	1	3	3	3	463	50.9444	5.5415
	A2	Sequence	# PSMs	# Protein Groups	Protein Group Accessions	Modifications	IonScore	Exp Value	Charge	ΔM [ppm]	m/z [Da]
	High	DLAGSIIGK	1	1	P61978		35.12	0.00289153	2	-0.0531378	437.256
	High	TDYNASVSVPDSSGPER	1	1	P61978		33.18	0.00125018	2	-1.42367	890.902
	High	IILDLISESPIK	1	1	P61978		33.12	0.000731293	2	0.291897	670.906
P04075	Fructose-bisphosphate aldolase A OS=Homo sapiens GN=ALDOA PE=1 SV=2 - [ALDOA_HUMAN]	65.1841	9.89	1	3	3	3	364	39.3953	8.08936
	A2	Sequence	# PSMs	# Protein Groups	Protein Group Accessions	Modifications	IonScore	Exp Value	Charge	ΔM [ppm]	m/z [Da]
	High	GILAADESTGSIAK	1	1	P04075		59.83	9.56727e-06	2	-0.734404	666.853
	High	ELSDIAHR	1	1	P04075		27.47	0.0128924	2	0.147312	470.746
	High	LQSIGTENTEENRR	1	1	P04075		10.39	0.740432	3	1.91389	549.609
P62333	26S protease regulatory subunit 10B OS=Homo sapiens GN=PSMC6 PE=1 SV=1 - [PRS10_HUMAN]	64.91	3.6	1	1	1	1	389	44.1451	7.48877
	A2	Sequence	# PSMs	# Protein Groups	Protein Group Accessions	Modifications	IonScore	Exp Value	Charge	ΔM [ppm]	m/z [Da]
	High	ALQSVGQIVGEVLK	1	1	P62333		64.91	6.61841e-07	2	-0.961563	720.924
P12277	Creatine kinase B-type OS=Homo sapiens GN=CKB PE=1 SV=1 - [KCRB_HUMAN]	64.5741	8.4	1	2	2	2	381	42.6173	5.59229
	A2	Sequence	# PSMs	# Protein Groups	Protein Group Accessions	Modifications	IonScore	Exp Value	Charge	ΔM [ppm]	m/z [Da]
	High	VLTPELYAELR	1	1	P12277		43.2	0.000251281	2	-0.0366364	652.366
	High	GTGGVDTAAVGGVFDVSNADR	1	1	P12277		39.98	0.000532446	2	-0.986612	982.968
O00487	26S proteasome non-ATPase regulatory subunit 14 OS=Homo sapiens GN=PSMD14 PE=1 SV=1 - [PSDE_HUMAN]	63.558	6.45	1	2	2	2	310	34.5546	6.52197
	A2	Sequence	# PSMs	# Protein Groups	Protein Group Accessions	Modifications	IonScore	Exp Value	Charge	ΔM [ppm]	m/z [Da]
	High	AVAVVVDPIQSVK	1	1	O00487		48.35	2.12016e-05	2	-0.319031	662.895
	High	VVIDAFR	1	1	O00487		32.02	0.00317169	2	-0.624724	410.24
Q13200	26S proteasome non-ATPase regulatory subunit 2 OS=Homo sapiens GN=PSMD2 PE=1 SV=3 - [PSMD2_HUMAN]	63.4006	3.3	1	2	2	2	908	100.136	5.19873
	A2	Sequence	# PSMs	# Protein Groups	Protein Group Accessions	Modifications	IonScore	Exp Value	Charge	ΔM [ppm]	m/z [Da]
	High	AVPLALALISVSNPR	1	1	Q13200		41.52	7.03024e-05	2	-0.0198213	760.962
	High	VGQAVDVVGQAGKPK	1	1	Q13200		37.16	0.000548081	3	-0.69428	484.944
P14625	Endoplasmin OS=Homo sapiens GN=HSP90B1 PE=1 SV=1 - [ENPL_HUMAN]	63.0344	3.49	1	1	2	2	803	92.4113	4.84326
	A2	Sequence	# PSMs	# Protein Groups	Protein Group Accessions	Modifications	IonScore	Exp Value	Charge	ΔM [ppm]	m/z [Da]
	High	ELISNASDALDKIR	1	2	P08238;P14625		54.29	2.29021e-05	3	0.299058	515.614
	High	GVVDSDDLPLNVSR	1	1	P14625		29.94	0.00714808	2	-0.903208	743.38
P62318	Small nuclear ribonucleoprotein Sm D3 OS=Homo sapiens GN=SNRPD3 PE=1 SV=1 - [SMD3_HUMAN]	62.04	7.94	1	1	1	1	126	13.9073	10.3159
	A2	Sequence	# PSMs	# Protein Groups	Protein Group Accessions	Modifications	IonScore	Exp Value	Charge	ΔM [ppm]	m/z [Da]
	High	VAQLEQVYIR	1	1	P62318		62.04	5.47026e-06	2	-0.510405	609.845
O75533	Splicing factor 3B subunit 1 OS=Homo sapiens GN=SF3B1 PE=1 SV=3 - [SF3B1_HUMAN]	61.92	0.69	1	1	1	1	1304	145.738	7.09326
	A2	Sequence	# PSMs	# Protein Groups	Protein Group Accessions	Modifications	IonScore	Exp Value	Charge	ΔM [ppm]	m/z [Da]
	High	VGAAEIISR	1	1	O75533		61.92	6.84462e-06	2	-0.262113	458.266
P15259	Phosphoglycerate mutase 2 OS=Homo sapiens GN=PGAM2 PE=1 SV=3 - [PGAM2_HUMAN]	61.65	5.53	3	1	1	1	253	28.7478	8.88037
	A2	Sequence	# PSMs	# Protein Groups	Protein Group Accessions	Modifications	IonScore	Exp Value	Charge	ΔM [ppm]	m/z [Da]
	High	ALPFWNEEIVPQIK	1	1	P15259		61.65	3.72732e-06	2	0.373601	842.459
Q9P258	Protein RCC2 OS=Homo sapiens GN=RCC2 PE=1 SV=2 - [RCC2_HUMAN]	61.221	6.9	1	3	3	3	522	56.0492	8.77783
	A2	Sequence	# PSMs	# Protein Groups	Protein Group Accessions	Modifications	IonScore	Exp Value	Charge	ΔM [ppm]	m/z [Da]
	High	YGcLAGVR	1	1	Q9P258	C3(Carbamidomethyl)	51.32	4.79638e-05	2	0.337312	448.227
	High	AVQDLcGWR	1	1	Q9P258	C6(Carbamidomethyl)	31.09	0.00517394	2	1.78187	552.767
	High	TVVSGScAAHSLLITTEGK	1	1	Q9P258	C7(Carbamidomethyl)	19.62	0.0725808	3	0.186678	644.335
P36578	60S ribosomal protein L4 OS=Homo sapiens GN=RPL4 PE=1 SV=5 - [RL4_HUMAN]	60.91	2.58	1	1	1	1	427	47.6674	11.063
	A2	Sequence	# PSMs	# Protein Groups	Protein Group Accessions	Modifications	IonScore	Exp Value	Charge	ΔM [ppm]	m/z [Da]
	High	AAAAAAALQAK	1	1	P36578		60.91	4.17645e-06	2	0.568478	478.78
Q92945	Far upstream element-binding protein 2 OS=Homo sapiens GN=KHSRP PE=1 SV=4 - [FUBP2_HUMAN]	60.1333	2.67	1	1	2	2	711	73.07	7.29834
	A2	Sequence	# PSMs	# Protein Groups	Protein Group Accessions	Modifications	IonScore	Exp Value	Charge	ΔM [ppm]	m/z [Da]
	High	IQNDAGVR	1	2	Q96I24;Q92945		44.49	0.00022227	2	-0.720945	436.733
	High	IGGGIDVPVPR	1	1	Q92945		33.93	0.00145647	2	1.06939	540.315
P07339	Cathepsin D OS=Homo sapiens GN=CTSD PE=1 SV=1 - [CATD_HUMAN]	59.46	1.94	1	1	1	1	412	44.5236	6.53662
	A2	Sequence	# PSMs	# Protein Groups	Protein Group Accessions	Modifications	IonScore	Exp Value	Charge	ΔM [ppm]	m/z [Da]
	High	VGFAEAAR	1	1	P07339		59.46	1.45513e-05	2	0.0361732	410.719
P22314	Ubiquitin-like modifier-activating enzyme 1 OS=Homo sapiens GN=UBA1 PE=1 SV=3 - [UBA1_HUMAN]	58.59	1.7	1	1	1	1	1058	117.774	5.75732
	A2	Sequence	# PSMs	# Protein Groups	Protein Group Accessions	Modifications	IonScore	Exp Value	Charge	ΔM [ppm]	m/z [Da]
	High	AAVATFLQSVQVPEFTPK	1	1	P22314		58.59	5.05002e-06	2	-0.512929	967.025
P63244	Guanine nucleotide-binding protein subunit beta-2-like 1 OS=Homo sapiens GN=GNB2L1 PE=1 SV=3 - [GBLP_HUMAN]	58.1974	17.03	1	5	5	5	317	35.0546	7.69385
	A2	Sequence	# PSMs	# Protein Groups	Protein Group Accessions	Modifications	IonScore	Exp Value	Charge	ΔM [ppm]	m/z [Da]
	High	IIVDELKQEVISTSSK	1	1	P63244		37.73	0.0004891	3	0.269683	597.003
	High	IWDLEGK	1	1	P63244		31.86	0.0091228	2	-0.721881	430.729
	High	LWDLTTGTTTR	1	1	P63244		28.73	0.0105834	2	0.293165	632.83
	High	YWLcAATGPSIK	1	1	P63244	C4(Carbamidomethyl)	23.9	0.0272945	2	-0.635954	683.844
	High	VWNLANcK	1	1	P63244	C7(Carbamidomethyl)	14.08	0.461192	2	0.265227	502.753
P23396	40S ribosomal protein S3 OS=Homo sapiens GN=RPS3 PE=1 SV=2 - [RS3_HUMAN]	57.5864	8.64	1	2	2	2	243	26.6714	9.65674
	A2	Sequence	# PSMs	# Protein Groups	Protein Group Accessions	Modifications	IonScore	Exp Value	Charge	ΔM [ppm]	m/z [Da]
	High	AELNEFLTR	1	1	P23396		45.27	0.000271907	2	1.41189	546.789
	High	GLcAIAQAESLR	1	1	P23396	C3(Carbamidomethyl)	32.43	0.00477185	2	-1.3984	644.837
Q14152	Eukaryotic translation initiation factor 3 subunit A OS=Homo sapiens GN=EIF3A PE=1 SV=1 - [EIF3A_HUMAN]	57.0518	1.45	1	2	2	2	1382	166.468	6.78564
	A2	Sequence	# PSMs	# Protein Groups	Protein Group Accessions	Modifications	IonScore	Exp Value	Charge	ΔM [ppm]	m/z [Da]
	High	FNVLQYVVPEVK	1	1	Q14152		42.9	0.000179501	2	0.04226	717.903
	High	LESLNIQR	1	1	Q14152		35.41	0.00366868	2	-2.59621	486.776
P08670	Vimentin OS=Homo sapiens GN=VIM PE=1 SV=4 - [VIME_HUMAN]	56.2073	5.58	6	1	2	2	466	53.6191	5.12256
	A2	Sequence	# PSMs	# Protein Groups	Protein Group Accessions	Modifications	IonScore	Exp Value	Charge	ΔM [ppm]	m/z [Da]
	High	LLQDSVDFSLADAINTEFK	1	1	P08670		50.74	4.59617e-05	2	-0.0273531	1063.54
	High	FLEQQNK	1	4	P02538;P13647;P04259;P08670		27.67	0.0216317	2	0.754829	453.738
P31151	Protein S100-A7 OS=Homo sapiens GN=S100A7 PE=1 SV=4 - [S10A7_HUMAN]	55.8551	11.88	1	2	2	2	101	11.4636	6.771
	A2	Sequence	# PSMs	# Protein Groups	Protein Group Accessions	Modifications	IonScore	Exp Value	Charge	ΔM [ppm]	m/z [Da]
	High	GTNYLADVFEK	1	1	P31151		45.46	0.000196268	2	-0.0167474	628.812
	High	GTNYLADVFEKK	1	1	P31151		31.73	0.00449857	3	0.17395	462.242
P34932	Heat shock 70 kDa protein 4 OS=Homo sapiens GN=HSPA4 PE=1 SV=4 - [HSP74_HUMAN]	54.73	1.55	1	1	1	1	840	94.2712	5.18604
	A2	Sequence	# PSMs	# Protein Groups	Protein Group Accessions	Modifications	IonScore	Exp Value	Charge	ΔM [ppm]	m/z [Da]
	High	VLATAFDTTLGGR	1	1	P34932		54.73	2.59114e-05	2	-1.20378	661.358
P49327	Fatty acid synthase OS=Homo sapiens GN=FASN PE=1 SV=3 - [FAS_HUMAN]	54.6939	2.11	1	5	5	5	2511	273.254	6.44287
	A2	Sequence	# PSMs	# Protein Groups	Protein Group Accessions	Modifications	IonScore	Exp Value	Charge	ΔM [ppm]	m/z [Da]
	High	AQVADVVVSR	1	1	P49327		40.71	0.000696328	2	0.894462	522.296
	High	GYAVLGGER	1	1	P49327		29.99	0.00841936	2	5.39563	461.246
	High	LQVVDQPLPVR	1	1	P49327		22.81	0.0133518	2	0.0804978	632.375
	High	GVDLVLNSLAEEK	1	1	P49327		19.38	0.10035	2	0.736583	693.878
	High	QEPLLIGSTK	1	1	P49327		12.41	0.304282	2	0.0124226	543.314
P32119	Peroxiredoxin-2 OS=Homo sapiens GN=PRDX2 PE=1 SV=5 - [PRDX2_HUMAN]	54.2293	20.71	1	3	4	4	198	21.8782	5.97314
	A2	Sequence	# PSMs	# Protein Groups	Protein Group Accessions	Modifications	IonScore	Exp Value	Charge	ΔM [ppm]	m/z [Da]
	High	QITVNDLPVGR	1	2	Q06830;P32119		45.97	0.000141641	2	1.14344	606.341
	High	GLFIIDGK	1	1	P32119		27.57	0.005687	2	-0.198154	431.755
	High	ATAVVDGAFKEVK	1	1	P32119		17.11	0.121585	3	0.974681	445.582
	High	LSEDYGVLK	1	1	P32119		16.94	0.169934	2	-0.525093	512.271
P27348	14-3-3 protein theta OS=Homo sapiens GN=YWHAQ PE=1 SV=1 - [1433T_HUMAN]	53.6204	6.53	6	1	2	2	245	27.7468	4.77979
	A2	Sequence	# PSMs	# Protein Groups	Protein Group Accessions	Modifications	IonScore	Exp Value	Charge	ΔM [ppm]	m/z [Da]
	High	VISSIEQK	1	1	P27348		39.66	0.000967883	2	-0.649299	452.261
	High	NLLSVAYK	1	2	P27348;P62258		34.6	0.00130026	2	0.2641	454.266
P00918	Carbonic anhydrase 2 OS=Homo sapiens GN=CA2 PE=1 SV=2 - [CAH2_HUMAN]	53.52	3.46	1	1	1	1	260	29.2279	7.40088
	A2	Sequence	# PSMs	# Protein Groups	Protein Group Accessions	Modifications	IonScore	Exp Value	Charge	ΔM [ppm]	m/z [Da]
	High	VVDVLDSIK	1	1	P00918		53.52	2.48994e-05	2	0.359497	494.29
Q14103	Heterogeneous nuclear ribonucleoprotein D0 OS=Homo sapiens GN=HNRNPD PE=1 SV=1 - [HNRPD_HUMAN]	53.31	3.94	1	1	1	1	355	38.4103	7.81104
	A2	Sequence	# PSMs	# Protein Groups	Protein Group Accessions	Modifications	IonScore	Exp Value	Charge	ΔM [ppm]	m/z [Da]
	High	IFVGGLSPDTPEEK	1	1	Q14103		53.31	3.77994e-05	2	-1.00211	744.882
Q96J01	THO complex subunit 3 OS=Homo sapiens GN=THOC3 PE=1 SV=1 - [THOC3_HUMAN]	51.9012	5.41	1	2	2	2	351	38.7468	6.0874
	A2	Sequence	# PSMs	# Protein Groups	Protein Group Accessions	Modifications	IonScore	Exp Value	Charge	ΔM [ppm]	m/z [Da]
	High	LASGSFDK	1	1	Q96J01		49.49	7.59108e-05	2	1.77956	412.712
	High	TASVFLLEKDR	1	1	Q96J01		23.25	0.0257867	3	0.0747909	426.907
P32121	Beta-arrestin-2 OS=Homo sapiens GN=ARRB2 PE=1 SV=2 - [ARRB2_HUMAN]	51.82	6.6	1	2	2	2	409	46.0768	7.69385
	A2	Sequence	# PSMs	# Protein Groups	Protein Group Accessions	Modifications	IonScore	Exp Value	Charge	ΔM [ppm]	m/z [Da]
	High	VYTITPLLSDNR	1	1	P32121		51.82	4.27478e-05	2	-0.156748	696.38
	High	LKHEDTNLASSTIVK	1	1	P32121		13.99	0.207493	3	-2.65743	552.635
P35749	Myosin-11 OS=Homo sapiens GN=MYH11 PE=1 SV=3 - [MYH11_HUMAN]	51.044	1.17	4	2	2	2	1972	227.199	5.50342
	A2	Sequence	# PSMs	# Protein Groups	Protein Group Accessions	Modifications	IonScore	Exp Value	Charge	ΔM [ppm]	m/z [Da]
	High	QLLQANPILEAFGNAK	1	1	P35749		43.28	0.000166812	2	-1.88143	863.976
	High	IVFQEFR	1	1	P35749		27.59	0.0113217	2	-0.220981	469.758
Q92841	Probable ATP-dependent RNA helicase DDX17 OS=Homo sapiens GN=DDX17 PE=1 SV=2 - [DDX17_HUMAN]	50.3248	4.25	1	1	3	3	729	80.222	8.26514
	A2	Sequence	# PSMs	# Protein Groups	Protein Group Accessions	Modifications	IonScore	Exp Value	Charge	ΔM [ppm]	m/z [Da]
	High	APILIATDVASR	1	2	Q92841;P17844		44.22	9.83951e-05	2	-1.39849	613.858
	High	LIDFLESGK	1	1	Q92841		24.77	0.0173382	2	-0.0462205	511.282
	High	STcIYGGAPK	1	2	Q92841;P17844	C3(Carbamidomethyl)	15.74	0.18668	2	-0.280914	527.255
Q9Y2W1	Thyroid hormone receptor-associated protein 3 OS=Homo sapiens GN=THRAP3 PE=1 SV=2 - [TR150_HUMAN]	49.9794	2.09	1	2	2	2	955	108.601	10.1548
	A2	Sequence	# PSMs	# Protein Groups	Protein Group Accessions	Modifications	IonScore	Exp Value	Charge	ΔM [ppm]	m/z [Da]
	High	SIFQHIQSAQSQR	1	1	Q9Y2W1		41.02	0.000537661	3	-1.00122	510.598
	High	EAQVNVR	1	1	Q9Y2W1		30.23	0.00625956	2	0.408607	408.222
P00338	L-lactate dehydrogenase A chain OS=Homo sapiens GN=LDHA PE=1 SV=2 - [LDHA_HUMAN]	49.41	6.33	1	2	2	2	332	36.6654	8.26514
	A2	Sequence	# PSMs	# Protein Groups	Protein Group Accessions	Modifications	IonScore	Exp Value	Charge	ΔM [ppm]	m/z [Da]
	High	SADTLWGIQK	1	1	P00338		49.41	0.000103669	2	-0.280235	559.796
	High	QVVESAYEVIK	1	1	P00338		12.89	0.346979	2	1.15908	632.844
P38646	Stress-70 protein, mitochondrial OS=Homo sapiens GN=HSPA9 PE=1 SV=2 - [GRP75_HUMAN]	48.4896	6.77	1	4	4	4	679	73.6348	6.16357
	A2	Sequence	# PSMs	# Protein Groups	Protein Group Accessions	Modifications	IonScore	Exp Value	Charge	ΔM [ppm]	m/z [Da]
	High	VQQTVQDLFGR	1	1	P38646		39.15	0.00118578	2	-1.15818	645.843
	High	VLENAEGAR	1	1	P38646		27.29	0.0127847	2	-1.8513	479.75
	High	TTPSVVAFTADGER	1	1	P38646		24.89	0.024812	2	-0.665263	725.862
	High	DAGQISGLNVLR	1	1	P38646		23.66	0.0387474	2	0.753671	621.844
Q13435	Splicing factor 3B subunit 2 OS=Homo sapiens GN=SF3B2 PE=1 SV=2 - [SF3B2_HUMAN]	47.92	1.01	1	1	1	1	895	100.165	5.66846
	A2	Sequence	# PSMs	# Protein Groups	Protein Group Accessions	Modifications	IonScore	Exp Value	Charge	ΔM [ppm]	m/z [Da]
	High	AAVLLEQER	1	1	Q13435		47.92	0.000139642	2	3.31584	514.792
Q13765	Nascent polypeptide-associated complex subunit alpha OS=Homo sapiens GN=NACA PE=1 SV=1 - [NACA_HUMAN]	47.48	6.51	2	1	1	1	215	23.3697	4.56396
	A2	Sequence	# PSMs	# Protein Groups	Protein Group Accessions	Modifications	IonScore	Exp Value	Charge	ΔM [ppm]	m/z [Da]
	High	SPASDTYIVFGEAK	1	1	Q13765		47.48	0.000115228	2	-1.03991	742.866
P30050	60S ribosomal protein L12 OS=Homo sapiens GN=RPL12 PE=1 SV=1 - [RL12_HUMAN]	47.07	15.15	1	2	2	2	165	17.8075	9.42236
	A2	Sequence	# PSMs	# Protein Groups	Protein Group Accessions	Modifications	IonScore	Exp Value	Charge	ΔM [ppm]	m/z [Da]
	High	IGPLGLSPK	1	1	P30050		39.45	0.000113232	2	0.262755	441.277
	High	QAQIEVVPSASALIIK	1	1	P30050		20.62	0.00864908	2	0.0259463	833.991
Q9Y265	RuvB-like 1 OS=Homo sapiens GN=RUVBL1 PE=1 SV=1 - [RUVB1_HUMAN]	47.0068	5.48	1	2	2	2	456	50.1963	6.41748
	A2	Sequence	# PSMs	# Protein Groups	Protein Group Accessions	Modifications	IonScore	Exp Value	Charge	ΔM [ppm]	m/z [Da]
	High	TALALAIAQELGSK	1	1	Q9Y265		39.02	0.00035088	2	0.823848	693.404
	High	LDPSIFESLQK	1	1	Q9Y265		28.04	0.0143688	2	-0.102645	638.843
P31689	DnaJ homolog subfamily A member 1 OS=Homo sapiens GN=DNAJA1 PE=1 SV=2 - [DNJA1_HUMAN]	46.66	6.55	1	2	2	3	397	44.8395	7.07861
	A2	Sequence	# PSMs	# Protein Groups	Protein Group Accessions	Modifications	IonScore	Exp Value	Charge	ΔM [ppm]	m/z [Da]
	High	QISQAYEVLSDAK	1	1	P31689		46.66	0.0001532	2	-2.76299	726.37
	High	TIVITSHPGQIVK	2	1	P31689		10.87	0.114585	3	0.4865	464.945
Q9NV79	Protein-L-isoaspartate O-methyltransferase domain-containing protein 2 OS=Homo sapiens GN=PCMTD2 PE=2 SV=2 - [PCMD2_HUMAN]	45.88	2.49	1	1	1	1	361	41.046	6.11279
	A2	Sequence	# PSMs	# Protein Groups	Protein Group Accessions	Modifications	IonScore	Exp Value	Charge	ΔM [ppm]	m/z [Da]
	High	TELVEQAFR	1	1	Q9NV79		45.88	0.000209163	2	-0.152299	546.788
Q15233	Non-POU domain-containing octamer-binding protein OS=Homo sapiens GN=NONO PE=1 SV=4 - [NONO_HUMAN]	45.6958	7.43	1	3	3	4	471	54.1973	8.95361
	A2	Sequence	# PSMs	# Protein Groups	Protein Group Accessions	Modifications	IonScore	Exp Value	Charge	ΔM [ppm]	m/z [Da]
	High	GIVEFSGKPAAR	2	1	Q15233		30.43	0.00715529	2	-0.637207	616.343
	High	FAcHSASLTVR	1	1	Q15233	C3(Carbamidomethyl)	25.62	0.0206989	3	1.59333	416.877
	High	AAPGAEFAPNKR	1	1	Q15233		17.75	0.12591	3	5.19439	410.221
Q6P2Q9	Pre-mRNA-processing-splicing factor 8 OS=Homo sapiens GN=PRPF8 PE=1 SV=2 - [PRP8_HUMAN]	45.4369	0.77	1	2	2	2	2335	273.427	8.83643
	A2	Sequence	# PSMs	# Protein Groups	Protein Group Accessions	Modifications	IonScore	Exp Value	Charge	ΔM [ppm]	m/z [Da]
	High	TAEEVAALIR	1	1	Q6P2Q9		35.68	0.00214965	2	0.016543	536.804
	High	IDLTLLNR	1	1	Q6P2Q9		30.72	0.00415141	2	-0.318483	479.29
Q9Y230	RuvB-like 2 OS=Homo sapiens GN=RUVBL2 PE=1 SV=3 - [RUVB2_HUMAN]	45.3893	7.13	1	3	3	3	463	51.1246	5.64307
	A2	Sequence	# PSMs	# Protein Groups	Protein Group Accessions	Modifications	IonScore	Exp Value	Charge	ΔM [ppm]	m/z [Da]
	High	AVLIAGQPGTGK	1	1	Q9Y230		42.83	0.000145935	2	0.0818833	556.327
	High	GLGLDDALEPR	1	1	Q9Y230		21.87	0.0422584	2	3.60033	578.306
	High	VYSLFLDESR	1	1	Q9Y230		14.96	0.255323	2	2.00819	614.815
P14618	Pyruvate kinase isozymes M1/M2 OS=Homo sapiens GN=PKM PE=1 SV=4 - [KPYM_HUMAN]	45.138	9.6	1	4	4	4	531	57.9	7.84033
	A2	Sequence	# PSMs	# Protein Groups	Protein Group Accessions	Modifications	IonScore	Exp Value	Charge	ΔM [ppm]	m/z [Da]
	High	VNFAMNVGK	1	1	P14618		34.04	0.00278092	2	-2.41281	490.254
	High	NTGIIcTIGPASR	1	1	P14618	C6(Carbamidomethyl)	28.42	0.0141002	2	-4.19869	680.353
	High	LDIDSPPITAR	1	1	P14618		21.37	0.0463206	2	-0.0457848	599.327
	High	GADFLVTEVENGGSLGSK	1	1	P14618		15.03	0.146034	2	-5.6279	890.437
P05109	Protein S100-A8 OS=Homo sapiens GN=S100A8 PE=1 SV=1 - [S10A8_HUMAN]	45.12	23.66	1	2	2	2	93	10.8276	7.03467
	A2	Sequence	# PSMs	# Protein Groups	Protein Group Accessions	Modifications	IonScore	Exp Value	Charge	ΔM [ppm]	m/z [Da]
	High	LLETEcPQYIR	1	1	P05109	C6(Carbamidomethyl)	45.12	0.000278387	2	-1.35769	711.357
	High	ALNSIIDVYHK	1	1	P05109		17.85	0.106638	3	-1.53112	424.902
C9JRZ8	Aldo-keto reductase family 1 member B15 OS=Homo sapiens GN=AKR1B15 PE=1 SV=2 - [AK1BF_HUMAN]	45.1	2.53	2	1	1	1	316	36.5138	6.69775
	A2	Sequence	# PSMs	# Protein Groups	Protein Group Accessions	Modifications	IonScore	Exp Value	Charge	ΔM [ppm]	m/z [Da]
	High	TTAQVLIR	1	1	C9JRZ8		45.1	0.000109705	2	-0.163034	451.277
P62917	60S ribosomal protein L8 OS=Homo sapiens GN=RPL8 PE=1 SV=2 - [RL8_HUMAN]	44.73	4.28	1	1	1	1	257	28.0073	11.0337
	A2	Sequence	# PSMs	# Protein Groups	Protein Group Accessions	Modifications	IonScore	Exp Value	Charge	ΔM [ppm]	m/z [Da]
	High	AVVGVVAGGGR	1	1	P62917		44.73	0.000100953	2	0.346077	471.28
P33316	Deoxyuridine 5'-triphosphate nucleotidohydrolase, mitochondrial OS=Homo sapiens GN=DUT PE=1 SV=4 - [DUT_HUMAN]	44.46	3.17	1	1	1	1	252	26.5466	9.36377
	A2	Sequence	# PSMs	# Protein Groups	Protein Group Accessions	Modifications	IonScore	Exp Value	Charge	ΔM [ppm]	m/z [Da]
	High	IAQLIcER	1	1	P33316	C6(Carbamidomethyl)	44.46	0.000293639	2	-5.27429	501.771
Q00610	Clathrin heavy chain 1 OS=Homo sapiens GN=CLTC PE=1 SV=5 - [CLH1_HUMAN]	44.11	0.54	1	1	1	1	1675	191.493	5.69385
	A2	Sequence	# PSMs	# Protein Groups	Protein Group Accessions	Modifications	IonScore	Exp Value	Charge	ΔM [ppm]	m/z [Da]
	High	VANVELYYR	1	1	Q00610		44.11	0.000302757	2	1.83991	563.799
P61313	60S ribosomal protein L15 OS=Homo sapiens GN=RPL15 PE=1 SV=2 - [RL15_HUMAN]	43.77	4.41	1	1	1	1	204	24.1311	11.6196
	A2	Sequence	# PSMs	# Protein Groups	Protein Group Accessions	Modifications	IonScore	Exp Value	Charge	ΔM [ppm]	m/z [Da]
	High	SLQSVAEER	1	1	P61313		43.77	0.000379882	2	0.892717	509.762
O43242	26S proteasome non-ATPase regulatory subunit 3 OS=Homo sapiens GN=PSMD3 PE=1 SV=2 - [PSMD3_HUMAN]	43.66	4.12	1	2	2	2	534	60.9395	8.44092
	A2	Sequence	# PSMs	# Protein Groups	Protein Group Accessions	Modifications	IonScore	Exp Value	Charge	ΔM [ppm]	m/z [Da]
	High	ISLADIAQK	1	1	O43242		43.66	0.000258316	2	1.07098	479.783
	High	AVQGFFTSNNATR	1	1	O43242		11.59	0.42299	2	-0.304045	706.849
O14818	Proteasome subunit alpha type-7 OS=Homo sapiens GN=PSMA7 PE=1 SV=1 - [PSA7_HUMAN]	43.62	10.08	2	2	2	2	248	27.8696	8.45557
	A2	Sequence	# PSMs	# Protein Groups	Protein Group Accessions	Modifications	IonScore	Exp Value	Charge	ΔM [ppm]	m/z [Da]
	High	ALLEVVQSGGK	1	1	O14818		43.62	0.000414957	2	0.747058	550.82
	High	LTVEDPVTVEYITR	1	1	O14818		14.21	0.261727	2	1.22755	817.936
Q08188	Protein-glutamine gamma-glutamyltransferase E OS=Homo sapiens GN=TGM3 PE=1 SV=4 - [TGM3_HUMAN]	43.47	1.3	1	1	1	1	693	76.5836	5.85889
	A2	Sequence	# PSMs	# Protein Groups	Protein Group Accessions	Modifications	IonScore	Exp Value	Charge	ΔM [ppm]	m/z [Da]
	High	IDVPTLGPK	1	1	Q08188		43.47	5.39736e-05	2	0.585354	470.279
P78527	DNA-dependent protein kinase catalytic subunit OS=Homo sapiens GN=PRKDC PE=1 SV=3 - [PRKDC_HUMAN]	43.4054	0.87	1	3	3	3	4128	468.788	7.12256
	A2	Sequence	# PSMs	# Protein Groups	Protein Group Accessions	Modifications	IonScore	Exp Value	Charge	ΔM [ppm]	m/z [Da]
	High	LLEEALLR	1	1	P78527		32.51	0.00137457	2	0.44763	478.793
	High	TVSLLDENNVSSYLSK	1	1	P78527		30.03	0.00680284	2	-0.472548	884.951
	High	QITQSALLAEAR	1	1	P78527		12.83	0.36223	2	-0.304511	650.864
O14654	Insulin receptor substrate 4 OS=Homo sapiens GN=IRS4 PE=1 SV=1 - [IRS4_HUMAN]	43.37	1.75	1	2	2	2	1257	133.685	8.44092
	A2	Sequence	# PSMs	# Protein Groups	Protein Group Accessions	Modifications	IonScore	Exp Value	Charge	ΔM [ppm]	m/z [Da]
	High	SQSFFAAAR	1	1	O14654		43.37	0.000257744	2	-0.813686	492.748
	High	EVKDAEIPEGAAR	1	1	O14654		14.83	0.217042	3	0.212393	462.241
P29401	Transketolase OS=Homo sapiens GN=TKT PE=1 SV=3 - [TKT_HUMAN]	43.04	3.37	1	2	2	2	623	67.8347	7.66455
	A2	Sequence	# PSMs	# Protein Groups	Protein Group Accessions	Modifications	IonScore	Exp Value	Charge	ΔM [ppm]	m/z [Da]
	High	IIALDGDTK	1	1	P29401		43.04	0.000563632	2	-0.707125	473.266
	High	VLDPFTIKPLDR	1	1	P29401		16.8	0.0908844	3	-1.21483	471.941
P05090	Apolipoprotein D OS=Homo sapiens GN=APOD PE=1 SV=1 - [APOD_HUMAN]	42.99	3.7	1	1	1	1	189	21.2618	5.14795
	A2	Sequence	# PSMs	# Protein Groups	Protein Group Accessions	Modifications	IonScore	Exp Value	Charge	ΔM [ppm]	m/z [Da]
	High	VLNQELR	1	1	P05090		42.99	0.000331546	2	-0.923013	436.253
Q86TJ2	Transcriptional adapter 2-beta OS=Homo sapiens GN=TADA2B PE=1 SV=2 - [TAD2B_HUMAN]	42.7986	1.67	1	1	1	2	420	48.4396	7.82568
	A2	Sequence	# PSMs	# Protein Groups	Protein Group Accessions	Modifications	IonScore	Exp Value	Charge	ΔM [ppm]	m/z [Da]
	High	LPSYLDK	2	1	Q86TJ2		36.87	0.000986827	2	-0.560569	418.231
P12268	Inosine-5'-monophosphate dehydrogenase 2 OS=Homo sapiens GN=IMPDH2 PE=1 SV=2 - [IMDH2_HUMAN]	42.12	3.7	2	2	2	2	514	55.7696	6.90283
	A2	Sequence	# PSMs	# Protein Groups	Protein Group Accessions	Modifications	IonScore	Exp Value	Charge	ΔM [ppm]	m/z [Da]
	High	EANEILQR	1	1	P12268		42.12	0.000380532	2	0.54485	486.759
	High	NLIDAGVDALR	1	1	P12268		19.6	0.0866218	2	-0.00313248	578.82
P59665	Neutrophil defensin 1 OS=Homo sapiens GN=DEFA1 PE=1 SV=1 - [DEF1_HUMAN]	41.48	9.57	2	1	1	1	94	10.1942	6.99072
	A2	Sequence	# PSMs	# Protein Groups	Protein Group Accessions	Modifications	IonScore	Exp Value	Charge	ΔM [ppm]	m/z [Da]
	High	IPAcIAGER	1	1	P59665	C4(Carbamidomethyl)	41.48	0.000483625	2	0.248859	493.758
Q08209	Serine/threonine-protein phosphatase 2B catalytic subunit alpha isoform OS=Homo sapiens GN=PPP3CA PE=1 SV=1 - [PP2BA_HUMAN]	41.29	1.54	1	1	1	1	521	58.6503	5.85889
	A2	Sequence	# PSMs	# Protein Groups	Protein Group Accessions	Modifications	IonScore	Exp Value	Charge	ΔM [ppm]	m/z [Da]
	High	LEESVALR	1	1	Q08209		41.29	0.000679863	2	0.336204	458.759
P62888	60S ribosomal protein L30 OS=Homo sapiens GN=RPL30 PE=1 SV=2 - [RL30_HUMAN]	41.1686	17.39	1	2	2	2	115	12.7757	9.62744
	A2	Sequence	# PSMs	# Protein Groups	Protein Group Accessions	Modifications	IonScore	Exp Value	Charge	ΔM [ppm]	m/z [Da]
	High	SLESINSR	1	1	P62888		33.25	0.00534661	2	-0.117957	453.238
	High	LVILANNcPALR	1	1	P62888	C8(Carbamidomethyl)	28.72	0.00429685	2	-0.0353514	677.387
Q9Y2S7	Polymerase delta-interacting protein 2 OS=Homo sapiens GN=POLDIP2 PE=1 SV=1 - [PDIP2_HUMAN]	41.15	6.52	1	2	2	2	368	42.0072	8.63135
	A2	Sequence	# PSMs	# Protein Groups	Protein Group Accessions	Modifications	IonScore	Exp Value	Charge	ΔM [ppm]	m/z [Da]
	High	VLETVGVFEVPK	1	1	Q9Y2S7		32.77	0.00245727	2	0.215827	658.877
	High	LENLDSDVVQLR	1	1	Q9Y2S7		23.88	0.0294668	2	-0.499033	700.872
Q9UNM6	26S proteasome non-ATPase regulatory subunit 13 OS=Homo sapiens GN=PSMD13 PE=1 SV=2 - [PSD13_HUMAN]	40.9971	4.26	1	2	2	2	376	42.9181	5.80811
	A2	Sequence	# PSMs	# Protein Groups	Protein Group Accessions	Modifications	IonScore	Exp Value	Charge	ΔM [ppm]	m/z [Da]
	High	QLTFEEIAK	1	1	Q9UNM6		39.04	0.000916827	2	0.0919993	539.793
	High	FYDLSSK	1	1	Q9UNM6		22.51	0.0361876	2	1.24572	430.214
Q01105	Protein SET OS=Homo sapiens GN=SET PE=1 SV=3 - [SET_HUMAN]	40.8	4.48	2	1	1	1	290	33.4687	4.32275
	A2	Sequence	# PSMs	# Protein Groups	Protein Group Accessions	Modifications	IonScore	Exp Value	Charge	ΔM [ppm]	m/z [Da]
	High	EFHLNESGDPSSK	1	1	Q01105		40.8	0.00031607	3	0.513215	482.888
P61247	40S ribosomal protein S3a OS=Homo sapiens GN=RPS3A PE=1 SV=2 - [RS3A_HUMAN]	40.4	3.03	1	1	1	1	264	29.9257	9.72998
	A2	Sequence	# PSMs	# Protein Groups	Protein Group Accessions	Modifications	IonScore	Exp Value	Charge	ΔM [ppm]	m/z [Da]
	High	TTDGYLLR	1	1	P61247		40.4	0.000456005	2	-0.209039	469.751
O00231	26S proteasome non-ATPase regulatory subunit 11 OS=Homo sapiens GN=PSMD11 PE=1 SV=3 - [PSD11_HUMAN]	40.03	4.74	1	2	2	2	422	47.434	6.48096
	A2	Sequence	# PSMs	# Protein Groups	Protein Group Accessions	Modifications	IonScore	Exp Value	Charge	ΔM [ppm]	m/z [Da]
	High	EQSILELGSLLAK	1	1	O00231		40.03	0.000456833	2	0.534885	700.904
	High	VIEPFSR	1	1	O00231		22.14	0.0632325	2	0.00049541	424.237
P14866	Heterogeneous nuclear ribonucleoprotein L OS=Homo sapiens GN=HNRNPL PE=1 SV=2 - [HNRPL_HUMAN]	39.9424	5.77	2	3	3	3	589	64.0924	8.22119
	A2	Sequence	# PSMs	# Protein Groups	Protein Group Accessions	Modifications	IonScore	Exp Value	Charge	ΔM [ppm]	m/z [Da]
	High	LNVcVSK	1	1	P14866	C4(Carbamidomethyl)	33.2	0.00409229	2	2.95778	410.225
	High	VFNVFcLYGNVEK	1	1	P14866	C6(Carbamidomethyl)	27.47	0.0157573	2	-0.538324	794.895
	High	AITHLNNNFmFGQK	1	1	P14866	M10(Oxidation)	16.14	0.179983	3	0.260598	550.94
P38919	Eukaryotic initiation factor 4A-III OS=Homo sapiens GN=EIF4A3 PE=1 SV=4 - [IF4A3_HUMAN]	39.58	2.68	1	1	1	1	411	46.8412	6.72705
	A2	Sequence	# PSMs	# Protein Groups	Protein Group Accessions	Modifications	IonScore	Exp Value	Charge	ΔM [ppm]	m/z [Da]
	High	ETQALILAPTR	1	1	P38919		39.58	0.000512216	2	0.325439	606.851
P08579	U2 small nuclear ribonucleoprotein B'' OS=Homo sapiens GN=SNRPB2 PE=1 SV=1 - [RU2B_HUMAN]	39.47	3.56	2	1	1	1	225	25.4701	9.71533
	A2	Sequence	# PSMs	# Protein Groups	Protein Group Accessions	Modifications	IonScore	Exp Value	Charge	ΔM [ppm]	m/z [Da]
	High	GQAFVIFK	1	1	P08579		39.47	0.000627037	2	-0.712441	455.263
P39023	60S ribosomal protein L3 OS=Homo sapiens GN=RPL3 PE=1 SV=2 - [RL3_HUMAN]	39.3	1.74	2	1	1	1	403	46.0798	10.1841
	A2	Sequence	# PSMs	# Protein Groups	Protein Group Accessions	Modifications	IonScore	Exp Value	Charge	ΔM [ppm]	m/z [Da]
	High	FIDTTSK	1	1	P39023		39.3	0.00051108	2	2.43538	406.214
Q14204	Cytoplasmic dynein 1 heavy chain 1 OS=Homo sapiens GN=DYNC1H1 PE=1 SV=5 - [DYHC1_HUMAN]	39.28	0.19	1	1	1	1	4646	532.072	6.40479
	A2	Sequence	# PSMs	# Protein Groups	Protein Group Accessions	Modifications	IonScore	Exp Value	Charge	ΔM [ppm]	m/z [Da]
	High	YATLATVSR	1	1	Q14204		39.28	0.000560652	2	-0.411594	491.272
P08865	40S ribosomal protein SA OS=Homo sapiens GN=RPSA PE=1 SV=4 - [RSSA_HUMAN]	39.24	10.17	1	2	2	2	295	32.8334	4.86865
	A2	Sequence	# PSMs	# Protein Groups	Protein Group Accessions	Modifications	IonScore	Exp Value	Charge	ΔM [ppm]	m/z [Da]
	High	FAAATGATPIAGR	1	1	P08865		36.86	0.00191639	2	-1.42184	602.327
	High	AIVAIENPADVSVISSR	1	1	P08865		23.45	0.0198817	2	-0.273014	870.978
Q15459	Splicing factor 3A subunit 1 OS=Homo sapiens GN=SF3A1 PE=1 SV=1 - [SF3A1_HUMAN]	38.61	1.01	1	1	1	1	793	88.8305	5.22412
	A2	Sequence	# PSMs	# Protein Groups	Protein Group Accessions	Modifications	IonScore	Exp Value	Charge	ΔM [ppm]	m/z [Da]
	High	LTAQFVAR	1	1	Q15459		38.61	0.000908958	2	-0.672924	453.264
Q12874	Splicing factor 3A subunit 3 OS=Homo sapiens GN=SF3A3 PE=1 SV=1 - [SF3A3_HUMAN]	38.47	2.4	1	1	1	1	501	58.8123	5.37646
	A2	Sequence	# PSMs	# Protein Groups	Protein Group Accessions	Modifications	IonScore	Exp Value	Charge	ΔM [ppm]	m/z [Da]
	High	SLESLDTSLFAK	1	1	Q12874		38.47	0.00102408	2	-0.0899385	655.846
P06702	Protein S100-A9 OS=Homo sapiens GN=S100A9 PE=1 SV=1 - [S10A9_HUMAN]	37.99	11.4	1	1	1	1	114	13.2335	6.12549
	A2	Sequence	# PSMs	# Protein Groups	Protein Group Accessions	Modifications	IonScore	Exp Value	Charge	ΔM [ppm]	m/z [Da]
	High	LGHPDTLNQGEFK	1	1	P06702		37.99	0.00119935	3	0.349255	485.913
P26599	Polypyrimidine tract-binding protein 1 OS=Homo sapiens GN=PTBP1 PE=1 SV=1 - [PTBP1_HUMAN]	37.95	1.51	3	1	1	1	531	57.1856	9.17334
	A2	Sequence	# PSMs	# Protein Groups	Protein Group Accessions	Modifications	IonScore	Exp Value	Charge	ΔM [ppm]	m/z [Da]
	High	VTNLLmLK	1	1	P26599	M6(Oxidation)	37.95	0.000577168	2	0.932957	474.284
P09211	Glutathione S-transferase P OS=Homo sapiens GN=GSTP1 PE=1 SV=2 - [GSTP1_HUMAN]	37.5	5.24	1	1	1	1	210	23.341	5.64307
	A2	Sequence	# PSMs	# Protein Groups	Protein Group Accessions	Modifications	IonScore	Exp Value	Charge	ΔM [ppm]	m/z [Da]
	High	PPYTVVYFPVR	1	1	P09211		37.5	0.000978054	2	0.0882809	669.366
O15372	Eukaryotic translation initiation factor 3 subunit H OS=Homo sapiens GN=EIF3H PE=1 SV=1 - [EIF3H_HUMAN]	37.47	2.56	1	1	1	1	352	39.9051	6.53662
	A2	Sequence	# PSMs	# Protein Groups	Protein Group Accessions	Modifications	IonScore	Exp Value	Charge	ΔM [ppm]	m/z [Da]
	High	EFTAQNLGK	1	1	O15372		37.47	0.00168317	2	-0.311536	504.261
Q8IWS0	PHD finger protein 6 OS=Homo sapiens GN=PHF6 PE=1 SV=1 - [PHF6_HUMAN]	37.32	2.47	1	1	1	1	365	41.264	8.67529
	A2	Sequence	# PSMs	# Protein Groups	Protein Group Accessions	Modifications	IonScore	Exp Value	Charge	ΔM [ppm]	m/z [Da]
	High	AEFGDFDIK	1	1	Q8IWS0		37.32	0.000778483	2	-1.63531	521.247
Q12905	Interleukin enhancer-binding factor 2 OS=Homo sapiens GN=ILF2 PE=1 SV=2 - [ILF2_HUMAN]	37.23	5.38	1	2	2	2	390	43.0352	5.26221
	A2	Sequence	# PSMs	# Protein Groups	Protein Group Accessions	Modifications	IonScore	Exp Value	Charge	ΔM [ppm]	m/z [Da]
	High	VLQSALAAIR	1	1	Q12905		37	0.000518768	2	0.201539	521.325
	High	ILITTVPPNLR	1	1	Q12905		15.31	0.0293745	2	0.10869	618.887
Q9BW83	Intraflagellar transport protein 27 homolog OS=Homo sapiens GN=IFT27 PE=1 SV=1 - [IFT27_HUMAN]	36.81	4.3	1	1	1	1	186	20.4673	5.41455
	A2	Sequence	# PSMs	# Protein Groups	Protein Group Accessions	Modifications	IonScore	Exp Value	Charge	ΔM [ppm]	m/z [Da]
	High	TALAQIFR	1	1	Q9BW83		36.81	0.00127154	2	2.36344	460.273
P22626	Heterogeneous nuclear ribonucleoproteins A2/B1 OS=Homo sapiens GN=HNRNPA2B1 PE=1 SV=2 - [ROA2_HUMAN]	36.6273	5.38	1	2	2	2	353	37.4067	8.95361
	A2	Sequence	# PSMs	# Protein Groups	Protein Group Accessions	Modifications	IonScore	Exp Value	Charge	ΔM [ppm]	m/z [Da]
	High	GGNFGFGDSR	1	1	P22626		29.28	0.00188851	2	-6.80673	507.222
	High	TLETVPLER	1	1	P22626		25.08	0.0170751	2	-0.170817	529.298
P14174	Macrophage migration inhibitory factor OS=Homo sapiens GN=MIF PE=1 SV=4 - [MIF_HUMAN]	36.3755	17.39	1	2	2	2	115	12.4682	7.88428
	A2	Sequence	# PSMs	# Protein Groups	Protein Group Accessions	Modifications	IonScore	Exp Value	Charge	ΔM [ppm]	m/z [Da]
	High	LLcGLLAER	1	1	P14174	C3(Carbamidomethyl)	32.59	0.00432384	2	-0.352081	522.797
	High	PmFIVNTNVPR	1	1	P14174	M2(Oxidation)	25.93	0.0218256	2	2.80947	652.347
Q96EY4	Translation machinery-associated protein 16 OS=Homo sapiens GN=TMA16 PE=1 SV=2 - [TMA16_HUMAN]	36.04	3.94	1	1	1	1	203	23.8494	9.26123
	A2	Sequence	# PSMs	# Protein Groups	Protein Group Accessions	Modifications	IonScore	Exp Value	Charge	ΔM [ppm]	m/z [Da]
	High	DAcELIER	1	1	Q96EY4	C3(Carbamidomethyl)	36.04	0.00126932	2	-0.544063	503.237
Q9NWB6	Arginine and glutamate-rich protein 1 OS=Homo sapiens GN=ARGLU1 PE=1 SV=1 - [ARGL1_HUMAN]	35.47	2.56	1	1	1	1	273	33.1968	10.3452
	A2	Sequence	# PSMs	# Protein Groups	Protein Group Accessions	Modifications	IonScore	Exp Value	Charge	ΔM [ppm]	m/z [Da]
	High	LAEEQLR	1	1	Q9NWB6		35.47	0.00263926	2	0.074408	429.738
P14923	Junction plakoglobin OS=Homo sapiens GN=JUP PE=1 SV=3 - [PLAK_HUMAN]	34.87	0.94	1	1	1	1	745	81.6927	6.13818
	A2	Sequence	# PSMs	# Protein Groups	Protein Group Accessions	Modifications	IonScore	Exp Value	Charge	ΔM [ppm]	m/z [Da]
	High	LVQLLVK	1	1	P14923		34.87	0.000325065	2	-0.187066	406.784
P24534	Elongation factor 1-beta OS=Homo sapiens GN=EEF1B2 PE=1 SV=3 - [EF1B_HUMAN]	33.81	5.78	1	1	1	1	225	24.7483	4.66553
	A2	Sequence	# PSMs	# Protein Groups	Protein Group Accessions	Modifications	IonScore	Exp Value	Charge	ΔM [ppm]	m/z [Da]
	High	SIQADGLVWGSSK	1	1	P24534		33.81	0.00338967	2	-0.374244	674.349
P55072	Transitional endoplasmic reticulum ATPase OS=Homo sapiens GN=VCP PE=1 SV=4 - [TERA_HUMAN]	33.4746	2.48	2	2	2	2	806	89.2657	5.26221
	A2	Sequence	# PSMs	# Protein Groups	Protein Group Accessions	Modifications	IonScore	Exp Value	Charge	ΔM [ppm]	m/z [Da]
	High	GILLYGPPGTGK	1	1	P55072		31.25	0.0042369	2	-1.07107	586.837
	High	mDELQLFR	1	1	P55072	M1(Oxidation)	22.49	0.032691	2	-0.205967	534.263
P10599	Thioredoxin OS=Homo sapiens GN=TXN PE=1 SV=3 - [THIO_HUMAN]	33.24	12.38	1	1	1	1	105	11.7297	4.91943
	A2	Sequence	# PSMs	# Protein Groups	Protein Group Accessions	Modifications	IonScore	Exp Value	Charge	ΔM [ppm]	m/z [Da]
	High	TAFQEALDAAGDK	1	1	P10599		33.24	0.00348568	2	-2.48396	668.821
P23526	Adenosylhomocysteinase OS=Homo sapiens GN=AHCY PE=1 SV=4 - [SAHH_HUMAN]	32.96	2.78	1	1	1	1	432	47.6852	6.34131
	A2	Sequence	# PSMs	# Protein Groups	Protein Group Accessions	Modifications	IonScore	Exp Value	Charge	ΔM [ppm]	m/z [Da]
	High	VAVVAGYGDVGK	1	1	P23526		32.96	0.00412247	2	2.14535	567.813
O60884	DnaJ homolog subfamily A member 2 OS=Homo sapiens GN=DNAJA2 PE=1 SV=1 - [DNJA2_HUMAN]	32.95	2.43	1	1	1	1	412	45.7166	6.48096
	A2	Sequence	# PSMs	# Protein Groups	Protein Group Accessions	Modifications	IonScore	Exp Value	Charge	ΔM [ppm]	m/z [Da]
	High	VSLEDLYNGK	1	1	O60884		32.95	0.00403058	2	-0.331081	569.293
P0CG48	Polyubiquitin-C OS=Homo sapiens GN=UBC PE=1 SV=3 - [UBC_HUMAN]	32.88	21.02	4	1	1	1	685	76.9915	7.66455
	A2	Sequence	# PSMs	# Protein Groups	Protein Group Accessions	Modifications	IonScore	Exp Value	Charge	ΔM [ppm]	m/z [Da]
	High	TITLEVEPSDTIENVK	1	1	P0CG48		32.88	0.00340051	2	-0.526923	894.467
P05165	Propionyl-CoA carboxylase alpha chain, mitochondrial OS=Homo sapiens GN=PCCA PE=1 SV=4 - [PCCA_HUMAN]	32.83	1.37	1	1	1	1	728	80.0081	7.51807
	A2	Sequence	# PSMs	# Protein Groups	Protein Group Accessions	Modifications	IonScore	Exp Value	Charge	ΔM [ppm]	m/z [Da]
	High	VTEDTSSVLR	1	1	P05165		32.83	0.0057592	2	0.0487588	553.788
P55884	Eukaryotic translation initiation factor 3 subunit B OS=Homo sapiens GN=EIF3B PE=1 SV=3 - [EIF3B_HUMAN]	32.62	1.11	1	1	1	2	814	92.4238	4.99561
	A2	Sequence	# PSMs	# Protein Groups	Protein Group Accessions	Modifications	IonScore	Exp Value	Charge	ΔM [ppm]	m/z [Da]
	High	VTLMQLPTR	1	1	P55884		29.18	0.00948134	2	-1.05913	529.804
	High	VTLmQLPTR	1	1	P55884	M4(Oxidation)	21.94	0.0655728	2	-1.87759	537.801
P31948	Stress-induced-phosphoprotein 1 OS=Homo sapiens GN=STIP1 PE=1 SV=1 - [STIP1_HUMAN]	32.47	1.84	1	1	1	1	543	62.5994	6.80029
	A2	Sequence	# PSMs	# Protein Groups	Protein Group Accessions	Modifications	IonScore	Exp Value	Charge	ΔM [ppm]	m/z [Da]
	High	LmDVGLIAIR	1	1	P31948	M2(Oxidation)	32.47	0.00297276	2	-0.689453	558.826
O00148	ATP-dependent RNA helicase DDX39A OS=Homo sapiens GN=DDX39A PE=1 SV=2 - [DX39A_HUMAN]	32.1	1.64	2	1	1	1	427	49.098	5.68115
	A2	Sequence	# PSMs	# Protein Groups	Protein Group Accessions	Modifications	IonScore	Exp Value	Charge	ΔM [ppm]	m/z [Da]
	High	DVQEIFR	1	1	O00148		32.1	0.00779993	2	0.541798	453.738
P62191	26S protease regulatory subunit 4 OS=Homo sapiens GN=PSMC1 PE=1 SV=1 - [PRS4_HUMAN]	31.53	5.68	3	2	2	2	440	49.1537	6.21436
	A2	Sequence	# PSMs	# Protein Groups	Protein Group Accessions	Modifications	IonScore	Exp Value	Charge	ΔM [ppm]	m/z [Da]
	High	GVILYGPPGTGK	1	1	P62191		31.53	0.00502697	2	-2.74814	579.828
	High	IETLDPALIRPGR	1	1	P62191		15.94	0.0585771	3	-1.71079	484.283
P07355	Annexin A2 OS=Homo sapiens GN=ANXA2 PE=1 SV=2 - [ANXA2_HUMAN]	31.46	2.65	1	1	1	1	339	38.5798	7.75244
	A2	Sequence	# PSMs	# Protein Groups	Protein Group Accessions	Modifications	IonScore	Exp Value	Charge	ΔM [ppm]	m/z [Da]
	High	QDIAFAYQR	1	1	P07355		31.46	0.00471568	2	-4.14898	556.278
P53618	Coatomer subunit beta OS=Homo sapiens GN=COPB1 PE=1 SV=3 - [COPB_HUMAN]	31.33	0.84	1	1	1	1	953	107.074	6.04932
	A2	Sequence	# PSMs	# Protein Groups	Protein Group Accessions	Modifications	IonScore	Exp Value	Charge	ΔM [ppm]	m/z [Da]
	High	YVALVQEK	1	1	P53618		31.33	0.00294483	2	-0.209035	475.271
P28161	Glutathione S-transferase Mu 2 OS=Homo sapiens GN=GSTM2 PE=1 SV=2 - [GSTM2_HUMAN]	31.16	4.13	3	1	1	1	218	25.728	6.3667
	A2	Sequence	# PSMs	# Protein Groups	Protein Group Accessions	Modifications	IonScore	Exp Value	Charge	ΔM [ppm]	m/z [Da]
	High	ITQSNAILR	1	1	P28161		31.16	0.00566541	2	0.915098	508.299
B2RPK0	Putative high mobility group protein B1-like 1 OS=Homo sapiens GN=HMGB1P1 PE=5 SV=1 - [HGB1A_HUMAN]	31.042	10.9	3	2	2	3	211	24.2228	6.21436
	A2	Sequence	# PSMs	# Protein Groups	Protein Group Accessions	Modifications	IonScore	Exp Value	Charge	ΔM [ppm]	m/z [Da]
	High	FKDPNAPK	1	1	B2RPK0		25.52	0.0294571	2	-0.583228	458.748
	High	IKGEHPGLSIGDVAK	2	1	B2RPK0		22.43	0.0265738	3	0.684236	507.62
Q9Y2S6	Translation machinery-associated protein 7 OS=Homo sapiens GN=TMA7 PE=1 SV=1 - [TMA7_HUMAN]	30.97	15.63	1	1	1	1	64	7.06193	9.99365
	A2	Sequence	# PSMs	# Protein Groups	Protein Group Accessions	Modifications	IonScore	Exp Value	Charge	ΔM [ppm]	m/z [Da]
	High	GPLATGGIKK	1	1	Q9Y2S6		30.97	0.00199959	2	-0.813846	471.292
Q99613	Eukaryotic translation initiation factor 3 subunit C OS=Homo sapiens GN=EIF3C PE=1 SV=1 - [EIF3C_HUMAN]	30.96	1.75	2	1	1	1	913	105.278	5.68115
	A2	Sequence	# PSMs	# Protein Groups	Protein Group Accessions	Modifications	IonScore	Exp Value	Charge	ΔM [ppm]	m/z [Da]
	High	TEPTAQQNLALQLAEK	1	1	Q99613		30.96	0.00513074	2	-0.619745	877.967
O60814	Histone H2B type 1-K OS=Homo sapiens GN=HIST1H2BK PE=1 SV=3 - [H2B1K_HUMAN]	30.66	7.14	15	1	1	1	126	13.8816	10.3159
	A2	Sequence	# PSMs	# Protein Groups	Protein Group Accessions	Modifications	IonScore	Exp Value	Charge	ΔM [ppm]	m/z [Da]
	High	LLLPGELAK	1	1	O60814		30.66	0.00103082	2	0.408821	477.305
P00505	Aspartate aminotransferase, mitochondrial OS=Homo sapiens GN=GOT2 PE=1 SV=3 - [AATM_HUMAN]	30.21	3.26	1	1	1	1	430	47.4873	9.01221
	A2	Sequence	# PSMs	# Protein Groups	Protein Group Accessions	Modifications	IonScore	Exp Value	Charge	ΔM [ppm]	m/z [Da]
	High	FVTVQTISGTGALR	1	1	P00505		30.21	0.00576442	2	1.1833	725.408
P07737	Profilin-1 OS=Homo sapiens GN=PFN1 PE=1 SV=2 - [PROF1_HUMAN]	30	10	1	1	1	1	140	15.0446	8.26514
	A2	Sequence	# PSMs	# Protein Groups	Protein Group Accessions	Modifications	IonScore	Exp Value	Charge	ΔM [ppm]	m/z [Da]
	High	SSFYVNGLTLGGQK	1	1	P07737		30	0.0075	2	-1.36653	735.882
Q13263	Transcription intermediary factor 1-beta OS=Homo sapiens GN=TRIM28 PE=1 SV=5 - [TIF1B_HUMAN]	29.99	1.92	1	1	1	1	835	88.4934	5.77002
	A2	Sequence	# PSMs	# Protein Groups	Protein Group Accessions	Modifications	IonScore	Exp Value	Charge	ΔM [ppm]	m/z [Da]
	High	LTEDKADVQSIIGLQR	1	1	Q13263		29.99	0.00521199	3	2.06387	595.996
P12004	Proliferating cell nuclear antigen OS=Homo sapiens GN=PCNA PE=1 SV=1 - [PCNA_HUMAN]	29.58	2.68	1	1	1	1	261	28.7503	4.69092
	A2	Sequence	# PSMs	# Protein Groups	Protein Group Accessions	Modifications	IonScore	Exp Value	Charge	ΔM [ppm]	m/z [Da]
	High	YLNFFTK	1	1	P12004		29.58	0.0115111	2	0.137516	466.748
O14744	Protein arginine N-methyltransferase 5 OS=Homo sapiens GN=PRMT5 PE=1 SV=4 - [ANM5_HUMAN]	29.47	3.45	1	2	2	2	637	72.6376	6.29053
	A2	Sequence	# PSMs	# Protein Groups	Protein Group Accessions	Modifications	IonScore	Exp Value	Charge	ΔM [ppm]	m/z [Da]
	High	SDLLLSGR	1	1	O14744		25.93	0.0293561	2	-1.16065	430.745
	High	AAILPTSIFLTNKK	1	1	O14744		19.54	0.011091	3	1.115	506.309
P41252	Isoleucine--tRNA ligase, cytoplasmic OS=Homo sapiens GN=IARS PE=1 SV=2 - [SYIC_HUMAN]	28.8595	1.98	1	3	3	3	1262	144.406	6.15088
	A2	Sequence	# PSMs	# Protein Groups	Protein Group Accessions	Modifications	IonScore	Exp Value	Charge	ΔM [ppm]	m/z [Da]
	High	LYLINSPVVR	1	1	P41252		26.53	0.00444662	2	-2.21741	587.352
	High	FLIQNVLR	1	1	P41252		18.19	0.0356507	2	0.145061	501.808
	High	LYTVVPR	1	1	P41252		17.95	0.0537087	2	0.440805	424.256
Q99497	Protein DJ-1 OS=Homo sapiens GN=PARK7 PE=1 SV=2 - [PARK7_HUMAN]	28.72	12.17	1	2	2	2	189	19.8785	6.78564
	A2	Sequence	# PSMs	# Protein Groups	Protein Group Accessions	Modifications	IonScore	Exp Value	Charge	ΔM [ppm]	m/z [Da]
	High	DGLILTSR	1	1	Q99497		28.72	0.0158446	2	-0.263309	437.753
	High	DVVIcPDASLEDAKK	1	1	Q99497	C5(Carbamidomethyl)	17.23	0.146657	3	-0.296856	553.947
P55209	Nucleosome assembly protein 1-like 1 OS=Homo sapiens GN=NAP1L1 PE=1 SV=1 - [NP1L1_HUMAN]	28.21	4.35	1	1	1	1	391	45.3459	4.4624
	A2	Sequence	# PSMs	# Protein Groups	Protein Group Accessions	Modifications	IonScore	Exp Value	Charge	ΔM [ppm]	m/z [Da]
	High	LDGLVETPTGYIESLPR	1	1	P55209		28.21	0.00785242	2	0.0773962	930.491
P50395	Rab GDP dissociation inhibitor beta OS=Homo sapiens GN=GDI2 PE=1 SV=2 - [GDIB_HUMAN]	27.97	4.27	2	2	2	2	445	50.6309	6.46826
	A2	Sequence	# PSMs	# Protein Groups	Protein Group Accessions	Modifications	IonScore	Exp Value	Charge	ΔM [ppm]	m/z [Da]
	High	LYSESLAR	1	1	P50395		27.97	0.0079794	2	0.376278	469.751
	High	FVSISDLLVPK	1	1	P50395		13.05	0.104045	2	-0.0200732	609.361
Q8NHQ8	Ras association domain-containing protein 8 OS=Homo sapiens GN=RASSF8 PE=1 SV=2 - [RASF8_HUMAN]	27.81	1.67	1	1	1	1	419	48.2975	6.49365
	A2	Sequence	# PSMs	# Protein Groups	Protein Group Accessions	Modifications	IonScore	Exp Value	Charge	ΔM [ppm]	m/z [Da]
	High	DYLAQIR	1	1	Q8NHQ8		27.81	0.0149847	2	-0.0708906	439.74
P22102	Trifunctional purine biosynthetic protein adenosine-3 OS=Homo sapiens GN=GART PE=1 SV=1 - [PUR2_HUMAN]	27.46	0.89	1	1	1	1	1010	107.699	6.69775
	A2	Sequence	# PSMs	# Protein Groups	Protein Group Accessions	Modifications	IonScore	Exp Value	Charge	ΔM [ppm]	m/z [Da]
	High	AIAFLQQPR	1	1	P22102		27.46	0.0131016	2	-0.383804	522.303
P61626	Lysozyme C OS=Homo sapiens GN=LYZ PE=1 SV=1 - [LYSC_HUMAN]	27.2	6.08	1	1	1	1	148	16.5263	9.15869
	A2	Sequence	# PSMs	# Protein Groups	Protein Group Accessions	Modifications	IonScore	Exp Value	Charge	ΔM [ppm]	m/z [Da]
	High	ATNYNAGDR	1	1	P61626		27.2	0.00666911	2	-0.0807071	491.223
P48444	Coatomer subunit delta OS=Homo sapiens GN=ARCN1 PE=1 SV=1 - [COPD_HUMAN]	26.64	1.76	1	1	1	1	511	57.1741	6.21436
	A2	Sequence	# PSMs	# Protein Groups	Protein Group Accessions	Modifications	IonScore	Exp Value	Charge	ΔM [ppm]	m/z [Da]
	High	ENVNLAQIR	1	1	P48444		26.64	0.0169081	2	-0.388109	528.793
P05388	60S acidic ribosomal protein P0 OS=Homo sapiens GN=RPLP0 PE=1 SV=1 - [RLA0_HUMAN]	26.53	3.79	2	1	1	1	317	34.2518	5.97314
	A2	Sequence	# PSMs	# Protein Groups	Protein Group Accessions	Modifications	IonScore	Exp Value	Charge	ΔM [ppm]	m/z [Da]
	High	TSFFQALGITTK	1	1	P05388		26.53	0.015452	2	-0.296089	657.358
P28070	Proteasome subunit beta type-4 OS=Homo sapiens GN=PSMB4 PE=1 SV=4 - [PSB4_HUMAN]	26.22	3.79	1	1	1	1	264	29.1855	5.97314
	A2	Sequence	# PSMs	# Protein Groups	Protein Group Accessions	Modifications	IonScore	Exp Value	Charge	ΔM [ppm]	m/z [Da]
	High	QPVLSQTEAR	1	1	P28070		26.22	0.014685	2	-0.37383	564.804
Q9UMS4	Pre-mRNA-processing factor 19 OS=Homo sapiens GN=PRPF19 PE=1 SV=1 - [PRP19_HUMAN]	25.95	1.59	1	1	1	1	504	55.1463	6.60986
	A2	Sequence	# PSMs	# Protein Groups	Protein Group Accessions	Modifications	IonScore	Exp Value	Charge	ΔM [ppm]	m/z [Da]
	High	ATVLTTER	1	1	Q9UMS4		25.95	0.0175327	2	-0.162996	445.751
P12956	X-ray repair cross-complementing protein 6 OS=Homo sapiens GN=XRCC6 PE=1 SV=2 - [XRCC6_HUMAN]	25.87	2.79	1	1	1	1	609	69.7991	6.63916
	A2	Sequence	# PSMs	# Protein Groups	Protein Group Accessions	Modifications	IonScore	Exp Value	Charge	ΔM [ppm]	m/z [Da]
	High	TFNTSTGGLLLPSDTKR	1	1	P12956		25.87	0.0138469	3	0.741525	603.324
P05141	ADP/ATP translocase 2 OS=Homo sapiens GN=SLC25A5 PE=1 SV=7 - [ADT2_HUMAN]	25.66	2.68	4	1	1	1	298	32.8312	9.68604
	A2	Sequence	# PSMs	# Protein Groups	Protein Group Accessions	Modifications	IonScore	Exp Value	Charge	ΔM [ppm]	m/z [Da]
	High	GNLANVIR	1	1	P05141		25.66	0.013718	2	-0.409746	428.753
Q14974	Importin subunit beta-1 OS=Homo sapiens GN=KPNB1 PE=1 SV=2 - [IMB1_HUMAN]	25.64	1.03	1	1	1	1	876	97.108	4.77979
	A2	Sequence	# PSMs	# Protein Groups	Protein Group Accessions	Modifications	IonScore	Exp Value	Charge	ΔM [ppm]	m/z [Da]
	High	VAALQNLVK	1	1	Q14974		25.64	0.00654955	2	0.0127231	478.3
P18124	60S ribosomal protein L7 OS=Homo sapiens GN=RPL7 PE=1 SV=1 - [RL7_HUMAN]	25.47	4.44	1	1	1	1	248	29.2072	10.6528
	A2	Sequence	# PSMs	# Protein Groups	Protein Group Accessions	Modifications	IonScore	Exp Value	Charge	ΔM [ppm]	m/z [Da]
	High	IALTDNALIAR	1	1	P18124		25.47	0.0129125	2	-3.05097	585.844
P40926	Malate dehydrogenase, mitochondrial OS=Homo sapiens GN=MDH2 PE=1 SV=3 - [MDHM_HUMAN]	25.31	2.66	1	1	1	1	338	35.4807	8.67529
	A2	Sequence	# PSMs	# Protein Groups	Protein Group Accessions	Modifications	IonScore	Exp Value	Charge	ΔM [ppm]	m/z [Da]
	High	ANTFVAELK	1	1	P40926		25.31	0.0219359	2	-0.908309	496.774
Q13257	Mitotic spindle assembly checkpoint protein MAD2A OS=Homo sapiens GN=MAD2L1 PE=1 SV=1 - [MD2L1_HUMAN]	25.19	3.9	1	1	1	1	205	23.4952	5.08447
	A2	Sequence	# PSMs	# Protein Groups	Protein Group Accessions	Modifications	IonScore	Exp Value	Charge	ΔM [ppm]	m/z [Da]
	High	SFTTTIHK	1	1	Q13257		25.19	0.0304205	2	0.362817	467.753
P26583	High mobility group protein B2 OS=Homo sapiens GN=HMGB2 PE=1 SV=2 - [HMGB2_HUMAN]	25.05	7.18	1	2	2	2	209	24.0187	7.81104
	A2	Sequence	# PSMs	# Protein Groups	Protein Group Accessions	Modifications	IonScore	Exp Value	Charge	ΔM [ppm]	m/z [Da]
	High	SEHPGLSIGDTAK	1	1	P26583		25.05	0.0226641	3	0.452762	437.89
	High	IKSEHPGLSIGDTAK	1	1	P26583		16.02	0.148771	3	0.838726	518.283
P42025	Beta-centractin OS=Homo sapiens GN=ACTR1B PE=1 SV=1 - [ACTY_HUMAN]	24.97	3.99	2	1	1	1	376	42.2667	6.40479
	A2	Sequence	# PSMs	# Protein Groups	Protein Group Accessions	Modifications	IonScore	Exp Value	Charge	ΔM [ppm]	m/z [Da]
	High	VmAGALEGDLFIGPK	1	1	P42025	M2(Oxidation)	24.97	0.0221302	2	0.330782	767.403
P62826	GTP-binding nuclear protein Ran OS=Homo sapiens GN=RAN PE=1 SV=3 - [RAN_HUMAN]	24.79	5.09	1	1	1	1	216	24.4076	7.48877
	A2	Sequence	# PSMs	# Protein Groups	Protein Group Accessions	Modifications	IonScore	Exp Value	Charge	ΔM [ppm]	m/z [Da]
	High	LVLVGDGGTGK	1	1	P62826		24.79	0.0232326	2	0.173767	508.293
P62805	Histone H4 OS=Homo sapiens GN=HIST1H4A PE=1 SV=2 - [H4_HUMAN]	24.38	19.42	1	2	2	2	103	11.3604	11.356
	A2	Sequence	# PSMs	# Protein Groups	Protein Group Accessions	Modifications	IonScore	Exp Value	Charge	ΔM [ppm]	m/z [Da]
	High	VFLENVIR	1	1	P62805		24.38	0.0182377	2	-0.0241285	495.293
	High	DNIQGITKPAIR	1	1	P62805		17.18	0.0756131	3	0.593914	442.59
Q9UNE7	E3 ubiquitin-protein ligase CHIP OS=Homo sapiens GN=STUB1 PE=1 SV=2 - [CHIP_HUMAN]	24.07	3.3	1	1	1	1	303	34.8342	5.87158
	A2	Sequence	# PSMs	# Protein Groups	Protein Group Accessions	Modifications	IonScore	Exp Value	Charge	ΔM [ppm]	m/z [Da]
	High	ALELDGQSVK	1	1	Q9UNE7		24.07	0.0430916	2	1.53689	530.289
P27694	Replication protein A 70 kDa DNA-binding subunit OS=Homo sapiens GN=RPA1 PE=1 SV=2 - [RFA1_HUMAN]	24.01	2.11	1	2	2	2	616	68.0953	7.21045
	A2	Sequence	# PSMs	# Protein Groups	Protein Group Accessions	Modifications	IonScore	Exp Value	Charge	ΔM [ppm]	m/z [Da]
	High	FIVNTLK	1	1	P27694		24.01	0.0117172	2	0.814253	417.758
	High	VYYFSK	1	1	P27694		13.3	0.4233	2	-2.50953	403.707
Q93034	Cullin-5 OS=Homo sapiens GN=CUL5 PE=1 SV=4 - [CUL5_HUMAN]	23.49	1.15	1	1	1	1	780	90.8974	7.94287
	A2	Sequence	# PSMs	# Protein Groups	Protein Group Accessions	Modifications	IonScore	Exp Value	Charge	ΔM [ppm]	m/z [Da]
	High	ILNAGAWSR	1	1	Q93034		23.49	0.0391749	2	-2.28211	494.271
Q8IZP2	Putative protein FAM10A4 OS=Homo sapiens GN=ST13P4 PE=5 SV=1 - [ST134_HUMAN]	23.45	4.17	3	1	1	1	240	27.3897	5.08447
	A2	Sequence	# PSMs	# Protein Groups	Protein Group Accessions	Modifications	IonScore	Exp Value	Charge	ΔM [ppm]	m/z [Da]
	High	AIDLFTDAIK	1	1	Q8IZP2		23.45	0.0338892	2	0.587	553.809
P07384	Calpain-1 catalytic subunit OS=Homo sapiens GN=CAPN1 PE=1 SV=1 - [CAN1_HUMAN]	22.96	1.12	1	1	1	1	714	81.8382	5.66846
	A2	Sequence	# PSMs	# Protein Groups	Protein Group Accessions	Modifications	IonScore	Exp Value	Charge	ΔM [ppm]	m/z [Da]
	High	GQVVSLIR	1	1	P07384		22.96	0.031867	2	0.462691	436.272
Q92598	Heat shock protein 105 kDa OS=Homo sapiens GN=HSPH1 PE=1 SV=1 - [HS105_HUMAN]	22.03	1.63	1	1	1	1	858	96.8037	5.38916
	A2	Sequence	# PSMs	# Protein Groups	Protein Group Accessions	Modifications	IonScore	Exp Value	Charge	ΔM [ppm]	m/z [Da]
	High	AGGIETIANEFSDR	1	1	Q92598		22.03	0.0394767	2	-1.51618	740.356
P30041	Peroxiredoxin-6 OS=Homo sapiens GN=PRDX6 PE=1 SV=3 - [PRDX6_HUMAN]	21.89	4.91	1	1	1	1	224	25.0192	6.37939
	A2	Sequence	# PSMs	# Protein Groups	Protein Group Accessions	Modifications	IonScore	Exp Value	Charge	ΔM [ppm]	m/z [Da]
	High	LSILYPATTGR	1	1	P30041		21.89	0.0281507	2	0.839688	596.341
P50747	Biotin--protein ligase OS=Homo sapiens GN=HLCS PE=1 SV=1 - [BPL1_HUMAN]	21.35	1.24	1	1	1	1	726	80.7092	5.61768
	A2	Sequence	# PSMs	# Protein Groups	Protein Group Accessions	Modifications	IonScore	Exp Value	Charge	ΔM [ppm]	m/z [Da]
	High	TVQNLVFSK	1	1	P50747		21.35	0.0256489	2	0.647629	518.296
P14678	Small nuclear ribonucleoprotein-associated proteins B and B' OS=Homo sapiens GN=SNRPB PE=1 SV=2 - [RSMB_HUMAN]	20.72	3.33	2	1	1	1	240	24.5937	11.1948
	A2	Sequence	# PSMs	# Protein Groups	Protein Group Accessions	Modifications	IonScore	Exp Value	Charge	ΔM [ppm]	m/z [Da]
	High	VLGLVLLR	1	1	P14678		20.72	0.0084522	2	0.16288	441.81
Q9HB71	Calcyclin-binding protein OS=Homo sapiens GN=CACYBP PE=1 SV=2 - [CYBP_HUMAN]	20.45	3.07	1	1	1	1	228	26.1936	8.25049
	A2	Sequence	# PSMs	# Protein Groups	Protein Group Accessions	Modifications	IonScore	Exp Value	Charge	ΔM [ppm]	m/z [Da]
	High	SFDLLVK	1	1	Q9HB71		20.45	0.0220885	2	-2.57382	411.241
P09661	U2 small nuclear ribonucleoprotein A' OS=Homo sapiens GN=SNRPA1 PE=1 SV=2 - [RU2A_HUMAN]	20.1	5.49	1	1	1	1	255	28.3981	8.6167
	A2	Sequence	# PSMs	# Protein Groups	Protein Group Accessions	Modifications	IonScore	Exp Value	Charge	ΔM [ppm]	m/z [Da]
	High	NAIANASTLAEVER	1	1	P09661		20.1	0.078179	2	-1.73192	729.88
Q16531	DNA damage-binding protein 1 OS=Homo sapiens GN=DDB1 PE=1 SV=1 - [DDB1_HUMAN]	19.18	0.79	1	1	1	1	1140	126.887	5.26221
	A2	Sequence	# PSMs	# Protein Groups	Protein Group Accessions	Modifications	IonScore	Exp Value	Charge	ΔM [ppm]	m/z [Da]
	High	LVFSNVNLK	1	1	Q16531		19.18	0.0344227	2	-0.874888	517.305
Q8TF72	Protein Shroom3 OS=Homo sapiens GN=SHROOM3 PE=1 SV=2 - [SHRM3_HUMAN]	0	0.45	1	1	1	1	1996	216.724	7.79639
	A2	Sequence	# PSMs	# Protein Groups	Protein Group Accessions	Modifications	IonScore	Exp Value	Charge	ΔM [ppm]	m/z [Da]
	High	SSPATADKR	1	1	Q8TF72		20.91	0.0721755	2	0.163678	466.744
Q9BZ01	Protein FRG1B OS=Homo sapiens GN=FRG1B PE=2 SV=1 - [FRG1B_HUMAN]	0	6.59	2	1	1	1	182	20.7485	7.41553
	A2	Sequence	# PSMs	# Protein Groups	Protein Group Accessions	Modifications	IonScore	Exp Value	Charge	ΔM [ppm]	m/z [Da]
	High	mALLASNScFIR	1	1	Q9BZ01	M1(Oxidation); C9(Carbamidomethyl)	20.19	0.0765755	2	0.382665	699.847
Q16775	Hydroxyacylglutathione hydrolase, mitochondrial OS=Homo sapiens GN=HAGH PE=1 SV=2 - [GLO2_HUMAN]	0	3.25	1	1	1	1	308	33.7843	8.11865
	A2	Sequence	# PSMs	# Protein Groups	Protein Group Accessions	Modifications	IonScore	Exp Value	Charge	ΔM [ppm]	m/z [Da]
	High	HVEPGNAAIR	1	1	Q16775		19.82	0.0708776	2	0.00691396	532.286
O15347	High mobility group protein B3 OS=Homo sapiens GN=HMGB3 PE=1 SV=4 - [HMGB3_HUMAN]	0	6.5	1	1	1	1	200	22.9654	8.36768
	A2	Sequence	# PSMs	# Protein Groups	Protein Group Accessions	Modifications	IonScore	Exp Value	Charge	ΔM [ppm]	m/z [Da]
	High	STNPGISIGDVAK	1	1	O15347		20.6	0.0779512	2	0.326433	629.836
P55010	Eukaryotic translation initiation factor 5 OS=Homo sapiens GN=EIF5 PE=1 SV=2 - [IF5_HUMAN]	0	2.32	1	1	1	1	431	49.1918	5.57959
	A2	Sequence	# PSMs	# Protein Groups	Protein Group Accessions	Modifications	IonScore	Exp Value	Charge	ΔM [ppm]	m/z [Da]
	High	VLTLSDDLER	1	1	P55010		20.8	0.0831764	2	0.709491	580.812
Q9Y366	Intraflagellar transport protein 52 homolog OS=Homo sapiens GN=IFT52 PE=2 SV=3 - [IFT52_HUMAN]	0	2.75	1	1	1	1	437	49.6751	5.26221
	A2	Sequence	# PSMs	# Protein Groups	Protein Group Accessions	Modifications	IonScore	Exp Value	Charge	ΔM [ppm]	m/z [Da]
	High	IQSLKDEITSEK	1	1	Q9Y366		20.41	0.063239	3	0.0910041	464.252
P60900	Proteasome subunit alpha type-6 OS=Homo sapiens GN=PSMA6 PE=1 SV=1 - [PSA6_HUMAN]	0	3.66	1	1	1	1	246	27.3818	6.75635
	A2	Sequence	# PSMs	# Protein Groups	Protein Group Accessions	Modifications	IonScore	Exp Value	Charge	ΔM [ppm]	m/z [Da]
	High	LYQVEYAFK	1	1	P60900		21.02	0.0798585	2	-0.614606	580.803
P22234	Multifunctional protein ADE2 OS=Homo sapiens GN=PAICS PE=1 SV=3 - [PUR6_HUMAN]	0	6.12	1	2	2	2	425	47.0491	7.2251
	A2	Sequence	# PSMs	# Protein Groups	Protein Group Accessions	Modifications	IonScore	Exp Value	Charge	ΔM [ppm]	m/z [Da]
	High	TKEVYELLDSPGK	1	1	P22234		20.1	0.0615659	3	-0.257781	493.596
	High	VTSAHKGPDETLR	1	1	P22234		12.23	0.39196	3	0.486484	470.916
P35268	60S ribosomal protein L22 OS=Homo sapiens GN=RPL22 PE=1 SV=2 - [RL22_HUMAN]	0	8.59	1	1	1	1	128	14.7778	9.18799
	A2	Sequence	# PSMs	# Protein Groups	Protein Group Accessions	Modifications	IonScore	Exp Value	Charge	ΔM [ppm]	m/z [Da]
	High	ITVTSEVPFSK	1	1	P35268		20.56	0.0654872	2	0.283906	604.332
P46782	40S ribosomal protein S5 OS=Homo sapiens GN=RPS5 PE=1 SV=4 - [RS5_HUMAN]	0	7.35	1	1	1	1	204	22.8621	9.71533
	A2	Sequence	# PSMs	# Protein Groups	Protein Group Accessions	Modifications	IonScore	Exp Value	Charge	ΔM [ppm]	m/z [Da]
	High	TIAEcLADELINAAK	1	1	P46782	C5(Carbamidomethyl)	21.36	0.0606845	2	-0.377144	816.419
Q8IZQ5	Selenoprotein H OS=Homo sapiens GN=SELH PE=1 SV=2 - [SELH_HUMAN]	0	8.2	1	1	1	1	122	13.4461	9.74463
	A2	Sequence	# PSMs	# Protein Groups	Protein Group Accessions	Modifications	IonScore	Exp Value	Charge	ΔM [ppm]	m/z [Da]
	High	NAAALSQALR	1	1	Q8IZQ5		22.77	0.0546941	2	-1.78693	507.787
P61077	Ubiquitin-conjugating enzyme E2 D3 OS=Homo sapiens GN=UBE2D3 PE=1 SV=1 - [UB2D3_HUMAN]	0	4.76	2	1	1	1	147	16.6764	7.79639
	A2	Sequence	# PSMs	# Protein Groups	Protein Group Accessions	Modifications	IonScore	Exp Value	Charge	ΔM [ppm]	m/z [Da]
	High	ELSDLAR	1	1	P61077		24.28	0.0559875	2	-0.345554	402.216

## Sheet: 5minGel-6
Accession	Description	Score	Coverage	# Proteins	# Unique Peptides	# Peptides	# PSMs	# AAs	MW [kDa]	calc. pI
Q8TCB7	Methyltransferase-like protein 6 OS=Homo sapiens GN=METTL6 PE=2 SV=2 - [METL6_HUMAN]	3431.44	47.18	1	21	21	258	284	33.2298	6.18896
	A2	Sequence	# PSMs	# Protein Groups	Protein Group Accessions	Modifications	IonScore	Exp Value	Charge	ΔM [ppm]	m/z [Da]
	High	NSTNFFKDR	5	1	Q8TCB7		75.69	1.38934e-07	2	1.91969	564.776
	High	LGENFYVR	30	1	Q8TCB7		72.63	4.14776e-07	2	-0.317833	499.259
	High	NPSPVVLGLDPK	5	1	Q8TCB7		67.3	6.14489e-07	2	-1.2606	618.353
	High	DYGLYDHAMLR	31	1	Q8TCB7		62.55	2.61275e-06	2	-1.61095	677.315
	High	EGLcVPR	5	1	Q8TCB7	C4(Carbamidomethyl)	61.09	4.357e-06	2	-0.898157	415.713
	High	DYGLYDHAmLR	38	1	Q8TCB7	M9(Oxidation)	58.96	4.19289e-06	2	0.338034	685.314
	High	DQTLVSDFK	16	1	Q8TCB7		57.16	1.52886e-05	2	0.826295	526.767
	High	LEQEAQKNWDLFYK	3	1	Q8TCB7		55.47	1.70275e-05	3	2.11896	604.638
	High	KEGLcVPR	1	1	Q8TCB7	C5(Carbamidomethyl)	47.85	0.000172262	2	0.814527	479.761
	High	mHLVLQNIYK	6	1	Q8TCB7	M1(Oxidation)	46.75	0.000155341	2	-1.66238	637.849
	High	QNPLYDTER	6	1	Q8TCB7		46.37	0.000156859	2	0.239742	568.273
	High	VFQcDLTK	1	1	Q8TCB7	C4(Carbamidomethyl)	43.17	0.000414475	2	2.43671	505.754
	High	NWDLFYKR	25	1	Q8TCB7		41.35	0.000560611	2	-0.673367	571.293
	High	AIEYVKQNPLYDTER	2	1	Q8TCB7		40.18	0.000590031	2	-2.83753	919.965
	High	DQTLVSDFKQQK	7	1	Q8TCB7		39.7	0.000739348	2	-1.66906	718.871
	High	LEQEAQK	1	1	Q8TCB7		39.51	0.000822787	2	0.24808	423.222
	High	ILTSEEEEKLK	1	1	Q8TCB7		38.95	0.000808674	3	0.613718	440.242
	High	NPSPVVLGLDPKS	1	1	Q8TCB7		38.15	0.000574158	2	-1.95192	661.868
	High	EFEELR	1	1	Q8TCB7		34.82	0.0026204	2	0.330006	411.703
	High	NWDLFYK	2	1	Q8TCB7		34.53	0.00121568	2	0.133511	493.243
	High	FLKPPKNPSPVVLGLDPK	64	1	Q8TCB7		33.5	0.000445625	3	-1.23198	649.387
	High	MHLVLQNIYK	6	1	Q8TCB7		31.02	0.00557428	3	-0.618299	420.237
	High	cKVFQcDLTK	1	1	Q8TCB7	C1(Carbamidomethyl); C6(Carbamidomethyl)	31	0.00476597	3	-1.03877	433.545
Q13085	Acetyl-CoA carboxylase 1 OS=Homo sapiens GN=ACACA PE=1 SV=2 - [ACACA_HUMAN]	3063.45	45.4	1	77	91	181	2346	265.385	6.3667
	A2	Sequence	# PSMs	# Protein Groups	Protein Group Accessions	Modifications	IonScore	Exp Value	Charge	ΔM [ppm]	m/z [Da]
	High	EVFFmNTQSIVQLVQR	2	1	Q13085	M5(Oxidation)	118.8	8.10728e-12	2	-0.403047	978.006
	High	IGSFGPQEDLLFLR	1	1	Q13085		102.32	3.8392e-10	2	-0.692242	796.427
	High	GQVLPAHTLLNTVDVELIYEGVK	1	1	Q13085		97.76	3.68487e-10	3	0.301358	836.795
	High	EASFEYLQNEGER	1	2	O00763;Q13085		83.97	1.04225e-08	2	-0.691424	786.352
	High	VEVGTEVTDYR	2	1	Q13085		82.67	3.62305e-08	2	-2.42217	634.31
	High	IIQQAGQVWFPDSAFK	2	1	Q13085		82.21	3.39663e-08	2	0.158537	917.978
	High	IASSIVAQTAGIPTLPWSGSGLR	2	1	Q13085		75.63	6.70141e-08	2	-0.698611	1141.63
	High	VLIANNGIAAVK	1	2	O00763;Q13085		70.64	9.06127e-08	2	-0.760289	591.863
	High	TLRDPSLPLLELQDIMTSVSGR	1	1	Q13085		69.99	4.15957e-07	3	0.432658	814.441
	High	FQAQSLGTTYIYDIPEMFR	1	1	Q13085		68.1	7.66664e-07	2	0.00975231	1140.55
	High	FIIGSVSEDNSEDEISNLVK	1	1	Q13085		68.08	8.9468e-07	2	-0.519893	1098.04
	High	LPGGNEIGmVAWK	1	1	Q13085	M9(Oxidation)	67.91	1.22165e-06	2	-1.34203	694.355
	High	EEAISNMVVALK	1	2	O00763;Q13085		66.62	1.89461e-06	2	-0.106481	652.35
	High	ITDIIGKEEGIGPENLR	2	1	Q13085		65.99	1.10778e-06	3	-0.472764	618.67
	High	GGSWVVIDSSINPR	2	1	Q13085		65.45	2.48039e-06	2	-0.986012	743.885
	High	FGAYIVDGLR	4	2	O00763;Q13085		60.95	6.02645e-06	2	0.5627	555.801
	High	LGGIPVGVVAVETR	3	1	Q13085		60.24	1.51398e-06	3	-0.244711	456.273
	High	EVFFMNTQSIVQLVQR	1	1	Q13085		58.44	7.37577e-06	3	0.867428	647.009
	High	IGLAEEIR	1	1	Q13085		58.28	7.13249e-06	2	-0.0912348	450.761
	High	VQAERPDTMLGVVcGALHVADVSLR	2	1	Q13085	C14(Carbamidomethyl)	58.15	6.35401e-06	4	0.0215138	674.102
	High	DFTVASPAEFVTR	2	2	O00763;Q13085		57.53	1.36868e-05	2	-1.09597	720.361
	High	DEPIHILNVAIK	3	1	Q13085		56.9	4.696e-06	2	-0.0419876	681.393
	High	FVVmVTPEDLK	2	2	O00763;Q13085	M4(Oxidation)	56.72	1.85148e-05	2	-0.0196192	647.342
	High	VDWQENDFSK	1	1	Q13085		55.87	7.63523e-06	2	1.24899	634.284
	High	EGLPLmVFANWR	1	1	Q13085	M6(Oxidation)	55.53	2.68702e-05	2	0.221671	724.872
	High	KVNNADDFPNLFR	4	1	Q13085		55.28	2.41634e-05	3	-0.189997	517.263
	High	HLEPALAFQLELNR	2	2	O00763;Q13085		54.69	1.6302e-05	3	0.655231	550.971
	High	VNNADDFPNLFR	1	1	Q13085		54.62	2.13989e-05	2	0.574618	711.344
	High	SVHSSVPLLNSKDPIDR	5	1	Q13085		54.61	1.66051e-05	4	0.30007	466.754
	High	AVVmDLLR	2	1	Q13085	M4(Oxidation)	53.25	2.81525e-05	2	0.390311	466.766
	High	TIQVENSHLILTGAGALNK	2	1	Q13085		52.11	1.44567e-05	3	2.51567	660.371
	High	LLETESFQMNR	1	1	Q13085		51.92	3.75972e-05	2	0.773909	684.335
	High	mADHYVPVPGGPNNNNYANVELILDIAK	1	1	Q13085	M1(Oxidation)	51.11	3.40763e-05	3	-0.0460895	1018.84
	High	IDTGWLDR	1	1	Q13085		50.36	8.00791e-05	2	-0.0449194	488.248
	High	LLLEDLVKK	1	1	Q13085		49.89	1.02322e-05	2	0.135619	535.845
	High	EGLPLMVFANWR	1	1	Q13085		48.77	0.000122784	2	0.0830262	716.874
	High	YLYLTPQDYKR	2	1	Q13085		48.62	0.000109236	3	1.16247	487.258
	High	mGGMVSFR	2	1	Q13085	M1(Oxidation)	46.92	3.65824e-05	2	-5.58348	450.704
	High	NSVSNFLHSLER	10	1	Q13085		46.01	0.000220538	3	0.609027	468.241
	High	mGGmVSFR	1	1	Q13085	M1(Oxidation); M4(Oxidation)	45.87	3.88232e-05	2	-0.736353	458.704
	High	TAQImFQAYGDK	1	1	Q13085	M5(Oxidation)	45.3	0.00013428	2	-1.75772	694.828
	High	GVISDILDWK	1	1	Q13085		45.27	0.000268936	2	0.855474	573.314
	High	ILNVPQELYEK	1	1	Q13085		45.22	0.000220947	2	1.64194	673.373
	High	QVNYEVDR	1	1	Q13085		43.93	0.00028118	2	0.576	511.749
	High	mQLDNPSK	1	1	Q13085	M1(Oxidation)	43.5	0.000245676	2	-0.142513	474.726
	High	AYIAYELNSVQHR	2	1	Q13085		43.28	0.000408808	3	1.81184	521.936
	High	MAALEVYVR	1	1	Q13085		42.81	0.000413644	2	-1.33294	526.283
	High	RVDPVYIHLAER	13	1	Q13085		42.35	0.00027941	3	0.127822	489.94
	High	ANAEYIK	1	2	O00763;Q13085		42.22	0.000542811	2	0.903732	404.714
	High	mHLYLGAAK	2	2	O00763;Q13085	M1(Oxidation)	41.36	0.00076404	2	0.34156	510.271
	High	IYVSANSGAR	1	1	Q13085		41.18	0.000537266	2	-0.302954	519.272
	High	TDcDIEDDRLAAMFR	2	1	Q13085	C3(Carbamidomethyl)	39.96	0.000222036	3	-0.184646	609.938
	High	VDPVYIHLAER	3	1	Q13085		39.58	0.000704985	3	-1.00861	437.906
	High	mAALEVYVR	1	1	Q13085	M1(Oxidation)	39.47	0.000988571	2	1.16333	534.282
	High	LGTPELSTAER	2	1	Q13085		38.96	0.00127057	2	1.31656	587.31
	High	LTFLVAQK	1	1	Q13085		38.55	0.000160582	2	-1.42378	460.284
	High	TLRDPSLPLLELQDImTSVSGR	1	1	Q13085	M16(Oxidation)	37.44	0.000865449	3	-0.208188	819.772
	High	QVLIASHLPSYELR	4	1	Q13085		36.38	0.000874548	3	0.158662	542.639
	High	TFEDFVR	1	1	Q13085		35.22	0.0013377	2	1.00507	457.225
	High	TcVFEKENDPSVMR	1	1	Q13085	C2(Carbamidomethyl)	34.87	0.00135222	3	-1.05688	571.264
	High	IIEFVPTK	1	1	Q13085		34.6	0.000918853	2	1.67367	473.785
	High	DLAEWLEK	1	1	Q13085		34.25	0.0034577	2	-0.458888	502.258
	High	TTVEYLIK	1	1	Q13085		34.1	0.00182851	2	-2.15277	483.778
	High	NFDLTAIPcANHK	2	1	Q13085	C9(Carbamidomethyl)	34.09	0.00196921	3	-1.21427	500.913
	High	TAQIMFQAYGDK	1	1	Q13085		33.88	0.00218954	2	0.0309689	686.832
	High	VQQAELHTGSLPR	1	1	Q13085		33.76	0.00302923	3	0.340867	479.26
	High	AVVMDLLR	1	1	Q13085		32.97	0.00534941	2	-0.223042	458.768
	High	LDLLEEK	1	1	Q13085		32.93	0.00560264	2	-0.3689	430.242
	High	ENDPSVMR	1	1	Q13085		32.1	0.00132568	2	-0.905962	474.216
	High	DIIVIGNDITYR	1	1	Q13085		31.75	0.00394323	2	0.450035	696.38
	High	TDcNHIFLNFVPTVImDPSKIEESVR	1	1	Q13085	C3(Carbamidomethyl); M16(Oxidation)	31.25	0.00314956	4	0.559394	770.133
	High	TYQAIKDFNR	3	1	Q13085		31.12	0.00587237	2	-0.882416	628.325
	High	LLETESFQmNR	1	1	Q13085	M9(Oxidation)	30.2	0.00549121	2	-1.64738	692.331
	High	LGTPELSTAERK	1	1	Q13085		29.71	0.00791101	3	2.6542	434.575
	High	LPGGNEIGMVAWK	1	1	Q13085		28.99	0.00971607	2	0.0967727	686.358
	High	AIGIGAYLVR	3	2	O00763;Q13085		27.76	0.00401986	2	0.0711648	516.814
	High	VKDWVER	1	1	Q13085		27.67	0.0147061	2	-1.33296	466.253
	High	FQAQSLGTTYIYDIPEmFR	2	1	Q13085	M17(Oxidation)	27.66	0.00582745	2	-0.433902	1148.55
	High	IDTGWLDRLIAEK	1	1	Q13085		26.43	0.0151294	3	0.743475	510.616
	High	SVHSSVPLLNSK	2	1	Q13085		26.42	0.0116297	3	0.612353	423.239
	High	FVVMVTPEDLK	2	2	O00763;Q13085		25.72	0.0200938	2	0.0129705	639.344
	High	DmYDQVLK	1	2	O00763;Q13085	M2(Oxidation)	25.71	0.0104728	2	-2.28483	514.241
	High	RLLLEDLVK	1	1	Q13085		25.1	0.00494447	2	0.0898532	549.848
	High	GSVLEPEGTVEIK	1	1	Q13085		25.02	0.0310053	2	-0.731372	679.364
	High	SPEYPEGR	2	1	Q13085		23.59	0.0214386	2	-0.0225427	467.717
	High	VDWQENDFSKR	1	1	Q13085		23.4	0.0219402	3	0.234438	475.225
	High	TDcDIEDDRLAAmFR	1	1	Q13085	C3(Carbamidomethyl); M13(Oxidation)	22.59	0.0107408	3	-1.23199	615.269
	High	EccQPVLVYIPPQAELR	2	1	Q13085	C2(Carbamidomethyl); C3(Carbamidomethyl)	22.5	0.0309288	2	-0.759211	1036.52
	High	MQLDNPSK	1	1	Q13085		22.24	0.0435836	2	0.358231	466.729
	High	RPGAALDPGcVLAK	2	1	Q13085	C10(Carbamidomethyl)	22.08	0.0346887	3	-0.419494	475.594
	High	QGPLHGmLINTPYVTK	1	1	Q13085	M7(Oxidation)	21.92	0.0327771	3	-1.43661	595.649
	High	IIEEAPATIATPAVFEHmEQcAVK	1	1	Q13085	M18(Oxidation); C21(Carbamidomethyl)	20.9	0.0329196	3	-0.516592	891.108
	High	TFFYWR	2	1	Q13085		20.01	0.0758252	2	-0.695127	460.226
	High	ITSENPDEGFKPSSGTVQELNFR	1	2	O00763;Q13085		18.73	0.0522474	3	-0.684398	851.413
	High	IHNANPELTDGQIQAmLR	1	1	Q13085	M16(Oxidation)	18.3	0.102058	2	-2.12698	1019.01
	High	VSALNSVHcEHVEDEGESR	1	1	Q13085	C9(Carbamidomethyl)	17.76	0.0293115	3	-0.297752	718.655
	High	TcVFEKENDPSVmR	1	1	Q13085	C2(Carbamidomethyl); M13(Oxidation)	17.24	0.0462558	3	-0.152899	576.596
	High	IHNANPELTDGQIQAmLRR	1	1	Q13085	M16(Oxidation)	16.92	0.112796	4	0.496008	549.036
	High	RFQAQSLGTTYIYDIPEMFR	1	1	Q13085		16.52	0.0980511	3	-0.365932	812.738
	High	EEGIGPENLR	1	1	Q13085		16.34	0.173044	2	0.195084	557.281
	High	GYVKDVDDGLQAAEEVGYPVmIK	1	1	Q13085	M21(Oxidation)	15.68	0.104102	3	-1.9723	838.079
	High	EEAISNmVVALK	1	2	O00763;Q13085	M7(Oxidation)	15.2	0.306525	2	-0.22948	660.347
	High	QVQAEVPGSPIFVMR	1	1	Q13085		14.51	0.208858	2	-1.12667	829.439
	High	GFSGGmKDmYDQVLK	1	2	O00763;Q13085	M6(Oxidation); M9(Oxidation)	14.44	0.136705	3	0.644114	569.929
	High	QVQAEVPGSPIFVmR	1	1	Q13085	M14(Oxidation)	14.05	0.306969	2	-0.703409	837.437
	High	FVVmVTPEDLKANAEYIK	1	2	O00763;Q13085	M4(Oxidation)	13.87	0.235867	3	-2.99258	695.029
	High	SLVQANPEVAmDSIIHmTQHISPTQR	1	1	Q13085	M11(Oxidation); M17(Oxidation)	13.26	0.179384	4	-0.282595	734.615
	High	VQAERPDTmLGVVcGALHVADVSLR	2	1	Q13085	M9(Oxidation); C14(Carbamidomethyl)	12.45	0.230385	4	2.34874	678.102
	High	MADHYVPVPGGPNNNNYANVELILDIAK	1	1	Q13085		10.33	0.421708	3	-2.00108	1013.5
	High	SLVQANPEVAmDSIIHMTQHISPTQR	1	1	Q13085	M11(Oxidation)	10.29	0.383516	4	-0.0188955	730.617
Q07021	Complement component 1 Q subcomponent-binding protein, mitochondrial OS=Homo sapiens GN=C1QBP PE=1 SV=1 - [C1QBP_HUMAN]	2090.96	40.78	1	7	7	71	282	31.3426	4.84326
	A2	Sequence	# PSMs	# Protein Groups	Protein Group Accessions	Modifications	IonScore	Exp Value	Charge	ΔM [ppm]	m/z [Da]
	High	mSGGWELELNGTEAK	2	1	Q07021	M1(Oxidation)	112.04	2.37566e-11	2	5.2614	819.382
	High	ALVLDcHYPEDEVGQEDEAESDIFSIR	25	1	Q07021	C6(Carbamidomethyl)	102.29	1.09187e-10	3	2.16081	1046.14
	High	MSGGWELELNGTEAK	2	1	Q07021		93.01	1.97514e-09	2	-2.11261	811.378
	High	AFVDFLSDEIKEER	29	1	Q07021		74.86	2.95562e-07	2	-0.502656	849.422
	High	ITVTFNINNSIPPTFDGEEEPSQGQK	8	1	Q07021		65.73	1.04247e-06	3	-0.563029	954.797
	High	EVSFQSTGESEWK	2	1	Q07021		64.2	1.55878e-06	2	-0.162418	757.344
	High	AFVDFLSDEIK	1	1	Q07021		54.15	2.32678e-05	2	0.603114	642.33
	High	VEEQEPELTSTPNFVVEVIK	2	1	Q07021		20.61	0.0438825	2	0.19882	1144.09
P49591	Serine--tRNA ligase, cytoplasmic OS=Homo sapiens GN=SARS PE=1 SV=3 - [SYSC_HUMAN]	912.082	52.53	1	24	24	53	514	58.7401	6.43018
	A2	Sequence	# PSMs	# Protein Groups	Protein Group Accessions	Modifications	IonScore	Exp Value	Charge	ΔM [ppm]	m/z [Da]
	High	EVMQEVAQLSQFDEELYK	2	1	P49591		88.76	5.38834e-09	2	-0.110373	1093.52
	High	KEPVGDDESVPENVLSFDDLTADALANLK	1	1	P49591		87.17	7.96248e-09	3	0.219116	1034.51
	High	EVmQEVAQLSQFDEELYKVIGK	1	1	P49591	M3(Oxidation)	61.44	2.90707e-06	3	-0.188084	867.103
	High	EVmQEVAQLSQFDEELYK	2	1	P49591	M3(Oxidation)	60.14	3.53421e-06	3	1.19572	734.681
	High	YLIATSEQPIAALHR	2	1	P49591		54.28	1.3437e-05	3	-1.61527	561.645
	High	YAGLSTcFR	2	1	P49591	C7(Carbamidomethyl)	52.07	2.48348e-05	2	0.0990954	537.756
	High	FKDPGLVDQLVK	7	1	P49591		46.57	0.000112349	2	-0.921526	679.887
	High	IEQFVYSSPHDNK	2	1	P49591		45.38	0.000170943	3	0.525507	521.92
	High	DPGLVDQLVK	1	1	P49591		44.73	0.000146383	2	0.0262884	542.306
	High	EIGNLLHPSVPISNDEDVDNKVER	4	1	P49591		43.54	0.000170397	4	0.00926388	673.091
	High	LLIDEAILK	3	1	P49591		41.54	9.11892e-05	2	0.224735	514.324
	High	VLDLDLFR	3	1	P49591		40.66	0.000416622	2	0.334278	495.785
	High	TIcAILENYQTEK	1	1	P49591	C3(Carbamidomethyl)	38.51	0.000958316	3	0.415375	528.264
	High	VLDLDLFRVDK	1	1	P49591		38.11	0.000633554	3	-0.0607144	444.922
	High	GITVPEKLK	1	1	P49591		36.28	0.000376808	2	-0.297777	492.808
	High	IWGDcTVR	2	1	P49591	C5(Carbamidomethyl)	35.49	0.00193504	2	-0.545457	503.742
	High	DEWLRPEDLPIK	8	1	P49591		34.58	0.00219453	2	-1.94887	755.897
	High	GYIPIYTPFFMR	1	1	P49591		32.81	0.00486948	2	-0.552328	752.886
	High	ELVScSNcTDYQAR	1	1	P49591	C5(Carbamidomethyl); C8(Carbamidomethyl)	31.09	0.000933644	2	-1.29592	851.861
	High	DVTLENRLQNmEVTDA	1	1	P49591	M11(Oxidation)	31.06	0.00426969	2	-1.81368	932.44
	High	LKEFMPPGLQELIPFVKPAPIEQEPSK	1	1	P49591		30.86	0.00159969	4	-0.22096	766.421
	High	DVTLENR	1	1	P49591		27.27	0.0159375	2	0.523532	423.72
	High	KLDLEAWFPGSGAFR	1	1	P49591		23.8	0.0243869	3	1.13109	565.295
	High	GYIPIYTPFFmR	1	1	P49591	M11(Oxidation)	23.26	0.0403614	2	0.068049	760.884
	High	KEVmQEVAQLSQFDEELYK	1	1	P49591	M4(Oxidation)	17.67	0.0829357	3	-0.388961	777.379
	High	EFmPPGLQELIPFVKPAPIEQEPSKK	2	1	P49591	M3(Oxidation)	14.67	0.0784744	4	1.43303	742.15
O00763	Acetyl-CoA carboxylase 2 OS=Homo sapiens GN=ACACB PE=1 SV=3 - [ACACB_HUMAN]	574.014	10.33	1	8	22	34	2458	276.365	6.49365
	A2	Sequence	# PSMs	# Protein Groups	Protein Group Accessions	Modifications	IonScore	Exp Value	Charge	ΔM [ppm]	m/z [Da]
	High	EASFEYLQNEGER	1	2	O00763;Q13085		83.97	1.04225e-08	2	-0.691424	786.352
	High	VLIANNGIAAVK	1	2	O00763;Q13085		70.64	9.06127e-08	2	-0.760289	591.863
	High	EEAISNMVVALK	1	2	O00763;Q13085		66.62	1.89461e-06	2	-0.106481	652.35
	High	FGAYIVDGLR	4	2	O00763;Q13085		60.95	6.02645e-06	2	0.5627	555.801
	High	DFTVASPAEFVTR	2	2	O00763;Q13085		57.53	1.36868e-05	2	-1.09597	720.361
	High	FVVmVTPEDLK	2	2	O00763;Q13085	M4(Oxidation)	56.72	1.85148e-05	2	-0.0196192	647.342
	High	HLEPALAFQLELNR	2	2	O00763;Q13085		54.69	1.6302e-05	3	0.655231	550.971
	High	ANAEYIK	1	2	O00763;Q13085		42.22	0.000542811	2	0.903732	404.714
	High	mHLYLGAAK	2	2	O00763;Q13085	M1(Oxidation)	41.36	0.00076404	2	0.34156	510.271
	High	AIGIGAYLVR	3	2	O00763;Q13085		27.76	0.00401986	2	0.0711648	516.814
	High	mTVPISITNPDLLR	1	1	O00763	M1(Oxidation)	26.64	0.0119224	2	-1.0917	793.434
	High	LGGIPVGVIAVETR	1	1	O00763		26.44	0.00295082	2	-0.3832	690.914
	High	FVVMVTPEDLK	2	2	O00763;Q13085		25.72	0.0200938	2	0.0129705	639.344
	High	DmYDQVLK	1	2	O00763;Q13085	M2(Oxidation)	25.71	0.0104728	2	-2.28483	514.241
	High	YLYLTPQDYTR	1	1	O00763		25.26	0.0223389	2	-0.327089	716.859
	High	KAESAEDFPILFR	1	1	O00763		20.28	0.0651606	3	0.00159735	508.268
	High	ITFLIAQEK	1	1	O00763		20.23	0.0350915	2	0.929426	531.814
	High	ITSENPDEGFKPSSGTVQELNFR	1	2	O00763;Q13085		18.73	0.0522474	3	-0.684398	851.413
	High	QTTTGSAVPIR	1	1	O00763		17.27	0.218437	2	-0.179339	565.812
	High	EEAISNmVVALK	1	2	O00763;Q13085	M7(Oxidation)	15.2	0.306525	2	-0.22948	660.347
	High	GFSGGmKDmYDQVLK	1	2	O00763;Q13085	M6(Oxidation); M9(Oxidation)	14.44	0.136705	3	0.644114	569.929
	High	FVVmVTPEDLKANAEYIK	1	2	O00763;Q13085	M4(Oxidation)	13.87	0.235867	3	-2.99258	695.029
	High	QILIASHLPSYELR	1	1	O00763		13.34	0.111227	3	0.253717	547.311
	High	VIQVENSHIILTGASALNK	1	1	O00763		12	0.15143	3	-2.19699	669.711
P07437	Tubulin beta chain OS=Homo sapiens GN=TUBB PE=1 SV=2 - [TBB5_HUMAN]	504.024	47.52	7	3	15	28	444	49.639	4.89404
	A2	Sequence	# PSMs	# Protein Groups	Protein Group Accessions	Modifications	IonScore	Exp Value	Charge	ΔM [ppm]	m/z [Da]
	High	GHYTEGAELVDSVLDVVR	1	2	P07437;P68371		82.58	3.14684e-08	3	0.916511	653.666
	High	IMNTFSVVPSPK	1	2	P07437;P68371		77.07	1.55105e-07	2	-0.866518	660.354
	High	mAVTFIGNSTAIQELFK	1	1	P07437	M1(Oxidation)	74.5	2.12888e-07	2	0.734084	943.491
	High	LTTPTYGDLNHLVSATMSGVTTcLR	1	2	P07437;P68371	C23(Carbamidomethyl)	69.98	5.77654e-07	3	-0.369553	903.451
	High	ISVYYNEATGGK	1	1	P07437		69.24	7.62395e-07	2	-0.552452	651.322
	High	ImNTFSVVPSPK	2	2	P07437;P68371	M2(Oxidation)	60.85	5.83792e-06	2	-0.247815	668.352
	High	ISEQFTAMFR	1	2	P07437;P68371		49.93	6.75805e-05	2	0.0447062	615.303
	High	LAVNmVPFPR	2	2	P68371;P07437	M5(Oxidation)	45.9	0.000285314	2	-0.0847776	580.318
	High	LHFFMPGFAPLTSR	1	2	P07437;P68371		45.54	0.000209441	3	0.598891	540.95
	High	TAVcDIPPR	7	2	P07437;P68371	C4(Carbamidomethyl)	44.82	0.00019447	2	-3.61949	514.761
	High	LAVNMVPFPR	1	2	P68371;P07437		34.46	0.00309753	2	-0.0492793	572.321
	High	LHFFmPGFAPLTSR	1	2	P07437;P68371	M5(Oxidation)	27.15	0.0159985	3	1.20131	546.282
	High	EIVHIQAGQcGNQIGAK	1	2	P68371;P07437	C10(Carbamidomethyl)	25.26	0.0209985	3	0.915781	608.313
	High	FPGQLNADLR	1	2	P68371;P07437		23.07	0.0515367	2	0.68604	565.802
	High	YLTVAAVFR	2	2	P68371;P07437		23.01	0.0245017	2	-1.27032	520.3
	High	ISEQFTAmFR	1	2	P07437;P68371	M8(Oxidation)	22.9	0.0271817	2	-1.45958	623.299
	High	AILVDLEPGTmDSVR	1	1	P07437	M11(Oxidation)	20.64	0.0759421	2	-1.43117	816.418
	High	EAEScDcLQGFQLTHSLGGGTGSGmGTLLISK	1	2	P68371;P07437	C5(Carbamidomethyl); C7(Carbamidomethyl); M25(Oxidation)	16.32	0.0606699	3	-0.995417	1109.85
	High	KLAVNmVPFPR	1	2	P68371;P07437	M6(Oxidation)	14.24	0.280644	3	-2.07695	429.912
P61289	Proteasome activator complex subunit 3 OS=Homo sapiens GN=PSME3 PE=1 SV=1 - [PSME3_HUMAN]	471.501	48.03	1	11	11	17	254	29.4876	5.94775
	A2	Sequence	# PSMs	# Protein Groups	Protein Group Accessions	Modifications	IonScore	Exp Value	Charge	ΔM [ppm]	m/z [Da]
	High	ITSEAEDLVANFFPK	2	1	P61289		123.43	3.56344e-12	2	-1.19966	840.927
	High	TVESEAASYLDQISR	2	1	P61289		81.15	4.37396e-08	2	-0.681455	834.907
	High	SNQQLVDIIEK	1	1	P61289		76.11	2.10619e-07	2	1.14207	643.852
	High	NQYVTLHDMILK	2	1	P61289		54.72	2.76576e-05	2	-0.445666	737.889
	High	TVTEIDEKEYISLR	1	1	P61289		54.54	2.24999e-05	3	0.514321	565.965
	High	LKVDSFR	1	1	P61289		43.42	0.000254793	2	-0.14038	432.75
	High	LIISELR	1	1	P61289		42.09	0.000299738	2	1.61851	422.269
	High	mWVQLLIPR	2	1	P61289	M1(Oxidation)	40.03	0.000700147	2	2.72649	586.338
	High	RLDEcEEAFQGTK	1	1	P61289	C5(Carbamidomethyl)	33.34	0.00166841	3	0.29121	528.244
	High	NQYVTLHDmILK	1	1	P61289	M9(Oxidation)	15.18	0.268499	3	-0.969352	497.593
	High	VFVMPNGMLK	1	1	P61289		14.06	0.335711	2	2.00366	568.305
	High	YPHVEDYRR	2	1	P61289		13.69	0.282192	3	0.228013	412.204
P68371	Tubulin beta-4B chain OS=Homo sapiens GN=TUBB4B PE=1 SV=1 - [TBB4B_HUMAN]	437.848	43.6	6	2	14	27	445	49.799	4.89404
	A2	Sequence	# PSMs	# Protein Groups	Protein Group Accessions	Modifications	IonScore	Exp Value	Charge	ΔM [ppm]	m/z [Da]
	High	GHYTEGAELVDSVLDVVR	1	2	P07437;P68371		82.58	3.14684e-08	3	0.916511	653.666
	High	IMNTFSVVPSPK	1	2	P07437;P68371		77.07	1.55105e-07	2	-0.866518	660.354
	High	LTTPTYGDLNHLVSATMSGVTTcLR	1	2	P07437;P68371	C23(Carbamidomethyl)	69.98	5.77654e-07	3	-0.369553	903.451
	High	ImNTFSVVPSPK	2	2	P07437;P68371	M2(Oxidation)	60.85	5.83792e-06	2	-0.247815	668.352
	High	INVYYNEATGGK	1	1	P68371		56.84	1.33524e-05	2	-0.476247	664.827
	High	ISEQFTAMFR	1	2	P07437;P68371		49.93	6.75805e-05	2	0.0447062	615.303
	High	LAVNmVPFPR	2	2	P68371;P07437	M5(Oxidation)	45.9	0.000285314	2	-0.0847776	580.318
	High	LHFFMPGFAPLTSR	1	2	P07437;P68371		45.54	0.000209441	3	0.598891	540.95
	High	TAVcDIPPR	7	2	P07437;P68371	C4(Carbamidomethyl)	44.82	0.00019447	2	-3.61949	514.761
	High	LAVNMVPFPR	1	2	P68371;P07437		34.46	0.00309753	2	-0.0492793	572.321
	High	LHFFmPGFAPLTSR	1	2	P07437;P68371	M5(Oxidation)	27.15	0.0159985	3	1.20131	546.282
	High	EIVHLQAGQcGNQIGAK	1	2	P68371;P07437	C10(Carbamidomethyl)	25.26	0.0209985	3	0.915781	608.313
	High	FPGQLNADLR	1	2	P68371;P07437		23.07	0.0515367	2	0.68604	565.802
	High	YLTVAAVFR	2	2	P68371;P07437		23.01	0.0245017	2	-1.27032	520.3
	High	ISEQFTAmFR	1	2	P07437;P68371	M8(Oxidation)	22.9	0.0271817	2	-1.45958	623.299
	High	EAEScDcLQGFQLTHSLGGGTGSGmGTLLISK	1	2	P68371;P07437	C5(Carbamidomethyl); C7(Carbamidomethyl); M25(Oxidation)	16.32	0.0606699	3	-0.995417	1109.85
	High	AVLVDLEPGTMDSVR	1	1	P68371		14.8	0.256627	2	1.09866	801.415
	High	KLAVNmVPFPR	1	2	P68371;P07437	M6(Oxidation)	14.24	0.280644	3	-2.07695	429.912
P22061	Protein-L-isoaspartate(D-aspartate) O-methyltransferase OS=Homo sapiens GN=PCMT1 PE=1 SV=4 - [PIMT_HUMAN]	421.169	59.47	1	12	12	31	227	24.6206	7.21045
	A2	Sequence	# PSMs	# Protein Groups	Protein Group Accessions	Modifications	IonScore	Exp Value	Charge	ΔM [ppm]	m/z [Da]
	High	ALDVGSGSGILTAcFAR	3	1	P22061	C14(Carbamidomethyl)	113.47	3.32837e-11	2	-1.32615	847.929
	High	mKPLmGVIYVPLTDKEK	3	1	P22061	M1(Oxidation); M5(Oxidation)	51.46	3.07233e-05	3	-0.656693	665.361
	High	VFEVmLATDR	1	1	P22061	M5(Oxidation)	50.39	6.99297e-05	2	-0.294544	598.802
	High	VQLVVGDGR	2	1	P22061		48.92	6.15519e-05	2	0.0960153	471.772
	High	TDKVFEVmLATDR	3	1	P22061	M8(Oxidation)	46.35	0.000177281	3	0.961764	514.261
	High	TDKVFEVMLATDR	3	1	P22061		41.32	0.000549739	2	-0.633003	762.89
	High	KDDPTLLSSGR	1	1	P22061		40.52	0.000878284	2	-0.270624	594.814
	High	VFEVMLATDR	1	1	P22061		38.42	0.00135966	2	-0.0562064	590.805
	High	DDPTLLSSGR	1	1	P22061		36.76	0.00182396	2	-2.49095	530.766
	High	VIGIDHIK	1	1	P22061		24.95	0.00527818	2	-0.355968	447.774
	High	mGYAEEAPYDAIHVGAAAPVVPQALIDQLKPGGR	4	1	P22061	M1(Oxidation)	19.9	0.0414434	4	-0.845428	880.952
	High	MGYAEEAPYDAIHVGAAAPVVPQALIDQLKPGGR	1	1	P22061		18.4	0.036136	4	-0.280043	876.954
	High	mKPLmGVIYVPLTDK	1	1	P22061	M1(Oxidation); M5(Oxidation)	16.87	0.10999	3	-0.439521	579.649
	High	mKPLMGVIYVPLTDKEK	4	1	P22061	M1(Oxidation)	16.83	0.0695096	4	-0.647592	495.274
	High	LILPVGPAGGNQmLEQYDK	1	1	P22061	M13(Oxidation)	15.79	0.144998	3	0.0273757	687.023
	High	LILPVGPAGGNQmLEQYDKLQDGSIK	1	1	P22061	M13(Oxidation)	10.11	0.302247	3	-1.2366	934.155
P60709	Actin, cytoplasmic 1 OS=Homo sapiens GN=ACTB PE=1 SV=1 - [ACTB_HUMAN]	358.546	41.87	12	11	11	34	375	41.7097	5.47803
	A2	Sequence	# PSMs	# Protein Groups	Protein Group Accessions	Modifications	IonScore	Exp Value	Charge	ΔM [ppm]	m/z [Da]
	High	AGFAGDDAPR	1	1	P60709		61.04	3.97458e-06	2	0.437061	488.728
	High	DLYANTVLSGGTTMYPGIADR	1	1	P60709		48.24	6.89855e-05	2	-0.962773	1108.04
	High	IWHHTFYNELR	23	1	P60709		45.94	0.000151536	3	0.15339	505.921
	High	GYSFTTTAER	1	1	P60709		44.53	0.000133901	2	1.88872	566.768
	High	VAPEEHPVLLTEAPLNPK	1	1	P60709		34.3	0.00122607	3	-2.03745	652.025
	High	DLTDYLmK	1	1	P60709	M7(Oxidation)	30.96	0.00392822	2	-0.438427	507.744
	High	TTGIVmDSGDGVTHTVPIYEGYALPHAILR	1	1	P60709	M6(Oxidation)	30.92	0.00238683	4	-1.09408	800.657
	High	HQGVmVGmGQK	1	1	P60709	M5(Oxidation); M8(Oxidation)	30.62	0.00355454	3	1.25612	401.859
	High	DLTDYLMK	1	1	P60709		29.91	0.00581936	2	-1.56486	499.746
	High	EITALAPSTmK	1	1	P60709	M10(Oxidation)	26.29	0.0227914	2	0.0718564	589.31
	High	AVFPSIVGRPR	1	1	P60709		23.6	0.0161511	3	1.0173	400.24
	High	SYELPDGQVITIGNER	1	1	P60709		12.97	0.360833	2	-1.82693	895.948
Q71U36	Tubulin alpha-1A chain OS=Homo sapiens GN=TUBA1A PE=1 SV=1 - [TBA1A_HUMAN]	358.134	46.34	4	1	15	22	451	50.1036	5.05908
	A2	Sequence	# PSMs	# Protein Groups	Protein Group Accessions	Modifications	IonScore	Exp Value	Charge	ΔM [ppm]	m/z [Da]
	High	FDGALNVDLTEFQTNLVPYPR	1	3	Q71U36;P68363;Q9BQE3		86.99	1.09992e-08	2	-1.13861	1205.11
	High	LIGQIVSSITASLR	1	1	Q71U36		64.54	6.15231e-07	2	-0.0640852	729.438
	High	IHFPLATYAPVISAEK	6	3	Q71U36;P68363;Q9BQE3		50.08	4.36878e-05	3	0.793127	586.326
	High	DVNAAIATIK	1	3	Q71U36;P68363;Q9BQE3		49.54	0.000129517	2	1.50579	508.294
	High	EIIDLVLDR	2	3	Q71U36;P68363;Q9BQE3		45.75	0.000224831	2	0.565426	543.314
	High	TIQFVDWcPTGFK	1	2	Q71U36;Q9BQE3	C8(Carbamidomethyl)	44.11	0.000254238	2	-0.296521	799.887
	High	YmAccLLYR	1	3	Q71U36;P68363;Q9BQE3	M2(Oxidation); C4(Carbamidomethyl); C5(Carbamidomethyl)	40.34	0.000249669	2	0.923989	633.278
	High	QLFHPEQLITGK	1	3	Q71U36;P68363;Q9BQE3		36.71	0.000991866	3	0.0792041	470.93
	High	LSVDYGKK	1	3	Q71U36;P68363;Q9BQE3		35.03	0.00164877	2	0.306496	455.256
	High	AVcmLSNTTAIAEAWAR	1	2	Q71U36;P68363	C3(Carbamidomethyl); M4(Oxidation)	27.54	0.0119814	3	0.204224	627.638
	High	YMAccLLYR	1	3	Q71U36;P68363;Q9BQE3	C4(Carbamidomethyl); C5(Carbamidomethyl)	25.34	0.00921108	2	-0.105211	625.28
	High	AVFVDLEPTVIDEVR	1	3	Q71U36;P68363;Q9BQE3		24.14	0.0240924	2	1.03946	851.457
	High	VGINYQPPTVVPGGDLAK	1	3	Q71U36;P68363;Q9BQE3		17.84	0.0731745	2	-1.06477	912.995
	High	AYHEQLSVAEITNAcFEPANQmVK	1	2	Q71U36;P68363	C15(Carbamidomethyl); M22(Oxidation)	16.28	0.096557	3	-1.69938	922.765
	High	QLFHPEQLITGKEDAANNYAR	1	3	Q71U36;P68363;Q9BQE3		14.45	0.211764	4	-1.12038	604.556
	High	NLDIERPTYTNLNR	1	3	Q71U36;P68363;Q9BQE3		12.5	0.466743	3	-0.54898	573.632
P12277	Creatine kinase B-type OS=Homo sapiens GN=CKB PE=1 SV=1 - [KCRB_HUMAN]	342.968	32.81	1	8	8	9	381	42.6173	5.59229
	A2	Sequence	# PSMs	# Protein Groups	Protein Group Accessions	Modifications	IonScore	Exp Value	Charge	ΔM [ppm]	m/z [Da]
	High	LGFSEVELVQmVVDGVK	1	1	P12277	M11(Oxidation)	111.88	3.92424e-11	2	-0.722421	932.989
	High	FcTGLTQIETLFK	1	1	P12277	C2(Carbamidomethyl)	82.71	4.17921e-08	2	-0.823407	779.402
	High	LAVEALSSLDGDLAGR	1	1	P12277		76.4	1.53488e-07	2	-0.598226	793.922
	High	VLTPELYAELR	1	1	P12277		48.77	7.76526e-05	2	1.27421	652.367
	High	LLIEMEQR	1	1	P12277		37.17	0.00174599	2	0.370733	516.282
	High	GTGGVDTAAVGGVFDVSNADR	1	1	P12277		36.76	0.00115975	2	-1.85636	982.967
	High	LLIEmEQR	1	1	P12277	M5(Oxidation)	36.22	0.00208933	2	-0.257623	524.279
	High	SmTEAEQQQLIDDHFLFDKPVSPLLLASGMAR	1	1	P12277	M2(Oxidation)	34.56	0.000839868	4	-2.09928	901.699
	High	FSEVLKR	1	1	P12277		29.38	0.00599796	2	-0.0276459	439.758
P08238	Heat shock protein HSP 90-beta OS=Homo sapiens GN=HSP90AB1 PE=1 SV=4 - [HS90B_HUMAN]	342.692	13.26	6	1	9	12	724	83.2121	5.03369
	A2	Sequence	# PSMs	# Protein Groups	Protein Group Accessions	Modifications	IonScore	Exp Value	Charge	ΔM [ppm]	m/z [Da]
	High	ELISNASDALDK	1	2	P08238;P14625		87.37	1.39256e-08	2	-0.768294	638.325
	High	GVVDSEDLPLNISR	1	2	P07900;P08238		80.93	5.61028e-08	2	-1.40335	757.395
	High	ADLINNLGTIAK	1	2	P07900;P08238		56.13	1.48706e-05	2	0.357909	621.857
	High	TLTLVDTGIGMTK	2	2	P07900;P08238		48.35	7.89576e-05	2	0.175968	675.371
	High	YIDQEELNK	1	2	P07900;P08238		46.57	0.000186147	2	-0.231438	576.282
	High	SLTNDWEDHLAVK	1	2	P07900;P08238		43.17	0.000310856	3	-0.374102	509.919
	High	TLTLVDTGIGmTK	2	2	P07900;P08238	M11(Oxidation)	41.06	0.000591489	2	-0.0355737	683.368
	High	ELISNASDALDKIR	1	2	P08238;P14625		36.99	0.00122992	3	0.299058	515.614
	High	FYEAFSK	1	1	P08238		25.83	0.0165872	2	0.21541	446.216
	High	YESLTDPSKLDSGK	1	2	P07900;P08238		20.4	0.0674888	3	0.40029	513.923
P50990	T-complex protein 1 subunit theta OS=Homo sapiens GN=CCT8 PE=1 SV=4 - [TCPQ_HUMAN]	334.144	23.54	1	12	12	14	548	59.5825	5.60498
	A2	Sequence	# PSMs	# Protein Groups	Protein Group Accessions	Modifications	IonScore	Exp Value	Charge	ΔM [ppm]	m/z [Da]
	High	AIADTGANVVVTGGK	1	1	P50990		88.43	1.09815e-08	2	-0.667424	686.875
	High	LVPGGGATEIELAK	1	1	P50990		75.18	1.25906e-07	2	-0.182625	677.882
	High	FAEAFEAIPR	1	1	P50990		68.72	9.1308e-07	2	0.387547	575.798
	High	LFVTNDAATILR	1	1	P50990		61.62	3.20223e-06	2	-0.096906	667.377
	High	LATNAAVTVLR	1	1	P50990		60.66	4.76753e-06	2	-0.396925	564.84
	High	DIDEVSSLLR	1	1	P50990		37.75	0.00179632	2	0.314116	573.804
	High	YNImLVR	1	1	P50990	M4(Oxidation)	33.59	0.00332517	2	0.850303	462.753
	High	TVGATALPR	1	1	P50990		31.25	0.00322455	2	-0.120814	443.261
	High	NLRDIDEVSSLLR	1	1	P50990		25.43	0.0193332	3	1.64225	510.615
	High	YNIMLVR	1	1	P50990		25	0.0178669	2	-0.0962802	454.755
	High	VADmALHYANK	1	1	P50990	M4(Oxidation)	24.66	0.0215447	3	-0.55867	416.873
	High	IAVYScPFDGMITETK	1	1	P50990	C6(Carbamidomethyl)	19.08	0.0488199	2	-1.75663	916.432
	High	EDGAISTIVLR	1	1	P50990		17.26	0.186052	2	-2.33493	587.326
	High	IAVYScPFDGmITETK	1	1	P50990	C6(Carbamidomethyl); M11(Oxidation)	10.87	0.368309	2	-2.09443	924.429
P68363	Tubulin alpha-1B chain OS=Homo sapiens GN=TUBA1B PE=1 SV=1 - [TBA1B_HUMAN]	331.901	46.34	4	1	15	22	451	50.1196	5.05908
	A2	Sequence	# PSMs	# Protein Groups	Protein Group Accessions	Modifications	IonScore	Exp Value	Charge	ΔM [ppm]	m/z [Da]
	High	FDGALNVDLTEFQTNLVPYPR	1	3	Q71U36;P68363;Q9BQE3		86.99	1.09992e-08	2	-1.13861	1205.11
	High	IHFPLATYAPVISAEK	6	3	Q71U36;P68363;Q9BQE3		50.08	4.36878e-05	3	0.793127	586.326
	High	DVNAAIATIK	1	3	Q71U36;P68363;Q9BQE3		49.54	0.000129517	2	1.50579	508.294
	High	EIIDLVLDR	2	3	Q71U36;P68363;Q9BQE3		45.75	0.000224831	2	0.565426	543.314
	High	SIQFVDWcPTGFK	1	1	P68363	C8(Carbamidomethyl)	44.29	0.000197368	2	0.1788	792.88
	High	YmAccLLYR	1	3	Q71U36;P68363;Q9BQE3	M2(Oxidation); C4(Carbamidomethyl); C5(Carbamidomethyl)	40.34	0.000249669	2	0.923989	633.278
	High	LISQIVSSITASLR	1	2	P68363;Q9BQE3		37.03	0.000326952	2	1.94664	744.445
	High	QLFHPEQLITGK	1	3	Q71U36;P68363;Q9BQE3		36.71	0.000991866	3	0.0792041	470.93
	High	LSVDYGKK	1	3	Q71U36;P68363;Q9BQE3		35.03	0.00164877	2	0.306496	455.256
	High	AVcmLSNTTAIAEAWAR	1	2	Q71U36;P68363	C3(Carbamidomethyl); M4(Oxidation)	27.54	0.0119814	3	0.204224	627.638
	High	YMAccLLYR	1	3	Q71U36;P68363;Q9BQE3	C4(Carbamidomethyl); C5(Carbamidomethyl)	25.34	0.00921108	2	-0.105211	625.28
	High	AVFVDLEPTVIDEVR	1	3	Q71U36;P68363;Q9BQE3		24.14	0.0240924	2	1.03946	851.457
	High	VGINYQPPTVVPGGDLAK	1	3	Q71U36;P68363;Q9BQE3		17.84	0.0731745	2	-1.06477	912.995
	High	AYHEQLSVAEITNAcFEPANQmVK	1	2	Q71U36;P68363	C15(Carbamidomethyl); M22(Oxidation)	16.28	0.096557	3	-1.69938	922.765
	High	QLFHPEQLITGKEDAANNYAR	1	3	Q71U36;P68363;Q9BQE3		14.45	0.211764	4	-1.12038	604.556
	High	NLDIERPTYTNLNR	1	3	Q71U36;P68363;Q9BQE3		12.5	0.466743	3	-0.54898	573.632
Q9BQE3	Tubulin alpha-1C chain OS=Homo sapiens GN=TUBA1C PE=1 SV=1 - [TBA1C_HUMAN]	330.945	41.2	3	1	14	21	449	49.8635	5.09717
	A2	Sequence	# PSMs	# Protein Groups	Protein Group Accessions	Modifications	IonScore	Exp Value	Charge	ΔM [ppm]	m/z [Da]
	High	FDGALNVDLTEFQTNLVPYPR	1	3	Q71U36;P68363;Q9BQE3		86.99	1.09992e-08	2	-1.13861	1205.11
	High	IHFPLATYAPVISAEK	6	3	Q71U36;P68363;Q9BQE3		50.08	4.36878e-05	3	0.793127	586.326
	High	DVNAAIATIK	1	3	Q71U36;P68363;Q9BQE3		49.54	0.000129517	2	1.50579	508.294
	High	EIIDLVLDR	2	3	Q71U36;P68363;Q9BQE3		45.75	0.000224831	2	0.565426	543.314
	High	TIQFVDWcPTGFK	1	2	Q71U36;Q9BQE3	C8(Carbamidomethyl)	44.11	0.000254238	2	-0.296521	799.887
	High	YmAccLLYR	1	3	Q71U36;P68363;Q9BQE3	M2(Oxidation); C4(Carbamidomethyl); C5(Carbamidomethyl)	40.34	0.000249669	2	0.923989	633.278
	High	LISQIVSSITASLR	1	2	P68363;Q9BQE3		37.03	0.000326952	2	1.94664	744.445
	High	QLFHPEQLITGK	1	3	Q71U36;P68363;Q9BQE3		36.71	0.000991866	3	0.0792041	470.93
	High	LSVDYGKK	1	3	Q71U36;P68363;Q9BQE3		35.03	0.00164877	2	0.306496	455.256
	High	AVcmLSNTTAVAEAWAR	1	1	Q9BQE3	C3(Carbamidomethyl); M4(Oxidation)	26.65	0.0115705	2	-1.73527	933.944
	High	YMAccLLYR	1	3	Q71U36;P68363;Q9BQE3	C4(Carbamidomethyl); C5(Carbamidomethyl)	25.34	0.00921108	2	-0.105211	625.28
	High	AVFVDLEPTVIDEVR	1	3	Q71U36;P68363;Q9BQE3		24.14	0.0240924	2	1.03946	851.457
	High	VGINYQPPTVVPGGDLAK	1	3	Q71U36;P68363;Q9BQE3		17.84	0.0731745	2	-1.06477	912.995
	High	QLFHPEQLITGKEDAANNYAR	1	3	Q71U36;P68363;Q9BQE3		14.45	0.211764	4	-1.12038	604.556
	High	NLDIERPTYTNLNR	1	3	Q71U36;P68363;Q9BQE3		12.5	0.466743	3	-0.54898	573.632
P23284	Peptidyl-prolyl cis-trans isomerase B OS=Homo sapiens GN=PPIB PE=1 SV=2 - [PPIB_HUMAN]	327.929	41.2	1	11	11	14	216	23.7275	9.40771
	A2	Sequence	# PSMs	# Protein Groups	Protein Group Accessions	Modifications	IonScore	Exp Value	Charge	ΔM [ppm]	m/z [Da]
	High	DTNGSQFFITTVK	1	1	P23284		80.77	5.73708e-08	2	0.305517	729.367
	High	TVDNFVALATGEK	1	1	P23284		78.37	1.32447e-07	2	-0.324983	682.856
	High	VLEGMEVVR	1	1	P23284		64.2	4.2201e-06	2	1.66273	516.282
	High	IGDEDVGR	1	1	P23284		42.67	0.000251451	2	-0.0186708	430.709
	High	VIKDFMIQGGDFTR	1	1	P23284		40.15	0.000647254	3	-1.14125	542.948
	High	IEVEKPFAIAK	1	1	P23284		36.58	0.000615401	3	-1.56276	415.579
	High	DKPLKDVIIADcGK	2	1	P23284	C12(Carbamidomethyl)	35.61	0.00170369	3	-3.54612	524.618
	High	VYFDLR	2	1	P23284		33.67	0.00244836	2	0.176157	406.719
	High	DVIIADcGK	1	1	P23284	C7(Carbamidomethyl)	33.45	0.00384078	2	0.210077	495.75
	High	IEVEKPFAIAKE	1	1	P23284		29.72	0.00735951	3	-1.63626	458.593
	High	DFMIQGGDFTR	1	1	P23284		15.46	0.0952894	2	0.246026	643.796
	High	VIKDFmIQGGDFTR	1	1	P23284	M6(Oxidation)	14.11	0.269765	3	-0.189709	548.28
P06748	Nucleophosmin OS=Homo sapiens GN=NPM1 PE=1 SV=2 - [NPM_HUMAN]	316.291	28.23	1	8	8	10	294	32.5548	4.77979
	A2	Sequence	# PSMs	# Protein Groups	Protein Group Accessions	Modifications	IonScore	Exp Value	Charge	ΔM [ppm]	m/z [Da]
	High	mTDQEAIQDLWQWR	1	1	P06748	M1(Oxidation)	94.48	4.1883e-09	2	-0.739014	918.422
	High	mSVQPTVSLGGFEITPPVVLR	2	1	P06748	M1(Oxidation)	64.23	1.49141e-06	2	-1.43246	1122.11
	High	GPSSVEDIKAK	1	1	P06748		59.75	9.95699e-06	2	-0.296569	565.806
	High	LLSISGKR	1	1	P06748		42.92	8.16808e-05	2	0.223394	437.28
	High	GPSSVEDIK	1	1	P06748		40.82	0.000616817	2	-2.05298	466.239
	High	VDNDENEHQLSLR	1	1	P06748		38.39	0.00069541	3	-0.186045	523.581
	High	MQASIEK	1	1	P06748		34.64	0.00383067	2	0.366171	403.708
	High	mQASIEK	1	1	P06748	M1(Oxidation)	33.95	0.00277875	2	-0.656768	411.705
	High	TVSLGAGAK	1	1	P06748		32.47	0.00577564	2	0.16998	402.235
P78371	T-complex protein 1 subunit beta OS=Homo sapiens GN=CCT2 PE=1 SV=4 - [TCPB_HUMAN]	307.772	20.19	1	8	8	10	535	57.4521	6.45557
	A2	Sequence	# PSMs	# Protein Groups	Protein Group Accessions	Modifications	IonScore	Exp Value	Charge	ΔM [ppm]	m/z [Da]
	High	VQDDEVGDGTTSVTVLAAELLR	2	1	P78371		111.1	4.6963e-11	2	-0.987638	1144.58
	High	LTSFIGAIAIGDLVK	1	1	P78371		72.83	8.07852e-08	2	-0.479148	759.45
	High	GATQQILDEAER	1	1	P78371		57.97	1.17297e-05	2	-0.981796	665.833
	High	ILIANTGmDTDKIK	1	1	P78371	M8(Oxidation)	45.86	0.000154354	3	1.71974	516.949
	High	EALLSSAVDHGSDEVK	1	1	P78371		38.99	0.000794951	3	-0.743417	552.94
	High	ILIANTGMDTDKIK	1	1	P78371		34.38	0.00191496	3	0.0727759	511.617
	High	EAESLIAK	1	1	P78371		29.73	0.0121312	2	0.966753	430.74
	High	EAESLIAKK	1	1	P78371		26.31	0.0159041	2	0.656973	494.788
	High	LALVTGGEIASTFDHPELVK	1	1	P78371		14.26	0.14249	3	-0.0465012	699.712
P07900	Heat shock protein HSP 90-alpha OS=Homo sapiens GN=HSP90AA1 PE=1 SV=5 - [HS90A_HUMAN]	291.68	15.16	7	3	9	12	732	84.6067	5.021
	A2	Sequence	# PSMs	# Protein Groups	Protein Group Accessions	Modifications	IonScore	Exp Value	Charge	ΔM [ppm]	m/z [Da]
	High	GVVDSEDLPLNISR	1	2	P07900;P08238		80.93	5.61028e-08	2	-1.40335	757.395
	High	ADLINNLGTIAK	1	2	P07900;P08238		56.13	1.48706e-05	2	0.357909	621.857
	High	TLTIVDTGIGMTK	2	2	P07900;P08238		48.35	7.89576e-05	2	0.175968	675.371
	High	YIDQEELNK	1	2	P07900;P08238		46.57	0.000186147	2	-0.231438	576.282
	High	SLTNDWEDHLAVK	1	2	P07900;P08238		43.17	0.000310856	3	-0.374102	509.919
	High	ELISNSSDALDKIR	1	1	P07900		41.9	0.000493925	3	0.1159	520.946
	High	TLTIVDTGIGmTK	2	2	P07900;P08238	M11(Oxidation)	41.06	0.000591489	2	-0.0355737	683.368
	High	ALLFVPR	1	1	P07900		30.64	0.00336562	2	-0.436494	408.26
	High	YESLTDPSKLDSGK	1	2	P07900;P08238		20.4	0.0674888	3	0.40029	513.923
	High	NPDDITNEEYGEFYK	1	1	P07900		17.76	0.0175869	2	-3.66212	917.391
P04406	Glyceraldehyde-3-phosphate dehydrogenase OS=Homo sapiens GN=GAPDH PE=1 SV=3 - [G3P_HUMAN]	283.001	37.31	2	10	10	11	335	36.0304	8.45557
	A2	Sequence	# PSMs	# Protein Groups	Protein Group Accessions	Modifications	IonScore	Exp Value	Charge	ΔM [ppm]	m/z [Da]
	High	IISNAScTTNcLAPLAK	1	1	P04406	C7(Carbamidomethyl); C11(Carbamidomethyl)	82.52	3.66641e-08	2	0.220465	917.464
	High	VIHDNFGIVEGLmTTVHAITATQK	2	1	P04406	M13(Oxidation)	80.35	3.78254e-08	3	-1.12677	871.122
	High	VGVNGFGR	1	1	P04406		51.61	8.17934e-05	2	-0.221312	403.219
	High	VPTANVSVVDLTcR	1	1	P04406	C13(Carbamidomethyl)	49.12	9.06216e-05	2	-2.18188	765.899
	High	LTGmAFR	1	1	P04406	M4(Oxidation)	41.4	0.000554194	2	0.673581	406.21
	High	VIPELNGK	1	1	P04406		27.19	0.00401069	2	0.141008	435.258
	High	VPTANVSVVDLTcRLEKPAK	1	1	P04406	C13(Carbamidomethyl)	24.46	0.0096686	4	-0.0905379	550.056
	High	VVDLmAHmASKE	1	1	P04406	M5(Oxidation); M8(Oxidation)	23.98	0.0231968	3	0.54085	454.885
	High	LISWYDNEFGYSNR	1	1	P04406		19.54	0.0450251	2	-3.53279	882.402
	High	GALQNIIPASTGAAK	1	1	P04406		14.7	0.166034	2	-1.2817	706.398
P08107	Heat shock 70 kDa protein 1A/1B OS=Homo sapiens GN=HSPA1A PE=1 SV=5 - [HSP71_HUMAN]	282.987	31.98	2	15	18	21	641	70.009	5.65576
	A2	Sequence	# PSMs	# Protein Groups	Protein Group Accessions	Modifications	IonScore	Exp Value	Charge	ΔM [ppm]	m/z [Da]
	High	NALESYAFNMK	1	1	P08107		55.29	1.13883e-05	2	-0.128926	644.305
	High	TTPSYVAFTDTER	1	2	P08107;P11142		51.91	3.70397e-05	2	-0.636095	744.354
	High	VEIIANDQGNR	1	3	P08107;P11021;P11142		47.76	0.000140695	2	-0.299647	614.818
	High	IINEPTAAAIAYGLDR	2	1	P08107		46.42	0.000125419	3	0.591052	563.306
	High	AFYPEEISSmVLTK	2	1	P08107	M10(Oxidation)	37.16	0.00133655	2	-0.50188	815.905
	High	ITITNDKGR	1	2	P08107;P11142		36.45	0.00172113	2	1.19165	509.289
	High	DNNLLGR	1	1	P08107		33.9	0.0026276	2	1.58932	401.215
	High	STLEPVEK	1	1	P08107		32.25	0.00583749	2	-1.71685	451.744
	High	ATAGDTHLGGEDFDNR	1	1	P08107		31	0.00182695	3	-0.694578	559.248
	High	LSKEEIER	1	1	P08107		30.59	0.00864242	2	-0.166101	502.275
	High	DAGVIAGLNVLR	1	1	P08107		29.07	0.00507907	2	-0.0646343	599.351
	High	NQVALNPQNTVFDAK	1	1	P08107		24.91	0.0203395	2	-1.29579	829.927
	High	NALESYAFNmK	1	1	P08107	M10(Oxidation)	24.3	0.0148614	2	0.215037	652.303
	High	mKEIAEAYLGYPVTNAVITVPAYFNDSQR	1	1	P08107	M1(Oxidation)	23.79	0.0135795	3	-1.43381	1092.88
	High	AQIHDLVLVGGSTR	1	1	P08107		22.86	0.0225159	3	1.52506	489.276
	High	LLQDFFNGR	1	1	P08107		21.83	0.0518355	2	1.78623	555.292
	High	FGDPVVQSDMK	1	1	P08107		16.73	0.131641	2	0.896007	611.793
	High	KFGDPVVQSDmK	1	1	P08107	M11(Oxidation)	14.21	0.288279	3	-0.645267	456.227
	High	NQVALNPQNTVFDAKR	1	1	P08107		13.36	0.30447	3	-2.394	605.654
Q96I24	Far upstream element-binding protein 3 OS=Homo sapiens GN=FUBP3 PE=1 SV=2 - [FUBP3_HUMAN]	275.987	33.04	2	13	14	22	572	61.6022	8.38232
	A2	Sequence	# PSMs	# Protein Groups	Protein Group Accessions	Modifications	IonScore	Exp Value	Charge	ΔM [ppm]	m/z [Da]
	High	NGPGFHNDIDSNSTIQEILIPASK	1	1	Q96I24		63.67	2.12621e-06	3	-0.909465	856.429
	High	SINQQSGAHVELQR	1	1	Q96I24		55.72	2.00938e-05	3	0.209262	522.938
	High	GVPQQIEVAR	1	1	Q96I24		45.21	0.000156676	2	-0.0947077	548.809
	High	MVGFIIGR	1	1	Q96I24		39.57	0.000778375	2	-0.284169	446.757
	High	mVGFIIGR	1	1	Q96I24	M1(Oxidation)	38.42	0.000812921	2	-1.33308	454.754
	High	IQNDAGVR	1	2	Q96I24;Q92945		38.01	0.00098828	2	-0.371156	436.733
	High	TVITEEFKVPDK	1	1	Q96I24		36.06	0.00156078	3	0.215375	469.257
	High	AAQVmGPPDR	1	1	Q96I24	M5(Oxidation)	35.32	0.00121912	2	0.454903	529.259
	High	mVmIQDGPLPTGADKPLR	2	1	Q96I24	M1(Oxidation); M3(Oxidation)	34.88	0.0020643	2	-1.46988	986.004
	High	MVMIQDGPLPTGADKPLR	1	1	Q96I24		34.72	0.00166957	3	0.525285	647.01
	High	EmVLEIIR	1	1	Q96I24	M2(Oxidation)	30.05	0.0098361	2	-0.0982834	509.784
	High	TVITEEFK	1	1	Q96I24		28.95	0.00821409	2	-0.454992	483.761
	High	AEGFVDALHR	1	1	Q96I24		25.65	0.0178337	2	1.06934	557.786
	High	EMVLEIIR	1	1	Q96I24		22.54	0.0618476	2	-1.5191	501.786
	High	IQFKPDDGISPER	1	1	Q96I24		19.92	0.0733386	3	-4.4232	501.258
	High	AAQVMGPPDR	1	1	Q96I24		19.85	0.0496868	2	-0.201058	521.261
	High	mVMIQDGPLPTGADKPLR	3	1	Q96I24	M1(Oxidation)	18.55	0.0809894	3	1.03027	652.342
	High	IDSIPHLNNSTPLVDPSVYGYGVQK	1	1	Q96I24		16.15	0.131037	3	-1.05258	905.132
	High	IQIASESSGIPERPcVLTGTPESIEQAKR	1	1	Q96I24	C15(Carbamidomethyl)	11.61	0.207072	3	0.135647	1051.88
P68104	Elongation factor 1-alpha 1 OS=Homo sapiens GN=EEF1A1 PE=1 SV=1 - [EF1A1_HUMAN]	268.678	27.49	3	11	11	16	462	50.1091	9.01221
	A2	Sequence	# PSMs	# Protein Groups	Protein Group Accessions	Modifications	IonScore	Exp Value	Charge	ΔM [ppm]	m/z [Da]
	High	EHALLAYTLGVK	4	1	P68104		61.59	3.60581e-06	3	-0.0844534	438.919
	High	VETGVLKPGMVVTFAPVNVTTEVK	1	1	P68104		55.59	4.83101e-06	3	-0.619702	839.132
	High	IGGIGTVPVGR	1	1	P68104		53.95	8.85977e-06	2	-0.708487	513.308
	High	TIEKFEK	1	1	P68104		43.44	0.000217391	2	0.68159	447.751
	High	EVSTYIK	1	1	P68104		40.6	0.000583546	2	0.343288	420.229
	High	YYVTIIDAPGHR	2	1	P68104		36.12	0.00211357	3	-0.439399	468.914
	High	QTVAVGVIK	1	1	P68104		32.59	0.00201045	2	1.34771	457.788
	High	LPLQDVYK	1	1	P68104		29.42	0.00828587	2	4.58838	488.281
	High	EVSTYIKK	1	1	P68104		29.14	0.00390077	2	0.298566	484.277
	High	QLIVGVNK	1	1	P68104		24.63	0.00809222	2	0.335336	435.774
	High	VETGVLKPGmVVTFAPVNVTTEVK	1	1	P68104	M10(Oxidation)	20.07	0.0186962	3	-0.728806	844.464
	High	SGDAAIVDmVPGKPmcVESFSDYPPLGR	1	1	P68104	M9(Oxidation); M15(Oxidation); C16(Carbamidomethyl)	10.26	0.226054	3	-1.63986	1009.8
P11142	Heat shock cognate 71 kDa protein OS=Homo sapiens GN=HSPA8 PE=1 SV=1 - [HSP7C_HUMAN]	268.629	31.89	2	15	19	19	646	70.8542	5.51611
	A2	Sequence	# PSMs	# Protein Groups	Protein Group Accessions	Modifications	IonScore	Exp Value	Charge	ΔM [ppm]	m/z [Da]
	High	NQVAmNPTNTVFDAKR	1	1	P11142	M5(Oxidation)	58.73	7.90409e-06	3	0.621811	607.969
	High	TTPSYVAFTDTER	1	2	P08107;P11142		51.91	3.70397e-05	2	-0.636095	744.354
	High	FEELNADLFR	1	1	P11142		47.87	0.000144525	2	-0.685478	627.311
	High	VEIIANDQGNR	1	3	P08107;P11021;P11142		47.76	0.000140695	2	-0.299647	614.818
	High	LLQDFFNGK	1	1	P11142		40.82	0.000583699	2	0.0696417	541.288
	High	NSLESYAFNMK	1	1	P11142		38.79	0.000574764	2	-0.811179	652.302
	High	EIAEAYLGK	1	1	P11142		36.46	0.00228203	2	1.67155	497.267
	High	ITITNDKGR	1	2	P08107;P11142		36.45	0.00172113	2	1.19165	509.289
	High	RFDDAVVQSDmK	1	1	P11142	M11(Oxidation)	35.77	0.00153613	3	-0.752309	476.226
	High	SQIHDIVLVGGSTR	1	1	P11142		29	0.00711293	3	0.453924	494.607
	High	GTLDPVEK	1	1	P11142		28.04	0.0099718	2	-0.352729	429.732
	High	mVNHFIAEFK	1	1	P11142	M1(Oxidation)	26.94	0.0155772	3	0.168634	417.878
	High	STAGDTHLGGEDFDNR	1	1	P11142		26.01	0.00413508	3	0.228191	564.58
	High	DAGTIAGLNVLR	1	1	P11142		22.96	0.0381898	2	-0.0744913	600.341
	High	ARFEELNADLFR	1	1	P11142		22.14	0.0427659	3	1.61893	494.257
	High	mKEIAEAYLGK	1	1	P11142	M1(Oxidation)	21.52	0.0496809	3	0.421507	423.557
	High	TVTNAVVTVPAYFNDSQR	1	1	P11142		19.6	0.075657	3	-1.11588	661.337
	High	VcNPIITK	1	1	P11142	C2(Carbamidomethyl)	16.21	0.343441	2	0.0844857	472.765
	High	IINEPTAAAIAYGLDK	1	2	P11021;P11142		10.43	0.624955	2	-0.282133	830.451
P50991	T-complex protein 1 subunit delta OS=Homo sapiens GN=CCT4 PE=1 SV=4 - [TCPD_HUMAN]	247.759	24.49	1	11	11	12	539	57.8878	7.82568
	A2	Sequence	# PSMs	# Protein Groups	Protein Group Accessions	Modifications	IonScore	Exp Value	Charge	ΔM [ppm]	m/z [Da]
	High	VIDPATATSVDLR	1	1	P50991		66.61	1.86623e-06	2	-1.54019	679.369
	High	AFADAmEVIPSTLAENAGLNPISTVTELR	1	1	P50991	M6(Oxidation)	59.5	3.87096e-06	3	-0.0164054	1016.18
	High	VSNSGITR	1	1	P50991		52.24	5.58228e-05	2	0.032515	417.227
	High	TGcNVLLIQK	1	1	P50991	C3(Carbamidomethyl)	44.46	0.000331239	2	-0.162545	573.321
	High	FSNISAAK	1	1	P50991		40.7	0.000778791	2	-0.159537	419.227
	High	AYILNLVK	1	1	P50991		37.76	0.000192618	2	-0.110912	467.292
	High	IGLIQFcLSAPK	1	1	P50991	C7(Carbamidomethyl)	37.4	0.00106453	2	-0.0651207	673.879
	High	LVIEEAER	1	1	P50991		33.73	0.00472362	2	4.5127	479.766
	High	ITGcASPGK	1	1	P50991	C4(Carbamidomethyl)	31.68	0.00628263	2	0.108722	445.724
	High	ALIAGGGAPEIELALR	1	1	P50991		17.89	0.0455154	2	-1.09355	775.948
	High	TLSGMESYcVR	1	1	P50991	C9(Carbamidomethyl)	16.86	0.0443035	2	0.451173	651.795
	High	TLSGmESYcVR	1	1	P50991	M5(Oxidation); C9(Carbamidomethyl)	13.05	0.0916583	2	-0.0490038	659.792
P06733	Alpha-enolase OS=Homo sapiens GN=ENO1 PE=1 SV=2 - [ENOA_HUMAN]	234.208	25.35	2	8	8	8	434	47.1393	7.38623
	A2	Sequence	# PSMs	# Protein Groups	Protein Group Accessions	Modifications	IonScore	Exp Value	Charge	ΔM [ppm]	m/z [Da]
	High	DYPVVSIEDPFDQDDWGAWQK	1	1	P06733		72.17	1.03145e-07	2	-0.671919	1255.56
	High	VVIGmDVAASEFFR	1	1	P06733	M5(Oxidation)	60.17	6.53896e-06	2	-0.834701	778.892
	High	GNPTVEVDLFTSK	1	1	P06733		56.97	1.71777e-05	2	0.855556	703.862
	High	VNQIGSVTESLQAcK	1	1	P06733	C14(Carbamidomethyl)	51.52	5.35567e-05	2	-0.900596	817.414
	High	YNQLLR	1	1	P06733		48.66	0.000113681	2	-0.428563	403.729
	High	EGLELLK	1	1	P06733		47.77	0.000101937	2	-0.335869	401.239
	High	YISPDQLADLYK	1	1	P06733		18.24	0.127473	2	0.727404	713.367
	High	AAVPSGASTGIYEALELRDNDK	1	1	P06733		12.53	0.329497	3	-1.85117	759.715
P17987	T-complex protein 1 subunit alpha OS=Homo sapiens GN=TCP1 PE=1 SV=1 - [TCPA_HUMAN]	220.088	24.64	1	10	10	10	556	60.3056	6.11279
	A2	Sequence	# PSMs	# Protein Groups	Protein Group Accessions	Modifications	IonScore	Exp Value	Charge	ΔM [ppm]	m/z [Da]
	High	SLLVIPNTLAVNAAQDSTDLVAK	1	1	P17987		53.43	6.58215e-06	2	-0.631142	1177.15
	High	IAcLDFSLQK	1	1	P17987	C3(Carbamidomethyl)	52.81	3.61284e-05	2	-0.982733	597.812
	High	YINENLIVNTDELGR	1	1	P17987		49.52	8.544e-05	2	-0.652153	881.952
	High	IcDDELILIK	1	1	P17987	C2(Carbamidomethyl)	49.32	9.41447e-05	2	0.305953	616.334
	High	FATEAAITILR	1	1	P17987		43.69	0.000134682	2	2.31128	603.349
	High	QAGVFEPTIVK	1	1	P17987		38.56	0.000982176	2	-0.0692004	594.835
	High	SSLGPVGLDK	1	1	P17987		34.56	0.00276457	2	-0.912513	486.771
	High	AFHNEAQVNPER	1	1	P17987		34.35	0.00170786	3	-0.260454	471.229
	High	SQNVMAAASIANIVK	1	1	P17987		18.72	0.0960077	2	-0.588501	758.911
	High	mLVDDIGDVTITNDGATILK	1	1	P17987	M1(Oxidation)	13.35	0.265869	2	-1.31254	1060.54
P40227	T-complex protein 1 subunit zeta OS=Homo sapiens GN=CCT6A PE=1 SV=3 - [TCPZ_HUMAN]	206.107	20.72	2	9	9	11	531	57.9876	6.68311
	A2	Sequence	# PSMs	# Protein Groups	Protein Group Accessions	Modifications	IonScore	Exp Value	Charge	ΔM [ppm]	m/z [Da]
	High	VATAQDDITGDGTTSNVLIIGELLK	1	1	P40227		78.2	4.46501e-08	2	0.171601	1272.67
	High	IITEGFEAAK	1	1	P40227		55.82	1.92436e-05	2	-0.143626	539.793
	High	mLVSGAGDIK	1	1	P40227	M1(Oxidation)	48.21	0.000142703	2	-0.33899	503.765
	High	QADLYISEGLHPR	1	1	P40227		38.6	0.000800623	3	0.18688	500.26
	High	ALQFLEEVK	1	1	P40227		37.52	0.00111517	2	0.103271	538.803
	High	SETDTSLIR	1	1	P40227		32.07	0.00533947	2	1.16318	511.262
	High	EMDRETLIDVAR	1	1	P40227		31.31	0.00584288	3	1.85581	483.246
	High	KFIEDR	1	1	P40227		27.58	0.0166726	2	0.0624444	404.222
	High	MLVSGAGDIK	1	1	P40227		24.07	0.0585654	2	2.16264	495.769
	High	EmDRETLIDVAR	1	1	P40227	M2(Oxidation)	15.4	0.190346	3	0.0138245	488.577
	High	VLAQNSGFDLQETLVK	1	1	P40227		10.34	0.545572	2	1.07255	881.474
P16403	Histone H1.2 OS=Homo sapiens GN=HIST1H1C PE=1 SV=2 - [H12_HUMAN]	191.881	22.07	6	7	7	7	213	21.3517	10.9312
	A2	Sequence	# PSMs	# Protein Groups	Protein Group Accessions	Modifications	IonScore	Exp Value	Charge	ΔM [ppm]	m/z [Da]
	High	ALAAAGYDVEK	1	1	P16403		55.91	2.78247e-05	2	1.69072	554.289
	High	SGVSLAALKK	1	1	P16403		49.83	1.81986e-05	2	1.6939	487.307
	High	GTGASGSFK	1	1	P16403		45.36	0.000171732	2	1.07347	406.201
	High	ASGPPVSELITK	1	1	P16403		43.74	0.000219788	2	-0.770509	599.837
	High	ALAAAGYDVEKNNSR	1	1	P16403		41.18	0.000563938	3	-0.108234	526.934
	High	SGVSLAALK	1	1	P16403		36.76	0.00154984	2	-0.288115	423.258
	High	KASGPPVSELITK	1	1	P16403		32.41	0.00238258	3	0.122332	442.926
P49327	Fatty acid synthase OS=Homo sapiens GN=FASN PE=1 SV=3 - [FAS_HUMAN]	188.841	5.02	1	9	9	9	2511	273.254	6.44287
	A2	Sequence	# PSMs	# Protein Groups	Protein Group Accessions	Modifications	IonScore	Exp Value	Charge	ΔM [ppm]	m/z [Da]
	High	EDGLAQQQTQLNLR	1	1	P49327		83.38	2.91591e-08	2	-1.04345	807.415
	High	LPEDPLLSGLLDSPALK	1	1	P49327		76.44	5.90165e-08	2	-0.626227	889.5
	High	AQVADVVVSR	1	1	P49327		37.35	0.00170271	2	-6.1239	522.293
	High	VVVQVLAEEPEAVLK	1	1	P49327		32.77	0.000713401	2	-0.973082	811.971
	High	GVDLVLNSLAEEK	1	1	P49327		21.61	0.0600509	2	0.912635	693.878
	High	VLEALLPLK	1	1	P49327		21.57	0.00694976	2	0.132324	498.329
	High	SEGVVAVLLTK	1	1	P49327		20.23	0.0284526	2	1.13946	558.338
	High	SLYQSAGVAPESFEYIEAHGTGTK	1	1	P49327		15.79	0.11468	3	-4.52207	848.071
	High	FPQLDSTSFANSR	1	1	P49327		11.15	0.433559	2	-1.35574	735.354
Q7Z5L9	Interferon regulatory factor 2-binding protein 2 OS=Homo sapiens GN=IRF2BP2 PE=1 SV=2 - [I2BP2_HUMAN]	186.383	19.25	2	7	7	7	587	60.9867	8.68994
	A2	Sequence	# PSMs	# Protein Groups	Protein Group Accessions	Modifications	IonScore	Exp Value	Charge	ΔM [ppm]	m/z [Da]
	High	GPADSLSTAAGAAELSAEGAGK	1	1	Q7Z5L9		77.34	8.48707e-08	2	-1.83901	965.97
	High	LEEPPELNR	1	1	Q7Z5L9		59.09	8.87835e-06	2	2.14317	548.786
	High	QScYLcDLPR	1	1	Q7Z5L9	C3(Carbamidomethyl); C6(Carbamidomethyl)	54.16	1.38135e-05	2	-1.93959	656.293
	High	DILLQQQQQLGHGGPEAAPR	1	1	Q7Z5L9		47.52	9.55859e-05	3	-1.65559	719.377
	High	AAASLAAVSGTAAASLGSAQPTDLGAHK	1	1	Q7Z5L9		28.27	0.0072234	3	-0.503149	832.101
	High	YPLAAAAERPPR	1	1	Q7Z5L9		17.94	0.0923991	3	-0.302263	437.91
	High	GSGEQDWVNRPK	1	1	Q7Z5L9		13.16	0.243945	3	0.462335	458.225
P63244	Guanine nucleotide-binding protein subunit beta-2-like 1 OS=Homo sapiens GN=GNB2L1 PE=1 SV=3 - [GBLP_HUMAN]	182.211	34.7	1	9	9	9	317	35.0546	7.69385
	A2	Sequence	# PSMs	# Protein Groups	Protein Group Accessions	Modifications	IonScore	Exp Value	Charge	ΔM [ppm]	m/z [Da]
	High	DVLSVAFSSDNR	1	1	P63244		66.49	1.45852e-06	2	3.18587	655.325
	High	LWNTLGVcK	1	1	P63244	C8(Carbamidomethyl)	50.97	8.55823e-05	2	-0.0812774	545.789
	High	YWLcAATGPSIK	1	1	P63244	C4(Carbamidomethyl)	49.13	8.18606e-05	2	-0.903911	683.844
	High	VWNLANcK	1	1	P63244	C7(Carbamidomethyl)	40.97	0.000851823	2	-2.22601	502.752
	High	LWDLTTGTTTR	1	1	P63244		39.51	0.000884356	2	0.100115	632.83
	High	HLYTLDGGDIINALcFSPNR	1	1	P63244	C15(Carbamidomethyl)	32.7	0.00287312	3	-0.440974	759.375
	High	VWQVTIGTR	1	1	P63244		23.16	0.0391278	2	1.54559	530.302
	High	LTRDETNYGIPQR	1	1	P63244		18.29	0.105259	3	0.317653	521.602
	High	IIVDELKQEVISTSSK	1	1	P63244		17.94	0.0482082	2	-1.49689	895
P32119	Peroxiredoxin-2 OS=Homo sapiens GN=PRDX2 PE=1 SV=5 - [PRDX2_HUMAN]	181.885	32.32	1	5	6	6	198	21.8782	5.97314
	A2	Sequence	# PSMs	# Protein Groups	Protein Group Accessions	Modifications	IonScore	Exp Value	Charge	ΔM [ppm]	m/z [Da]
	High	TDEGIAYR	1	1	P32119		58.81	6.1158e-06	2	-0.0498295	462.725
	High	ATAVVDGAFK	1	1	P32119		56.76	1.87668e-05	2	-0.594116	489.766
	High	KEGGLGPLNIPLLADVTR	1	1	P32119		54.92	3.38212e-06	3	2.84377	621.697
	High	QITVNDLPVGR	1	2	Q06830;P32119		44.57	0.000197264	2	1.54642	606.342
	High	LSEDYGVLK	1	1	P32119		36.08	0.00205914	2	-0.167303	512.271
	High	GLFIIDGK	1	1	P32119		27.66	0.00557036	2	0.226437	431.755
P09874	Poly [ADP-ribose] polymerase 1 OS=Homo sapiens GN=PARP1 PE=1 SV=4 - [PARP1_HUMAN]	181.096	9.76	1	8	8	8	1014	113.012	8.88037
	A2	Sequence	# PSMs	# Protein Groups	Protein Group Accessions	Modifications	IonScore	Exp Value	Charge	ΔM [ppm]	m/z [Da]
	High	KPPLLNNADSVQAK	1	1	P09874		72.19	2.11382e-07	3	-0.0153976	498.947
	High	VVSEDFLQDVSASTK	1	1	P09874		45.61	0.000178613	2	3.77789	812.91
	High	TTNFAGILSQGLR	1	1	P09874		39.54	0.000833799	2	-0.863183	689.377
	High	QQVPSGESAILDR	1	1	P09874		39.18	0.000827352	2	-0.48921	700.362
	High	TAEAGGVTGK	1	1	P09874		38.55	0.0015779	2	-0.787703	445.732
	High	VVDRDSEEAEIIR	1	1	P09874		31.34	0.00536195	3	0.698909	510.931
	High	TLGDFAAEYAK	1	1	P09874		30.15	0.00685896	2	-1.25278	593.292
	High	AEPVEVVAPR	1	1	P09874		27.73	0.00817978	2	-0.611974	533.798
Q8IWX8	Calcium homeostasis endoplasmic reticulum protein OS=Homo sapiens GN=CHERP PE=1 SV=3 - [CHERP_HUMAN]	180.442	10.92	1	7	7	9	916	103.637	9.0415
	A2	Sequence	# PSMs	# Protein Groups	Protein Group Accessions	Modifications	IonScore	Exp Value	Charge	ΔM [ppm]	m/z [Da]
	High	LLEETQLDmNEFDNLLQPIIDTcTK	1	1	Q8IWX8	M9(Oxidation); C23(Carbamidomethyl)	67.94	5.22256e-07	3	-0.364677	1003.82
	High	LALEQQQLIcK	1	1	Q8IWX8	C10(Carbamidomethyl)	61.08	5.30284e-06	2	-0.76417	672.371
	High	ITADGAHFELR	2	1	Q8IWX8		40.74	0.000683101	3	-0.163397	410.547
	High	LLQLWEK	1	1	Q8IWX8		31.72	0.005653	2	0.719574	465.277
	High	QEQVTAAVAHAVEQQmQK	1	1	Q8IWX8	M16(Oxidation)	30.47	0.00587816	3	0.733601	671.334
	High	ELLAALQK	1	1	Q8IWX8		28.52	0.00358542	2	0.357689	443.274
	High	VVVPIYcTSFLAVEEDKQQK	1	1	Q8IWX8	C7(Carbamidomethyl)	13.14	0.2111	3	0.131944	785.075
	High	QEQVTAAVAHAVEQQMQK	1	1	Q8IWX8		13	0.395938	3	1.06629	666.003
O43175	D-3-phosphoglycerate dehydrogenase OS=Homo sapiens GN=PHGDH PE=1 SV=4 - [SERA_HUMAN]	176.403	15.95	1	7	7	7	533	56.6144	6.7124
	A2	Sequence	# PSMs	# Protein Groups	Protein Group Accessions	Modifications	IonScore	Exp Value	Charge	ΔM [ppm]	m/z [Da]
	High	GTIQVITQGTSLK	1	1	O43175		66.38	5.63853e-07	2	5.16356	673.391
	High	VTADVINAAEK	1	1	O43175		62.69	5.05974e-06	2	-0.512508	565.806
	High	QADVNLVNAK	1	1	O43175		48.96	7.94109e-05	2	0.153112	536.293
	High	DLPLLLFR	1	1	O43175		33	0.00210499	2	0.308122	493.805
	High	TLGILGLGR	1	1	O43175		29.32	0.00450257	2	-0.29692	450.287
	High	GGIVDEGALLR	1	1	O43175		28.51	0.00739877	2	0.0855504	550.309
	High	ALQSGQcAGAALDVFTEEPPRDR	1	1	O43175	C7(Carbamidomethyl)	15.67	0.134154	3	-0.789989	830.067
P49368	T-complex protein 1 subunit gamma OS=Homo sapiens GN=CCT3 PE=1 SV=4 - [TCPG_HUMAN]	173.197	15.96	1	8	8	8	545	60.4953	6.49365
	A2	Sequence	# PSMs	# Protein Groups	Protein Group Accessions	Modifications	IonScore	Exp Value	Charge	ΔM [ppm]	m/z [Da]
	High	AVAQALEVIPR	1	1	P49368		62.1	1.35651e-06	2	-0.309361	583.848
	High	WSSLAcNIALDAVK	1	1	P49368	C6(Carbamidomethyl)	54.76	2.75711e-05	2	-0.612471	774.398
	High	TLIQNcGASTIR	1	1	P49368	C6(Carbamidomethyl)	50.67	8.22756e-05	2	1.3289	667.349
	High	TAVETAVLLLR	1	1	P49368		47.52	3.62872e-05	2	0.454933	593.364
	High	IVLLDSSLEYK	1	1	P49368		28.77	0.00690245	2	-0.220653	640.361
	High	AcTILLR	1	1	P49368	C2(Carbamidomethyl)	25.74	0.031869	2	-0.0064214	423.747
	High	NLQDAMQVcR	1	1	P49368	C9(Carbamidomethyl)	20.61	0.0412756	2	0.143232	617.787
	High	ALDDMISTLKK	1	1	P49368		18.38	0.0936612	3	0.482962	412.229
P13639	Elongation factor 2 OS=Homo sapiens GN=EEF2 PE=1 SV=4 - [EF2_HUMAN]	169.943	7.93	1	7	7	7	858	95.277	6.82959
	A2	Sequence	# PSMs	# Protein Groups	Protein Group Accessions	Modifications	IonScore	Exp Value	Charge	ΔM [ppm]	m/z [Da]
	High	TFcQLILDPIFK	1	1	P13639	C3(Carbamidomethyl)	57.38	1.0603e-05	2	0.389941	747.905
	High	STLTDSLVcK	1	1	P13639	C9(Carbamidomethyl)	54.75	3.03144e-05	2	-1.03435	562.286
	High	VFSGLVSTGLK	1	1	P13639		49.45	2.61052e-05	2	-0.417863	554.324
	High	VNFTVDQIR	1	1	P13639		45.45	0.000309335	2	0.305149	546.296
	High	FSVSPVVR	1	1	P13639		37.8	0.000829793	2	-0.438511	445.758
	High	SDPVVSYR	1	1	P13639		29.4	0.0089556	2	0.0400274	461.735
	High	GGGQIIPTAR	1	1	P13639		18.71	0.0706577	2	-1.51733	485.277
P31943	Heterogeneous nuclear ribonucleoprotein H OS=Homo sapiens GN=HNRNPH1 PE=1 SV=4 - [HNRH1_HUMAN]	169.899	13.36	2	2	4	4	449	49.1984	6.30322
	A2	Sequence	# PSMs	# Protein Groups	Protein Group Accessions	Modifications	IonScore	Exp Value	Charge	ΔM [ppm]	m/z [Da]
	High	ATENDIYNFFSPLNPVR	1	2	P31943;P52597		85.94	1.65544e-08	2	-0.134945	998.992
	High	STGEAFVQFASQEIAEK	1	1	P31943		80.29	5.47212e-08	2	-1.53633	921.448
	High	HTGPNSPDTANDGFVR	1	1	P31943		40.79	0.000345978	3	0.125841	562.261
	High	VHIEIGPDGR	1	2	P31943;P52597		21.66	0.0487872	2	0.174159	546.794
O15042	U2 snRNP-associated SURP motif-containing protein OS=Homo sapiens GN=U2SURP PE=1 SV=2 - [SR140_HUMAN]	165.564	9.82	1	9	9	9	1029	118.219	8.47021
	A2	Sequence	# PSMs	# Protein Groups	Protein Group Accessions	Modifications	IonScore	Exp Value	Charge	ΔM [ppm]	m/z [Da]
	High	LYSILQGDSPTK	1	1	O15042		52.36	5.05265e-05	2	-1.2738	661.353
	High	LYLVSDVLYNSSAK	1	1	O15042		52.24	3.67177e-05	2	0.931467	786.42
	High	LcQIFSDLNATYR	1	1	O15042	C2(Carbamidomethyl)	47.11	0.000111858	2	-2.43967	800.891
	High	VAPSKWEAVDESELEAQAVTTSK	1	1	O15042		40.52	0.000430271	3	-1.35239	825.745
	High	FGPLASVK	1	1	O15042		38.21	0.00102685	2	-0.68693	409.742
	High	VANASYYR	1	1	O15042		30.01	0.00473908	2	-0.429425	472.235
	High	EINNPmFR	1	1	O15042	M6(Oxidation)	24.32	0.0238539	2	0.224362	518.748
	High	mIEFVVR	1	1	O15042	M1(Oxidation)	23	0.0390926	2	-0.057886	455.247
	High	NLLALIHR	1	1	O15042		18.62	0.0137079	2	0.0890696	475.301
P52597	Heterogeneous nuclear ribonucleoprotein F OS=Homo sapiens GN=HNRNPF PE=1 SV=3 - [HNRPF_HUMAN]	163.113	10.6	1	1	3	3	415	45.6429	5.57959
	A2	Sequence	# PSMs	# Protein Groups	Protein Group Accessions	Modifications	IonScore	Exp Value	Charge	ΔM [ppm]	m/z [Da]
	High	ITGEAFVQFASQELAEK	1	1	P52597		97.61	9.62261e-10	2	-0.0322203	934.475
	High	ATENDIYNFFSPLNPVR	1	2	P31943;P52597		85.94	1.65544e-08	2	-0.134945	998.992
	High	VHIEIGPDGR	1	2	P31943;P52597		21.66	0.0487872	2	0.174159	546.794
P22314	Ubiquitin-like modifier-activating enzyme 1 OS=Homo sapiens GN=UBA1 PE=1 SV=3 - [UBA1_HUMAN]	159.045	5.67	1	4	4	4	1058	117.774	5.75732
	A2	Sequence	# PSMs	# Protein Groups	Protein Group Accessions	Modifications	IonScore	Exp Value	Charge	ΔM [ppm]	m/z [Da]
	High	AAVATFLQSVQVPEFTPK	1	1	P22314		77.47	6.35665e-08	2	-0.639228	967.025
	High	SLVASLAEPDFVVTDFAK	1	1	P22314		68.82	1.00383e-06	2	-2.24455	954.999
	High	LQTSSVLVSGLR	1	1	P22314		52.2	2.28973e-05	2	-0.656227	630.369
	High	KPLLESGTLGTK	1	1	P22314		15.89	0.0953239	2	-0.144593	622.366
P78527	DNA-dependent protein kinase catalytic subunit OS=Homo sapiens GN=PRKDC PE=1 SV=3 - [PRKDC_HUMAN]	153.05	3.46	1	10	10	10	4128	468.788	7.12256
	A2	Sequence	# PSMs	# Protein Groups	Protein Group Accessions	Modifications	IonScore	Exp Value	Charge	ΔM [ppm]	m/z [Da]
	High	VTELALTASDR	1	1	P78527		54.24	3.88005e-05	2	1.29303	588.318
	High	QITQSALLAEAR	1	1	P78527		50.38	6.36773e-05	2	-0.0229666	650.865
	High	TVSLLDENNVSSYLSK	1	1	P78527		39.9	0.000700956	2	-0.33453	884.952
	High	LLEEALLR	1	1	P78527		39.59	0.000269256	2	-0.318039	478.792
	High	NLSSNEAISLEEIR	1	1	P78527		35.57	0.00198292	2	1.51108	787.906
	High	LGASLAFNNIYR	1	1	P78527		27.6	0.0108613	2	0.795982	669.862
	High	QGNLSSQVPLKR	1	1	P78527		24.37	0.0166346	3	0.408895	442.921
	High	TVGALQVLGTEAQSSLLK	1	1	P78527		20.5	0.0222813	2	-0.485612	908.014
	High	INQVFHGScITEGNELTK	1	1	P78527	C9(Carbamidomethyl)	13.66	0.260469	3	-0.0435639	683.002
	High	IIANALSSEPAcLAEIEEDKAR	1	1	P78527	C12(Carbamidomethyl)	11.9	0.426132	3	-0.0127411	800.741
P26641	Elongation factor 1-gamma OS=Homo sapiens GN=EEF1G PE=1 SV=3 - [EF1G_HUMAN]	145.91	10.76	1	4	4	6	437	50.0871	6.66846
	A2	Sequence	# PSMs	# Protein Groups	Protein Group Accessions	Modifications	IonScore	Exp Value	Charge	ΔM [ppm]	m/z [Da]
	High	ILGLLDAYLK	1	1	P26641		61.69	7.11524e-07	2	0.902577	559.845
	High	KLDPGSEETQTLVR	1	1	P26641		55.06	2.38595e-05	3	0.231434	524.946
	High	ALIAAQYSGAQVR	2	1	P26641		50.36	5.61474e-05	2	-0.829016	674.372
	High	STFVLDEFKR	2	1	P26641		30.46	0.00548694	2	0.0919656	621.33
P62937	Peptidyl-prolyl cis-trans isomerase A OS=Homo sapiens GN=PPIA PE=1 SV=2 - [PPIA_HUMAN]	141.754	30.91	6	5	5	6	165	18.0009	7.81104
	A2	Sequence	# PSMs	# Protein Groups	Protein Group Accessions	Modifications	IonScore	Exp Value	Charge	ΔM [ppm]	m/z [Da]
	High	VNPTVFFDIAVDGEPLGR	1	1	P62937		71.75	3.57564e-07	2	-0.079505	973.505
	High	VSFELFADK	1	1	P62937		57.49	1.06052e-05	2	0.788482	528.274
	High	VSFELFADKVPK	2	1	P62937		47.85	8.20295e-05	3	-0.139333	460.59
	High	TEWLDGK	1	1	P62937		20.82	0.071617	2	-0.644804	424.711
	High	IIPGFmcQGGDFTR	1	1	P62937	M6(Oxidation); C7(Carbamidomethyl)	20.2	0.0415422	2	-1.13164	807.873
Q9Y6H1	Coiled-coil-helix-coiled-coil-helix domain-containing protein 2, mitochondrial OS=Homo sapiens GN=CHCHD2 PE=1 SV=1 - [CHCH2_HUMAN]	136.796	33.77	2	3	3	4	151	15.5027	9.21729
	A2	Sequence	# PSMs	# Protein Groups	Protein Group Accessions	Modifications	IonScore	Exp Value	Charge	ΔM [ppm]	m/z [Da]
	High	AAPRPAPVAQPPAAAPPSAVGSSAAAPR	2	1	Q9Y6H1		68.07	4.21079e-07	3	1.23592	845.127
	High	QFLEcAQNQGDIK	1	1	Q9Y6H1	C5(Carbamidomethyl)	56.03	1.33461e-05	2	-2.74293	775.865
	High	LcEGFNEVLK	1	1	Q9Y6H1	C2(Carbamidomethyl)	47.42	0.000120454	2	-0.888529	604.802
P17844	Probable ATP-dependent RNA helicase DDX5 OS=Homo sapiens GN=DDX5 PE=1 SV=1 - [DDX5_HUMAN]	135.361	7.33	1	3	4	4	614	69.1047	8.92432
	A2	Sequence	# PSMs	# Protein Groups	Protein Group Accessions	Modifications	IonScore	Exp Value	Charge	ΔM [ppm]	m/z [Da]
	High	QVSDLISVLR	1	1	P17844		63.94	2.09896e-06	2	0.142647	565.333
	High	ELAQQVQQVAAEYcR	1	1	P17844	C14(Carbamidomethyl)	50.59	5.19418e-05	2	-1.52785	896.935
	High	LLQLVEDR	1	1	P17844		46.28	0.000184871	2	3.11093	493.289
	High	APILIATDVASR	1	2	Q92841;P17844		35.41	0.000963928	2	-0.701914	613.858
P19338	Nucleolin OS=Homo sapiens GN=NCL PE=1 SV=3 - [NUCL_HUMAN]	132.953	6.06	1	5	5	5	710	76.5684	4.70361
	A2	Sequence	# PSMs	# Protein Groups	Protein Group Accessions	Modifications	IonScore	Exp Value	Charge	ΔM [ppm]	m/z [Da]
	High	TGISDVFAK	1	1	P19338		48.74	7.48493e-05	2	0.822531	469.254
	High	NDLAVVDVR	1	1	P19338		48.57	0.000103551	2	-1.29944	500.774
	High	LELQGPR	1	1	P19338		41.95	0.000373384	2	5.39617	406.737
	High	ALELTGLK	1	1	P19338		41.71	0.00037099	2	-1.14301	422.76
	High	SISLYYTGEK	1	1	P19338		37.2	0.00199121	2	0.648591	580.796
P60842	Eukaryotic initiation factor 4A-I OS=Homo sapiens GN=EIF4A1 PE=1 SV=1 - [IF4A1_HUMAN]	132.913	25.62	2	7	9	9	406	46.1246	5.47803
	A2	Sequence	# PSMs	# Protein Groups	Protein Group Accessions	Modifications	IonScore	Exp Value	Charge	ΔM [ppm]	m/z [Da]
	High	ATQALVLAPTR	1	1	P60842		44.51	0.000113279	2	0.356363	570.841
	High	VLITTDLLAR	1	1	P60842		43.46	0.000126229	2	0.164924	557.845
	High	ELAQQIQK	1	1	P60842		41.48	0.00039828	2	-0.177386	479.272
	High	GYDVIAQAQSGTGK	1	1	P60842		37.9	0.00120825	2	-7.35478	697.844
	High	EELTLEGIR	1	1	P60842		34.67	0.00375312	2	-3.99308	530.286
	High	LQMEAPHIIVGTPGR	1	1	P60842		20.32	0.054809	3	-0.310304	540.296
	High	mFVLDEADEmLSR	1	1	P60842	M1(Oxidation); M10(Oxidation)	20.17	0.0264443	2	-1.59618	794.354
	High	GIYAYGFEKPSAIQQR	1	2	P60842;P38919		17.19	0.0964476	3	-0.264044	609.984
	High	KVDWLTEK	1	2	P60842;P38919		16.71	0.216504	2	-0.550114	509.782
Q15365	Poly(rC)-binding protein 1 OS=Homo sapiens GN=PCBP1 PE=1 SV=2 - [PCBP1_HUMAN]	128.687	17.7	1	4	5	5	356	37.4739	7.09326
	A2	Sequence	# PSMs	# Protein Groups	Protein Group Accessions	Modifications	IonScore	Exp Value	Charge	ΔM [ppm]	m/z [Da]
	High	QGANINEIR	1	1	Q15365		83.4	3.01678e-08	2	0.993269	507.771
	High	INISEGNcPER	1	2	Q15365;Q15366	C8(Carbamidomethyl)	62.75	2.25626e-06	2	-0.241456	644.801
	High	AITIAGVPQSVTEcVK	1	1	Q15365	C14(Carbamidomethyl)	18.87	0.0668047	2	-0.989775	836.95
	High	IITLTGPTNAIFK	1	1	Q15365		13.59	0.089692	2	0.194249	694.911
	High	LVVPATQcGSLIGK	1	1	Q15365	C8(Carbamidomethyl)	13.33	0.239225	2	1.77754	721.907
P62258	14-3-3 protein epsilon OS=Homo sapiens GN=YWHAE PE=1 SV=1 - [1433E_HUMAN]	124.594	25.49	1	4	6	6	255	29.1554	4.7417
	A2	Sequence	# PSMs	# Protein Groups	Protein Group Accessions	Modifications	IonScore	Exp Value	Charge	ΔM [ppm]	m/z [Da]
	High	LIccDILDVLDK	1	1	P62258	C3(Carbamidomethyl); C4(Carbamidomethyl)	71.52	6.02513e-07	2	-0.605285	738.875
	High	LIccDILDVLDKHLIPAANTGESK	1	1	P62258	C3(Carbamidomethyl); C4(Carbamidomethyl)	41.97	0.000266839	4	0.836718	674.601
	High	NLLSVAYK	1	3	P61981;P62258;P63104		39.32	0.000438562	2	0.196846	454.266
	High	DSTLIMQLLR	1	3	P61981;P62258;P63104		24.76	0.0208872	2	0.577805	595.334
	High	YLAEFATGNDRK	1	1	P62258		24.17	0.028329	3	0.88175	462.234
	High	EAAENSLVAYK	1	1	P62258		20.35	0.0793411	2	4.60162	597.806
P00338	L-lactate dehydrogenase A chain OS=Homo sapiens GN=LDHA PE=1 SV=2 - [LDHA_HUMAN]	123.845	15.06	1	5	5	5	332	36.6654	8.26514
	A2	Sequence	# PSMs	# Protein Groups	Protein Group Accessions	Modifications	IonScore	Exp Value	Charge	ΔM [ppm]	m/z [Da]
	High	DLADELALVDVIEDK	1	1	P00338		56.26	1.32492e-05	2	-0.647175	829.43
	High	SADTLWGIQK	1	1	P00338		44.11	0.000347395	2	-0.716753	559.795
	High	IVSGKDYNVTANSK	1	1	P00338		41.6	0.00053271	3	0.0808206	499.263
	High	QVVESAYEVIK	1	1	P00338		38.54	0.000944721	2	0.386902	632.843
	High	DYNVTANSK	1	1	P00338		27.85	0.0072186	2	-0.505093	506.24
P07195	L-lactate dehydrogenase B chain OS=Homo sapiens GN=LDHB PE=1 SV=2 - [LDHB_HUMAN]	120.165	15.27	1	4	4	5	334	36.6151	6.04932
	A2	Sequence	# PSMs	# Protein Groups	Protein Group Accessions	Modifications	IonScore	Exp Value	Charge	ΔM [ppm]	m/z [Da]
	High	mVVESAYEVIK	1	1	P07195	M1(Oxidation)	60.73	5.36752e-06	2	0.454185	642.332
	High	SADTLWDIQK	1	1	P07195		56.93	1.74381e-05	2	1.40475	588.799
	High	IVADKDYSVTANSK	1	1	P07195		41.98	0.000380322	3	-2.12555	504.262
	High	LIAPVAEEEATVPNNK	1	1	P07195		23.76	0.0216674	2	-1.93729	847.95
	High	MVVESAYEVIK	1	1	P07195		14.37	0.263228	2	-6.53662	634.33
Q99832	T-complex protein 1 subunit eta OS=Homo sapiens GN=CCT7 PE=1 SV=2 - [TCPH_HUMAN]	117.279	17.68	1	7	7	7	543	59.3289	7.6499
	A2	Sequence	# PSMs	# Protein Groups	Protein Group Accessions	Modifications	IonScore	Exp Value	Charge	ΔM [ppm]	m/z [Da]
	High	EGTDSSQGIPQLVSNISAcQVIAEAVR	1	1	Q99832	C19(Carbamidomethyl)	46.79	9.21409e-05	3	-0.591623	943.806
	High	VQGGALEDSQLVAGVAFKK	1	1	Q99832		43.85	0.000121569	3	0.854536	639.687
	High	YNFFTGcPK	1	1	Q99832	C7(Carbamidomethyl)	38.46	0.00036353	2	-0.435048	567.258
	High	cQVFEETQIGGER	1	1	Q99832	C1(Carbamidomethyl)	29.81	0.00459677	2	-3.38252	776.854
	High	ALEIIPR	1	1	Q99832		29.56	0.00188126	2	-0.31641	406.255
	High	TATQLAVNK	1	1	Q99832		19.08	0.124213	2	-0.825146	473.271
	High	TFSYAGFEMQPK	1	1	Q99832		14.66	0.129952	2	-2.54962	703.325
P13861	cAMP-dependent protein kinase type II-alpha regulatory subunit OS=Homo sapiens GN=PRKAR2A PE=1 SV=2 - [KAP2_HUMAN]	116.19	17.57	1	6	6	6	404	45.49	5.07178
	A2	Sequence	# PSMs	# Protein Groups	Protein Group Accessions	Modifications	IonScore	Exp Value	Charge	ΔM [ppm]	m/z [Da]
	High	AASAYAVGDVK	1	1	P13861		62.4	4.74738e-06	2	0.712133	526.275
	High	IVDVIGEK	1	1	P13861		48.17	9.37292e-05	2	1.07837	436.759
	High	AATIVATSEGSLWGLDR	1	1	P13861		47.45	0.000121424	2	-0.368907	873.954
	High	SVGQYDNR	1	1	P13861		21.32	0.0354194	2	2.99552	469.721
	High	LQEAcKDILLFK	1	1	P13861	C5(Carbamidomethyl)	18.61	0.0667947	3	0.205465	493.274
	High	GQYFGELALVTNKPR	1	1	P13861		13.94	0.209896	3	0.241841	564.974
Q14103	Heterogeneous nuclear ribonucleoprotein D0 OS=Homo sapiens GN=HNRNPD PE=1 SV=1 - [HNRPD_HUMAN]	114.502	9.01	3	3	3	4	355	38.4103	7.81104
	A2	Sequence	# PSMs	# Protein Groups	Protein Group Accessions	Modifications	IonScore	Exp Value	Charge	ΔM [ppm]	m/z [Da]
	High	FGEVVDcTLK	2	1	Q14103	C7(Carbamidomethyl)	56.37	1.33791e-05	2	-0.972277	584.289
	High	IFVGGLSPDTPEEK	1	1	Q14103		40.67	0.000694201	2	-0.920119	744.882
	High	GFGFVLFK	1	1	Q14103		39.04	0.00122867	2	-0.362097	457.76
P48643	T-complex protein 1 subunit epsilon OS=Homo sapiens GN=CCT5 PE=1 SV=1 - [TCPE_HUMAN]	108.68	10.35	1	6	6	6	541	59.6328	5.65576
	A2	Sequence	# PSMs	# Protein Groups	Protein Group Accessions	Modifications	IonScore	Exp Value	Charge	ΔM [ppm]	m/z [Da]
	High	LGFAGLVQEISFGTTK	1	1	P48643		50.27	3.28903e-05	2	1.64426	834.455
	High	QQISLATQmVR	1	1	P48643	M9(Oxidation)	37.89	0.00146299	2	-0.462835	645.845
	High	FSELTAEK	1	1	P48643		33.64	0.00248695	2	0.0675958	462.737
	High	DVDFELIKVEGK	1	1	P48643		33.07	0.00323029	3	0.557235	464.586
	High	KQQISLATQmVR	1	1	P48643	M10(Oxidation)	32.23	0.00329126	3	1.82849	473.599
	High	mLVIEQcK	1	1	P48643	M1(Oxidation); C7(Carbamidomethyl)	19.84	0.072627	2	0.498923	518.762
P14625	Endoplasmin OS=Homo sapiens GN=HSP90B1 PE=1 SV=1 - [ENPL_HUMAN]	108.585	3.49	1	1	3	3	803	92.4113	4.84326
	A2	Sequence	# PSMs	# Protein Groups	Protein Group Accessions	Modifications	IonScore	Exp Value	Charge	ΔM [ppm]	m/z [Da]
	High	ELISNASDALDK	1	2	P08238;P14625		87.37	1.39256e-08	2	-0.768294	638.325
	High	ELISNASDALDKIR	1	2	P08238;P14625		36.99	0.00122992	3	0.299058	515.614
	High	GVVDSDDLPLNVSR	1	1	P14625		26.99	0.013899	2	0.740002	743.381
P22626	Heterogeneous nuclear ribonucleoproteins A2/B1 OS=Homo sapiens GN=HNRNPA2B1 PE=1 SV=2 - [ROA2_HUMAN]	107.833	15.3	1	5	5	5	353	37.4067	8.95361
	A2	Sequence	# PSMs	# Protein Groups	Protein Group Accessions	Modifications	IonScore	Exp Value	Charge	ΔM [ppm]	m/z [Da]
	High	IDTIEIITDR	1	1	P22626		61.18	7.01113e-06	2	0.0345143	594.827
	High	TLETVPLER	1	1	P22626		37.63	0.000949211	2	-0.170817	529.298
	High	GGNFGFGDSR	1	1	P22626		33.67	0.000816119	2	3.19074	507.227
	High	GFGFVTFDDHDPVDK	1	1	P22626		27.05	0.00660762	3	1.28186	565.927
	High	GGSDGYGSGR	1	1	P22626		16.22	0.0262659	2	0.558773	456.694
P08758	Annexin A5 OS=Homo sapiens GN=ANXA5 PE=1 SV=2 - [ANXA5_HUMAN]	104.639	11.25	1	3	3	3	320	35.9144	5.04639
	A2	Sequence	# PSMs	# Protein Groups	Protein Group Accessions	Modifications	IonScore	Exp Value	Charge	ΔM [ppm]	m/z [Da]
	High	GLGTDEESILTLLTSR	1	1	P08758		96.63	1.6078e-09	2	-0.0507441	852.954
	High	LYDAYELK	1	1	P08758		29.56	0.0076357	2	-0.534075	507.76
	High	GTVTDFPGFDER	1	1	P08758		13.31	0.19133	2	-2.58639	670.808
P26599	Polypyrimidine tract-binding protein 1 OS=Homo sapiens GN=PTBP1 PE=1 SV=1 - [PTBP1_HUMAN]	104.409	5.84	3	2	2	2	531	57.1856	9.17334
	A2	Sequence	# PSMs	# Protein Groups	Protein Group Accessions	Modifications	IonScore	Exp Value	Charge	ΔM [ppm]	m/z [Da]
	High	IAIPGLAGAGNSVLLVSNLNPER	1	1	P26599		78.25	1.79548e-08	2	-0.785495	1138.14
	High	VTNLLmLK	1	1	P26599	M6(Oxidation)	40.56	0.000316448	2	-0.162063	474.283
Q9NYF8	Bcl-2-associated transcription factor 1 OS=Homo sapiens GN=BCLAF1 PE=1 SV=2 - [BCLF1_HUMAN]	102.022	5	1	6	6	7	920	106.059	9.979
	A2	Sequence	# PSMs	# Protein Groups	Protein Group Accessions	Modifications	IonScore	Exp Value	Charge	ΔM [ppm]	m/z [Da]
	High	SAAMTLNER	1	1	Q9NYF8		37.78	0.00120042	2	0.315034	496.745
	High	LLASTLVHSVK	1	1	Q9NYF8		37.54	0.000255487	2	-0.199635	584.358
	High	SVLADQGK	1	1	Q9NYF8		35.52	0.00328236	2	0.675112	409.225
	High	SFATASHR	1	1	Q9NYF8		32.72	0.00438343	2	-1.15277	438.719
	High	TIAPQNAPR	1	1	Q9NYF8		28.77	0.00683608	2	0.534351	484.27
	High	SAAmTLNER	1	1	Q9NYF8	M4(Oxidation)	21.53	0.0390205	2	0.994701	504.743
	High	LLASTLVHSVKK	1	1	Q9NYF8		10.32	0.102186	3	-1.5557	432.606
B2RPK0	Putative high mobility group protein B1-like 1 OS=Homo sapiens GN=HMGB1P1 PE=5 SV=1 - [HGB1A_HUMAN]	100.05	16.59	3	3	4	6	211	24.2228	6.21436
	A2	Sequence	# PSMs	# Protein Groups	Protein Group Accessions	Modifications	IonScore	Exp Value	Charge	ΔM [ppm]	m/z [Da]
	High	mSSYAFFVQTcR	1	2	B2RPK0;P26583	M1(Oxidation); C11(Carbamidomethyl)	67.21	5.13291e-07	2	-1.20517	756.833
	High	GKFEDMAK	1	1	B2RPK0		29.49	0.00596041	2	-0.626547	463.226
	High	IKGEHPGLSIGDVAK	2	1	B2RPK0		27.9	0.00729815	3	-0.0983465	507.619
	High	GEHPGLSIGDVAK	1	1	B2RPK0		25.9	0.0226195	3	-1.09984	427.226
	High	MSSYAFFVQTcR	1	2	B2RPK0;P26583	C11(Carbamidomethyl)	11.67	0.234865	2	-0.619089	748.836
P60174	Triosephosphate isomerase OS=Homo sapiens GN=TPI1 PE=1 SV=3 - [TPIS_HUMAN]	97.8682	28.67	1	6	6	6	286	30.7717	5.92236
	A2	Sequence	# PSMs	# Protein Groups	Protein Group Accessions	Modifications	IonScore	Exp Value	Charge	ΔM [ppm]	m/z [Da]
	High	VIADNVKDWSK	1	1	P60174		53.92	3.85233e-05	3	0.401551	425.563
	High	QSLGELIGTLNAAK	1	1	P60174		38.19	0.000872304	2	-0.0895603	707.899
	High	IAVAAQNcYK	1	1	P60174	C8(Carbamidomethyl)	32.45	0.00526189	2	0.576847	569.29
	High	VVFEQTK	1	1	P60174		27.79	0.0118102	2	0.328507	425.737
	High	ELASQPDVDGFLVGGASLKPEFVDIINAK	1	1	P60174		27.02	0.00506454	3	-0.281147	1010.53
	High	LDEREAGITEK	1	1	P60174		15.25	0.247787	3	0.394671	420.886
Q06830	Peroxiredoxin-1 OS=Homo sapiens GN=PRDX1 PE=1 SV=1 - [PRDX1_HUMAN]	95.4961	25.13	1	3	5	5	199	22.0963	8.1333
	A2	Sequence	# PSMs	# Protein Groups	Protein Group Accessions	Modifications	IonScore	Exp Value	Charge	ΔM [ppm]	m/z [Da]
	High	QITVNDLPVGR	1	2	Q06830;P32119		44.57	0.000197264	2	1.54642	606.342
	High	TIAQDYGVLK	1	1	Q06830		42.12	0.000469528	2	0.594831	554.306
	High	ADEGISFR	1	1	Q06830		38.61	0.00100536	2	-3.13242	447.718
	High	GLFIIDDKGILR	1	2	Q06830;Q13162		29.18	0.00175133	3	2.59773	453.939
	High	IGHPAPNFK	1	1	Q06830		15.17	0.150524	2	-0.15992	490.769
P29692	Elongation factor 1-delta OS=Homo sapiens GN=EEF1D PE=1 SV=5 - [EF1D_HUMAN]	95.4286	13.17	1	3	3	3	281	31.1028	5.0083
	A2	Sequence	# PSMs	# Protein Groups	Protein Group Accessions	Modifications	IonScore	Exp Value	Charge	ΔM [ppm]	m/z [Da]
	High	GVVQELQQAISK	1	1	P29692		74.9	1.89302e-07	2	-0.108639	650.367
	High	IASLEVENQSLR	1	1	P29692		41.75	0.000501258	2	-1.18024	679.867
	High	SIQLDGLVWGASK	1	1	P29692		18.32	0.133244	2	-1.3723	687.374
P00918	Carbonic anhydrase 2 OS=Homo sapiens GN=CA2 PE=1 SV=2 - [CAH2_HUMAN]	94.1529	23.85	1	5	5	5	260	29.2279	7.40088
	A2	Sequence	# PSMs	# Protein Groups	Protein Group Accessions	Modifications	IonScore	Exp Value	Charge	ΔM [ppm]	m/z [Da]
	High	YDPSLKPLSVSYDQATSLR	1	1	P00918		45.54	0.000148005	3	-0.829459	714.035
	High	QSPVDIDTHTAK	1	1	P00918		44.09	0.000282708	3	0.181189	437.89
	High	VVDVLDSIK	1	1	P00918		41.06	0.000552318	2	-0.196732	494.29
	High	EPISVSSEQVLK	1	1	P00918		19.34	0.105353	2	0.977585	658.359
	High	SADFTNFDPR	1	1	P00918		18.81	0.0624732	2	-0.389207	585.265
Q9C0C9	Ubiquitin-conjugating enzyme E2 O OS=Homo sapiens GN=UBE2O PE=1 SV=3 - [UBE2O_HUMAN]	93.8116	7.59	1	10	10	10	1292	141.205	5.12256
	A2	Sequence	# PSMs	# Protein Groups	Protein Group Accessions	Modifications	IonScore	Exp Value	Charge	ΔM [ppm]	m/z [Da]
	High	SGYPDIGFPLFPLSK	1	1	Q9C0C9		43.66	0.000258316	2	-0.131859	819.432
	High	GVLTQFR	1	1	Q9C0C9		40.95	0.000731209	2	-0.773652	410.737
	High	TTDIVIR	1	1	Q9C0C9		37.77	0.00126167	2	1.26866	409.243
	High	IAWEcPEK	1	1	Q9C0C9	C5(Carbamidomethyl)	27.12	0.00951034	2	-1.62046	516.744
	High	LLFSHDLVSGR	1	1	Q9C0C9		25.14	0.0221992	3	-1.31286	415.231
	High	VVQSmTQLVR	1	1	Q9C0C9	M5(Oxidation)	23.89	0.0336863	2	-0.125647	588.824
	High	VQWYPEGVK	1	1	Q9C0C9		18.61	0.133589	2	0.298003	553.288
	High	GLQEGYENSR	1	1	Q9C0C9		18.24	0.0742344	2	-0.343428	576.767
	High	VVVEEVQVVELK	1	1	Q9C0C9		13.38	0.101024	2	3.27353	685.403
	High	mDLFSALIK	1	1	Q9C0C9	M1(Oxidation)	10.41	0.600543	2	1.18968	527.287
P46782	40S ribosomal protein S5 OS=Homo sapiens GN=RPS5 PE=1 SV=4 - [RS5_HUMAN]	93.77	7.35	1	1	1	1	204	22.8621	9.71533
	A2	Sequence	# PSMs	# Protein Groups	Protein Group Accessions	Modifications	IonScore	Exp Value	Charge	ΔM [ppm]	m/z [Da]
	High	TIAEcLADELINAAK	1	1	P46782	C5(Carbamidomethyl)	93.77	3.60993e-09	2	0.969358	816.42
P10809	60 kDa heat shock protein, mitochondrial OS=Homo sapiens GN=HSPD1 PE=1 SV=2 - [CH60_HUMAN]	92.6578	15.01	1	6	6	7	573	61.0164	5.87158
	A2	Sequence	# PSMs	# Protein Groups	Protein Group Accessions	Modifications	IonScore	Exp Value	Charge	ΔM [ppm]	m/z [Da]
	High	AAVEEGIVLGGGcALLR	1	1	P10809	C13(Carbamidomethyl)	51.81	3.69137e-05	2	0.0140459	842.956
	High	VGEVIVTKDDAmLLK	1	1	P10809	M12(Oxidation)	42.13	0.000324546	3	-3.08867	549.638
	High	GYISPYFINTSK	1	1	P10809		26.99	0.0190987	2	-2.3124	695.354
	High	TLKIPAmTIAK	1	1	P10809	M7(Oxidation)	25.67	0.00582691	3	0.254381	401.578
	High	VGEVIVTKDDAMLLK	1	1	P10809		24.37	0.0164518	3	-0.810359	544.307
	High	TVIIEQSWGSPK	1	1	P10809		14.62	0.270938	2	-0.895426	672.861
	High	IQEIIEQLDVTTSEYEKEK	1	1	P10809		13.51	0.242883	3	-1.00567	765.724
Q96EY4	Translation machinery-associated protein 16 OS=Homo sapiens GN=TMA16 PE=1 SV=2 - [TMA16_HUMAN]	90.3985	21.18	1	3	3	3	203	23.8494	9.26123
	A2	Sequence	# PSMs	# Protein Groups	Protein Group Accessions	Modifications	IonScore	Exp Value	Charge	ΔM [ppm]	m/z [Da]
	High	FSSELEQIELHNSIR	1	1	Q96EY4		50.64	6.38604e-05	3	0.689569	601.308
	High	DAcELIER	1	1	Q96EY4	C3(Carbamidomethyl)	44.85	0.00015385	2	-3.51854	503.235
	High	QQFEGYGLEIPDILNASNLK	1	1	Q96EY4		35.95	0.0013086	2	-1.24219	1125.07
P11021	78 kDa glucose-regulated protein OS=Homo sapiens GN=HSPA5 PE=1 SV=2 - [GRP78_HUMAN]	88.9947	16.67	1	6	8	8	654	72.2884	5.16064
	A2	Sequence	# PSMs	# Protein Groups	Protein Group Accessions	Modifications	IonScore	Exp Value	Charge	ΔM [ppm]	m/z [Da]
	High	VEIIANDQGNR	1	3	P08107;P11021;P11142		47.76	0.000140695	2	-0.299647	614.818
	High	SQIFSTASDNQPTVTIK	1	1	P11021		38.08	0.000980258	2	-0.778828	918.97
	High	VTHAVVTVPAYFNDAQR	1	1	P11021		29.53	0.00707577	3	0.929186	629.996
	High	IDTRNELESYAYSLK	1	1	P11021		29.3	0.00763683	3	0.734285	601.304
	High	ITITNDQNR	1	1	P11021		25.05	0.0392323	2	-0.995136	537.78
	High	NQLTSNPENTVFDAKR	1	1	P11021		24.48	0.0228129	3	0.127365	611.975
	High	LTPEEIER	1	1	P11021		15.96	0.182529	2	-0.664221	493.761
	High	IINEPTAAAIAYGLDK	1	2	P11021;P11142		10.43	0.624955	2	-0.282133	830.451
P26583	High mobility group protein B2 OS=Homo sapiens GN=HMGB2 PE=1 SV=2 - [HMGB2_HUMAN]	87.868	17.22	1	2	3	4	209	24.0187	7.81104
	A2	Sequence	# PSMs	# Protein Groups	Protein Group Accessions	Modifications	IonScore	Exp Value	Charge	ΔM [ppm]	m/z [Da]
	High	mSSYAFFVQTcR	1	2	B2RPK0;P26583	M1(Oxidation); C11(Carbamidomethyl)	67.21	5.13291e-07	2	-1.20517	756.833
	High	SEHPGLSIGDTAK	1	1	P26583		37.32	0.00134381	3	0.662161	437.89
	High	LGEMWSEQSAK	1	1	P26583		12.67	0.210894	2	-1.31386	633.294
	High	MSSYAFFVQTcR	1	2	B2RPK0;P26583	C11(Carbamidomethyl)	11.67	0.234865	2	-0.619089	748.836
P55209	Nucleosome assembly protein 1-like 1 OS=Homo sapiens GN=NAP1L1 PE=1 SV=1 - [NP1L1_HUMAN]	87.2376	14.83	1	4	4	4	391	45.3459	4.4624
	A2	Sequence	# PSMs	# Protein Groups	Protein Group Accessions	Modifications	IonScore	Exp Value	Charge	ΔM [ppm]	m/z [Da]
	High	GIPEFWLTVFK	1	1	P55209		48.32	7.58241e-05	2	0.8045	668.869
	High	YAVLYQPLFDK	1	1	P55209		43.11	0.000324954	2	-2.66613	678.862
	High	LDGLVETPTGYIESLPR	1	1	P55209		28.65	0.00675469	2	1.25874	930.492
	High	QLTVQmmQNPQILAALQER	1	1	P55209	M6(Oxidation); M7(Oxidation)	28.49	0.00785766	3	-1.57484	748.72
P15259	Phosphoglycerate mutase 2 OS=Homo sapiens GN=PGAM2 PE=1 SV=3 - [PGAM2_HUMAN]	86.8893	9.88	3	2	2	2	253	28.7478	8.88037
	A2	Sequence	# PSMs	# Protein Groups	Protein Group Accessions	Modifications	IonScore	Exp Value	Charge	ΔM [ppm]	m/z [Da]
	High	ALPFWNEEIVPQIK	1	1	P15259		60.85	4.19344e-06	2	0.0111405	842.459
	High	VLIAAHGNSLR	1	1	P15259		45.18	0.000100118	2	-0.0489441	575.838
P29508	Serpin B3 OS=Homo sapiens GN=SERPINB3 PE=1 SV=2 - [SPB3_HUMAN]	85.3739	8.21	2	4	4	4	390	44.5365	6.81494
	A2	Sequence	# PSMs	# Protein Groups	Protein Group Accessions	Modifications	IonScore	Exp Value	Charge	ΔM [ppm]	m/z [Da]
	High	GLVLSGVLHK	1	1	P29508		43.54	4.4154e-05	2	-0.43006	511.821
	High	VLEIPYK	1	1	P29508		40.04	0.000470645	2	0.0498421	431.258
	High	STDAYELK	1	1	P29508		31.02	0.00423013	2	0.197105	463.727
	High	LLTEFNK	1	1	P29508		26.33	0.014667	2	-0.552975	432.745
P29401	Transketolase OS=Homo sapiens GN=TKT PE=1 SV=3 - [TKT_HUMAN]	85.2174	6.26	1	3	3	3	623	67.8347	7.66455
	A2	Sequence	# PSMs	# Protein Groups	Protein Group Accessions	Modifications	IonScore	Exp Value	Charge	ΔM [ppm]	m/z [Da]
	High	IIALDGDTK	1	1	P29401		56.86	2.33881e-05	2	-0.642573	473.266
	High	VLDPFTIKPLDR	1	1	P29401		38.78	0.000483385	3	-0.243489	471.941
	High	SVPTSTVFYPSDGVATEK	1	1	P29401		31.93	0.00436023	2	-0.241156	942.965
P00505	Aspartate aminotransferase, mitochondrial OS=Homo sapiens GN=GOT2 PE=1 SV=3 - [AATM_HUMAN]	85.2052	10.23	1	4	4	4	430	47.4873	9.01221
	A2	Sequence	# PSMs	# Protein Groups	Protein Group Accessions	Modifications	IonScore	Exp Value	Charge	ΔM [ppm]	m/z [Da]
	High	FVTVQTISGTGALR	1	1	P00505		65.66	1.71136e-06	2	-0.24806	725.406
	High	IGASFLQR	1	1	P00505		39.34	0.00109428	2	-4.07863	446.254
	High	IAAAILNTPDLRK	1	1	P00505		18.94	0.026167	3	1.18887	465.949
	High	TQLVSNLKK	1	1	P00505		16.67	0.0731946	2	-1.80131	515.815
Q9Y265	RuvB-like 1 OS=Homo sapiens GN=RUVBL1 PE=1 SV=1 - [RUVB1_HUMAN]	84.8898	10.31	1	3	3	3	456	50.1963	6.41748
	A2	Sequence	# PSMs	# Protein Groups	Protein Group Accessions	Modifications	IonScore	Exp Value	Charge	ΔM [ppm]	m/z [Da]
	High	GLGLDESGLAK	1	1	Q9Y265		61.12	7.30183e-06	2	-0.43107	530.287
	High	TALALAIAQELGSK	1	1	Q9Y265		38.03	0.000440715	2	0.383416	693.404
	High	AQTEGINISEEALNHLGEIGTK	1	1	Q9Y265		25.48	0.0145817	3	-0.81605	775.395
Q9GZU8	Protein FAM192A OS=Homo sapiens GN=FAM192A PE=1 SV=1 - [F192A_HUMAN]	84.5004	12.6	1	3	3	3	254	28.8945	5.45264
	A2	Sequence	# PSMs	# Protein Groups	Protein Group Accessions	Modifications	IonScore	Exp Value	Charge	ΔM [ppm]	m/z [Da]
	High	GLDEDETNFLDEVSR	1	1	Q9GZU8		47.99	4.68621e-05	2	-0.445598	869.892
	High	FVSEAELDER	1	1	Q9GZU8		39.73	0.000686372	2	-2.65941	597.784
	High	IVSSIFR	1	1	Q9GZU8		33.99	0.00171581	2	-0.492854	411.247
P52272	Heterogeneous nuclear ribonucleoprotein M OS=Homo sapiens GN=HNRNPM PE=1 SV=3 - [HNRPM_HUMAN]	84.3254	8.49	1	6	6	6	730	77.4643	8.70459
	A2	Sequence	# PSMs	# Protein Groups	Protein Group Accessions	Modifications	IonScore	Exp Value	Charge	ΔM [ppm]	m/z [Da]
	High	LGSTVFVANLDYK	1	1	P52272		49.37	7.11009e-05	2	0.0187337	713.883
	High	INEILSNALK	1	1	P52272		39.1	0.000602832	2	-0.809	557.827
	High	VGQTIER	1	1	P52272		30.58	0.0158372	2	0.352549	401.725
	High	LKEVFSmAGVVVR	1	1	P52272	M7(Oxidation)	24.89	0.0184874	3	-1.04232	484.274
	High	LGGAGmER	1	1	P52272	M6(Oxidation)	21.48	0.0512074	2	-0.17789	403.695
	High	AFITNIPFDVK	1	1	P52272		19.39	0.060417	2	-0.00805383	632.85
P07910	Heterogeneous nuclear ribonucleoproteins C1/C2 OS=Homo sapiens GN=HNRNPC PE=1 SV=4 - [HNRPC_HUMAN]	83.4619	10.46	4	3	3	3	306	33.6495	5.08447
	A2	Sequence	# PSMs	# Protein Groups	Protein Group Accessions	Modifications	IonScore	Exp Value	Charge	ΔM [ppm]	m/z [Da]
	High	VFIGNLNTLVVK	1	1	P07910		55.19	3.78364e-06	2	-0.0642467	658.9
	High	GFAFVQYVNER	1	1	P07910		43.64	0.000346011	2	3.17983	665.335
	High	VPPPPPIAR	1	1	P07910		20.5	0.0267375	2	-0.632021	472.29
P08670	Vimentin OS=Homo sapiens GN=VIM PE=1 SV=4 - [VIME_HUMAN]	83.3	4.08	1	1	1	1	466	53.6191	5.12256
	A2	Sequence	# PSMs	# Protein Groups	Protein Group Accessions	Modifications	IonScore	Exp Value	Charge	ΔM [ppm]	m/z [Da]
	High	LLQDSVDFSLADAINTEFK	1	1	P08670		83.3	2.50238e-08	2	0.0874791	1063.54
P37837	Transaldolase OS=Homo sapiens GN=TALDO1 PE=1 SV=2 - [TALDO_HUMAN]	82.6686	8.01	1	3	3	3	337	37.5165	6.81494
	A2	Sequence	# PSMs	# Protein Groups	Protein Group Accessions	Modifications	IonScore	Exp Value	Charge	ΔM [ppm]	m/z [Da]
	High	VSTEVDAR	1	1	P37837		59.99	9.87271e-06	2	1.74666	438.725
	High	LLGELLQDNAK	1	1	P37837		33.32	0.00297975	2	-0.589271	607.343
	High	LVPVLSAK	1	1	P37837		26.74	0.00211334	2	0.675668	413.774
O00303	Eukaryotic translation initiation factor 3 subunit F OS=Homo sapiens GN=EIF3F PE=1 SV=1 - [EIF3F_HUMAN]	82.29	4.76	1	1	1	1	357	37.5402	5.45264
	A2	Sequence	# PSMs	# Protein Groups	Protein Group Accessions	Modifications	IonScore	Exp Value	Charge	ΔM [ppm]	m/z [Da]
	High	VIGLSSDLQQVGGASAR	1	1	O00303		82.29	3.15758e-08	2	2.66703	829.449
P05388	60S acidic ribosomal protein P0 OS=Homo sapiens GN=RPLP0 PE=1 SV=1 - [RLA0_HUMAN]	79.3558	20.19	2	4	4	4	317	34.2518	5.97314
	A2	Sequence	# PSMs	# Protein Groups	Protein Group Accessions	Modifications	IonScore	Exp Value	Charge	ΔM [ppm]	m/z [Da]
	High	TSFFQALGITTK	1	1	P05388		52.68	3.99238e-05	2	1.28355	657.359
	High	GNVGFVFTK	1	1	P05388		38.08	0.00124477	2	2.86252	484.765
	High	AFLADPSAFVAAAPVAAATTAAPAAAAAPAK	1	1	P05388		28.58	0.00291219	3	0.995257	918.161
	High	cFIVGADNVGSK	1	1	P05388	C1(Carbamidomethyl)	19.34	0.0843991	2	-0.363085	633.811
Q96I25	Splicing factor 45 OS=Homo sapiens GN=RBM17 PE=1 SV=1 - [SPF45_HUMAN]	78.728	9.98	2	5	5	5	401	44.9339	5.97314
	A2	Sequence	# PSMs	# Protein Groups	Protein Group Accessions	Modifications	IonScore	Exp Value	Charge	ΔM [ppm]	m/z [Da]
	High	QSTVLAPVIDLK	1	1	Q96I25		40.5	0.000222813	2	0.0111443	642.382
	High	AVVDLNGR	1	1	Q96I25		37.1	0.00175486	2	-0.11028	422.238
	High	QSTVLAPVIDLKR	1	1	Q96I25		30.37	0.00146933	3	1.11332	480.625
	High	IFLEFER	1	1	Q96I25		27.27	0.0111562	2	-0.255481	477.258
	High	KSDSNPLTEILK	1	1	Q96I25		10.15	0.652084	3	0.0616341	448.917
P35573	Glycogen debranching enzyme OS=Homo sapiens GN=AGL PE=1 SV=3 - [GDE_HUMAN]	78.4199	4.11	1	6	6	6	1532	174.652	6.75635
	A2	Sequence	# PSMs	# Protein Groups	Protein Group Accessions	Modifications	IonScore	Exp Value	Charge	ΔM [ppm]	m/z [Da]
	High	SGGGYIVVDPILR	1	1	P35573		35.51	0.00164496	2	-0.821708	673.377
	High	NAGPQIDR	1	1	P35573		31.1	0.00531729	2	0.568261	435.725
	High	GILLITGR	1	1	P35573		30.48	0.0039396	2	-1.4207	421.776
	High	SGSLAVDNADPILK	1	1	P35573		28.43	0.00897181	2	-1.89421	700.374
	High	LGISSLIR	1	1	P35573		26.67	0.0109792	2	-1.01072	429.774
	High	NFAEPGSEVYLR	1	1	P35573		15.38	0.195571	2	2.66417	691.343
P62333	26S protease regulatory subunit 10B OS=Homo sapiens GN=PSMC6 PE=1 SV=1 - [PRS10_HUMAN]	77.6168	7.71	1	2	2	2	389	44.1451	7.48877
	A2	Sequence	# PSMs	# Protein Groups	Protein Group Accessions	Modifications	IonScore	Exp Value	Charge	ΔM [ppm]	m/z [Da]
	High	ALQSVGQIVGEVLK	1	1	P62333		65.19	6.50786e-07	2	0.563425	720.925
	High	VVSSSIVDKYIGESAR	1	1	P62333		30.99	0.00477696	3	-0.0812129	570.64
Q6P1Q9	Methyltransferase-like protein 2B OS=Homo sapiens GN=METTL2B PE=1 SV=3 - [MET2B_HUMAN]	77.4865	17.2	1	1	7	8	378	43.3983	5.85889
	A2	Sequence	# PSMs	# Protein Groups	Protein Group Accessions	Modifications	IonScore	Exp Value	Charge	ΔM [ppm]	m/z [Da]
	High	VQNLVDR	1	2	Q96IZ6;Q6P1Q9		48.33	0.000125593	2	-1.54567	422.237
	High	YDmAQLR	1	2	Q96IZ6;Q6P1Q9	M3(Oxidation)	27.56	0.00815554	2	0.00957905	456.716
	High	ISDLEIcADEFPGSSATYR	1	2	Q96IZ6;Q6P1Q9	C7(Carbamidomethyl)	27.3	0.0063311	2	-0.469512	1065.99
	High	LLKPGGmVLLR	1	1	Q6P1Q9	M7(Oxidation)	26.61	0.00218273	3	0.55624	404.922
	High	DWFLENK	1	2	Q96IZ6;Q6P1Q9		21.34	0.0565576	2	2.34992	476.233
	High	DYGRYDMAQLR	1	2	Q96IZ6;Q6P1Q9		20.87	0.0266001	3	-3.05203	463.218
	High	DYGRYDmAQLR	1	2	Q96IZ6;Q6P1Q9	M7(Oxidation)	13.72	0.15074	3	-0.41637	468.55
	High	IHENGFFKDR	1	2	Q96IZ6;Q6P1Q9		13.32	0.414372	3	-0.0579375	421.547
Q9Y230	RuvB-like 2 OS=Homo sapiens GN=RUVBL2 PE=1 SV=3 - [RUVB2_HUMAN]	77.3693	14.25	1	6	6	6	463	51.1246	5.64307
	A2	Sequence	# PSMs	# Protein Groups	Protein Group Accessions	Modifications	IonScore	Exp Value	Charge	ΔM [ppm]	m/z [Da]
	High	IGLETSLR	1	1	Q9Y230		45.07	0.000241158	2	0.605722	444.761
	High	AAGVVLEMIR	1	1	Q9Y230		32.07	0.00487382	2	-1.42397	529.804
	High	AVLIAGQPGTGK	1	1	Q9Y230		27.98	0.00374169	2	1.61923	556.328
	High	VYSLFLDESR	1	1	Q9Y230		22.29	0.0504622	2	0.61722	614.814
	High	FVQcPDGELQK	1	1	Q9Y230	C4(Carbamidomethyl)	16.91	0.11	2	0.621623	660.817
	High	LLIVSTTPYSEKDTK	1	1	Q9Y230		15.65	0.129328	3	-0.381113	565.645
P18124	60S ribosomal protein L7 OS=Homo sapiens GN=RPL7 PE=1 SV=1 - [RL7_HUMAN]	77.36	8.87	1	2	2	2	248	29.2072	10.6528
	A2	Sequence	# PSMs	# Protein Groups	Protein Group Accessions	Modifications	IonScore	Exp Value	Charge	ΔM [ppm]	m/z [Da]
	High	IALTDNALIAR	1	1	P18124		77.36	9.18269e-08	2	-0.0270526	585.846
	High	AGNFYVPAEPK	1	1	P18124		21.42	0.0540831	2	-1.40973	596.803
Q9BY77	Polymerase delta-interacting protein 3 OS=Homo sapiens GN=POLDIP3 PE=1 SV=2 - [PDIP3_HUMAN]	76.6731	11.88	1	4	4	4	421	46.0605	9.99365
	A2	Sequence	# PSMs	# Protein Groups	Protein Group Accessions	Modifications	IonScore	Exp Value	Charge	ΔM [ppm]	m/z [Da]
	High	VVQNDAYTAPALPSSIR	1	1	Q9BY77		36.19	0.00174316	2	-0.461866	901.475
	High	LVHPGVAEVVFVK	1	1	Q9BY77		36.03	0.000399135	3	1.87134	465.279
	High	VGIQQGLLSQSTR	1	1	Q9BY77		35.16	0.00172206	2	-0.0477659	693.889
	High	TATFQQR	1	1	Q9BY77		27.53	0.00980151	2	0.976553	426.223
P07355	Annexin A2 OS=Homo sapiens GN=ANXA2 PE=1 SV=2 - [ANXA2_HUMAN]	76.0146	10.32	2	3	3	3	339	38.5798	7.75244
	A2	Sequence	# PSMs	# Protein Groups	Protein Group Accessions	Modifications	IonScore	Exp Value	Charge	ΔM [ppm]	m/z [Da]
	High	GVDEVTIVNILTNR	1	1	P07355		61.56	4.78289e-06	2	0.480626	771.928
	High	TPAQYDASELK	1	1	P07355		29.86	0.00826209	2	0.572081	611.802
	High	TNQELQEINR	1	1	P07355		28.83	0.0128954	2	-0.807843	622.815
P31151	Protein S100-A7 OS=Homo sapiens GN=S100A7 PE=1 SV=4 - [S10A7_HUMAN]	75.8051	24.75	1	4	4	4	101	11.4636	6.771
	A2	Sequence	# PSMs	# Protein Groups	Protein Group Accessions	Modifications	IonScore	Exp Value	Charge	ΔM [ppm]	m/z [Da]
	High	GTNYLADVFEK	1	1	P31151		63.6	3.01196e-06	2	0.274679	628.812
	High	GTNYLADVFEKK	1	1	P31151		33.54	0.00296534	3	0.240066	462.242
	High	ENFPNFLSAcDK	1	1	P31151	C10(Carbamidomethyl)	14.64	0.10135	2	0.55378	721.325
	High	KGTNYLADVFEK	1	1	P31151		13.98	0.303958	3	-0.817804	462.241
Q96IZ6	Methyltransferase-like protein 2A OS=Homo sapiens GN=METTL2A PE=1 SV=5 - [MET2A_HUMAN]	75.2897	17.2	1	1	7	10	378	43.5094	6.01123
	A2	Sequence	# PSMs	# Protein Groups	Protein Group Accessions	Modifications	IonScore	Exp Value	Charge	ΔM [ppm]	m/z [Da]
	High	VQNLVDR	1	2	Q96IZ6;Q6P1Q9		48.33	0.000125593	2	-1.54567	422.237
	High	YDmAQLR	1	2	Q96IZ6;Q6P1Q9	M3(Oxidation)	27.56	0.00815554	2	0.00957905	456.716
	High	ISDLEIcADEFPGSSATYR	1	2	Q96IZ6;Q6P1Q9	C7(Carbamidomethyl)	27.3	0.0063311	2	-0.469512	1065.99
	High	LLKPGGMmLLR	1	1	Q96IZ6	M8(Oxidation)	25.54	0.00795875	3	0.441003	415.579
	High	DWFLENK	1	2	Q96IZ6;Q6P1Q9		21.34	0.0565576	2	2.34992	476.233
	High	LLKPGGmmLLR	1	1	Q96IZ6	M7(Oxidation); M8(Oxidation)	21.14	0.0273041	3	-0.517717	420.91
	High	DYGRYDMAQLR	1	2	Q96IZ6;Q6P1Q9		20.87	0.0266001	3	-3.05203	463.218
	High	LLKPGGMMLLR	1	1	Q96IZ6		17.89	0.057707	3	-0.587093	410.247
	High	DYGRYDmAQLR	1	2	Q96IZ6;Q6P1Q9	M7(Oxidation)	13.72	0.15074	3	-0.41637	468.55
	High	IHENGFFKDR	1	2	Q96IZ6;Q6P1Q9		13.32	0.414372	3	-0.0579375	421.547
P08865	40S ribosomal protein SA OS=Homo sapiens GN=RPSA PE=1 SV=4 - [RSSA_HUMAN]	74.7614	12.88	1	3	3	3	295	32.8334	4.86865
	A2	Sequence	# PSMs	# Protein Groups	Protein Group Accessions	Modifications	IonScore	Exp Value	Charge	ΔM [ppm]	m/z [Da]
	High	FAAATGATPIAGR	1	1	P08865		53.84	3.69678e-05	2	1.92491	602.329
	High	LLVVTDPR	1	1	P08865		26.28	0.00482785	2	0.0403979	456.779
	High	AIVAIENPADVSVISSR	1	1	P08865		26.06	0.0111484	2	-1.18454	870.977
P12956	X-ray repair cross-complementing protein 6 OS=Homo sapiens GN=XRCC6 PE=1 SV=2 - [XRCC6_HUMAN]	74.6722	12.32	1	7	7	7	609	69.7991	6.63916
	A2	Sequence	# PSMs	# Protein Groups	Protein Group Accessions	Modifications	IonScore	Exp Value	Charge	ΔM [ppm]	m/z [Da]
	High	NIYVLQELDNPGAK	1	1	P12956		40.57	0.000600746	2	1.36931	787.416
	High	ILELDQFK	1	1	P12956		38.58	0.000686444	2	0.303226	503.285
	High	EVAALcR	1	1	P12956	C6(Carbamidomethyl)	26.8	0.0263251	2	-0.165556	409.713
	High	ILELDQFKGQQGQK	1	1	P12956		24.95	0.020153	3	-0.526103	544.63
	High	DIISIAEDEDLR	1	1	P12956		13.41	0.348868	2	-1.46844	694.848
	High	IISSDRDLLAVVFYGTEK	1	1	P12956		10.36	0.358975	3	-0.00782721	676.033
	High	KQELLEALTK	1	1	P12956		10.24	0.39742	2	0.37618	586.848
Q00839	Heterogeneous nuclear ribonucleoprotein U OS=Homo sapiens GN=HNRNPU PE=1 SV=6 - [HNRPU_HUMAN]	74.4871	7.27	1	4	4	4	825	90.528	5.99854
	A2	Sequence	# PSMs	# Protein Groups	Protein Group Accessions	Modifications	IonScore	Exp Value	Charge	ΔM [ppm]	m/z [Da]
	High	SSGPTSLFAVTVAPPGAR	1	1	Q00839		45.52	0.00018095	2	-2.17759	857.958
	High	EKPYFPIPEEYTFIQNVPLEDR	1	1	Q00839		37.31	0.000752411	3	-0.573423	908.79
	High	NGQDLGVAFK	1	1	Q00839		32.58	0.00488589	2	-0.774281	524.774
	High	LLEQYKEESK	1	1	Q00839		16.58	0.156048	3	-0.260173	422.891
P09651	Heterogeneous nuclear ribonucleoprotein A1 OS=Homo sapiens GN=HNRNPA1 PE=1 SV=5 - [ROA1_HUMAN]	74.1831	14.25	2	4	4	4	372	38.7231	9.12939
	A2	Sequence	# PSMs	# Protein Groups	Protein Group Accessions	Modifications	IonScore	Exp Value	Charge	ΔM [ppm]	m/z [Da]
	High	LFIGGLSFETTDESLR	1	1	P09651		46.43	0.000121718	2	-0.0277665	892.957
	High	IEVIEImTDR	1	1	P09651	M7(Oxidation)	46.4	0.00022565	2	-0.216434	617.821
	High	SESPKEPEQLR	1	1	P09651		19.94	0.0694529	3	0.104723	433.89
	High	SSGPYGGGGQYFAKPR	1	1	P09651		15.85	0.149509	3	-1.53083	543.598
Q15366	Poly(rC)-binding protein 2 OS=Homo sapiens GN=PCBP2 PE=1 SV=1 - [PCBP2_HUMAN]	72.791	17.81	2	4	5	5	365	38.5556	6.78564
	A2	Sequence	# PSMs	# Protein Groups	Protein Group Accessions	Modifications	IonScore	Exp Value	Charge	ΔM [ppm]	m/z [Da]
	High	INISEGNcPER	1	2	Q15365;Q15366	C8(Carbamidomethyl)	62.75	2.25626e-06	2	-0.241456	644.801
	High	AITIAGIPQSIIEcVK	1	1	Q15366	C14(Carbamidomethyl)	27.21	0.00703399	2	-0.148276	856.984
	High	IANPVEGSTDR	1	1	Q15366		20.86	0.0447092	2	-0.845084	579.791
	High	LVVPASQcGSLIGK	1	1	Q15366	C8(Carbamidomethyl)	19.99	0.0571314	2	-1.00692	714.897
	High	IITLAGPTNAIFK	1	1	Q15366		17.59	0.0330943	2	0.423806	679.906
P35579	Myosin-9 OS=Homo sapiens GN=MYH9 PE=1 SV=4 - [MYH9_HUMAN]	72.3692	1.53	1	3	3	3	1960	226.392	5.60498
	A2	Sequence	# PSMs	# Protein Groups	Protein Group Accessions	Modifications	IonScore	Exp Value	Charge	ΔM [ppm]	m/z [Da]
	High	VIQYLAYVASSHK	1	1	P35579		44.96	0.000151598	3	2.15586	493.606
	High	VVFQEFR	1	1	P35579		40.02	0.000781393	2	-0.46137	462.75
	High	ALELDSNLYR	1	1	P35579		25.88	0.0250479	2	-6.63484	597.308
Q07020	60S ribosomal protein L18 OS=Homo sapiens GN=RPL18 PE=1 SV=2 - [RL18_HUMAN]	71.8765	12.77	1	2	2	2	188	21.6211	11.7222
	A2	Sequence	# PSMs	# Protein Groups	Protein Group Accessions	Modifications	IonScore	Exp Value	Charge	ΔM [ppm]	m/z [Da]
	High	ILTFDQLALDSPK	1	1	Q07020		57.59	1.14959e-05	2	-2.16114	730.902
	High	GcGTVLLSGPR	1	1	Q07020	C2(Carbamidomethyl)	35.62	0.0019191	2	-5.80311	558.792
O43242	26S proteasome non-ATPase regulatory subunit 3 OS=Homo sapiens GN=PSMD3 PE=1 SV=2 - [PSMD3_HUMAN]	71.1143	8.05	1	4	4	4	534	60.9395	8.44092
	A2	Sequence	# PSMs	# Protein Groups	Protein Group Accessions	Modifications	IonScore	Exp Value	Charge	ΔM [ppm]	m/z [Da]
	High	ISLADIAQK	1	1	O43242		48.38	0.000132868	2	1.83506	479.783
	High	ALDLVAAK	1	1	O43242		31.62	0.0032711	2	-0.639759	400.747
	High	AVQGFFTSNNATR	1	1	O43242		30.33	0.00602439	2	-0.131225	706.849
	High	SLmPYFLLTQAVR	1	1	O43242	M3(Oxidation)	23.63	0.0229761	2	1.62309	777.922
P14618	Pyruvate kinase isozymes M1/M2 OS=Homo sapiens GN=PKM PE=1 SV=4 - [KPYM_HUMAN]	70.4954	17.7	1	7	7	7	531	57.9	7.84033
	A2	Sequence	# PSMs	# Protein Groups	Protein Group Accessions	Modifications	IonScore	Exp Value	Charge	ΔM [ppm]	m/z [Da]
	High	NTGIIcTIGPASR	1	1	P14618	C6(Carbamidomethyl)	56.01	2.3808e-05	2	0.918622	680.357
	High	ccSGAIIVLTK	1	1	P14618	C1(Carbamidomethyl); C2(Carbamidomethyl)	25.43	0.0242023	2	0.344744	611.32
	High	TATESFASDPILYRPVAVALDTK	1	1	P14618		23.57	0.0149444	3	-1.2171	822.435
	High	VNFAmNVGK	1	1	P14618	M5(Oxidation)	23.55	0.0306891	2	-0.208978	498.253
	High	GDYPLEAVR	1	1	P14618		22.86	0.0416673	2	-0.0684015	510.261
	High	LDIDSPPITAR	1	1	P14618		21.15	0.0491111	2	-0.555411	599.327
	High	GADFLVTEVENGGSLGSK	1	1	P14618		16.12	0.139276	2	-3.29603	890.439
Q9Y2S7	Polymerase delta-interacting protein 2 OS=Homo sapiens GN=POLDIP2 PE=1 SV=1 - [PDIP2_HUMAN]	70.1536	17.66	1	5	5	5	368	42.0072	8.63135
	A2	Sequence	# PSMs	# Protein Groups	Protein Group Accessions	Modifications	IonScore	Exp Value	Charge	ΔM [ppm]	m/z [Da]
	High	LENLDSDVVQLR	1	1	Q9Y2S7		38.35	0.00105277	2	-0.934769	700.872
	High	VLETVGVFEVPK	1	1	Q9Y2S7		34.66	0.0015902	2	0.123121	658.877
	High	IFSLSGTLETVR	1	1	Q9Y2S7		25.65	0.0125244	2	-0.836922	661.869
	High	SQTEAVTFLANHDDSR	1	1	Q9Y2S7		24.33	0.0142056	3	-0.530131	597.615
	High	LYDRDVASAAPEK	1	1	Q9Y2S7		19	0.110785	3	-0.245181	478.912
P12268	Inosine-5'-monophosphate dehydrogenase 2 OS=Homo sapiens GN=IMPDH2 PE=1 SV=2 - [IMDH2_HUMAN]	69.8195	14.01	2	6	6	6	514	55.7696	6.90283
	A2	Sequence	# PSMs	# Protein Groups	Protein Group Accessions	Modifications	IonScore	Exp Value	Charge	ΔM [ppm]	m/z [Da]
	High	EANEILQR	1	1	P12268		38.48	0.000972054	2	-1.33796	486.758
	High	LVGIISSR	1	1	P12268		37.4	0.00109182	2	0.592083	422.766
	High	DKYPNLQVIGGNVVTAAQAK	1	1	P12268		29.66	0.00383909	3	-0.456484	696.048
	High	NLIDAGVDALR	1	1	P12268		23.82	0.0296692	2	0.313486	578.82
	High	EDLVVAPAGITLK	1	1	P12268		19.9	0.026094	2	0.961802	663.388
	High	VAQGVSGAVQDK	1	1	P12268		13.97	0.473023	2	-0.118803	579.809
Q92841	Probable ATP-dependent RNA helicase DDX17 OS=Homo sapiens GN=DDX17 PE=1 SV=2 - [DDX17_HUMAN]	69.6551	4.8	1	2	3	3	729	80.222	8.26514
	A2	Sequence	# PSMs	# Protein Groups	Protein Group Accessions	Modifications	IonScore	Exp Value	Charge	ΔM [ppm]	m/z [Da]
	High	LIDFLESGK	1	1	Q92841		50.4	4.74246e-05	2	-0.285209	511.282
	High	APILIATDVASR	1	2	Q92841;P17844		35.41	0.000963928	2	-0.701914	613.858
	High	SSQSSSQQFSGIGR	1	1	Q92841		22.62	0.0257098	2	-0.763462	728.344
Q15717	ELAV-like protein 1 OS=Homo sapiens GN=ELAVL1 PE=1 SV=2 - [ELAV1_HUMAN]	69.2278	9.51	1	3	3	3	326	36.0692	9.17334
	A2	Sequence	# PSMs	# Protein Groups	Protein Group Accessions	Modifications	IonScore	Exp Value	Charge	ΔM [ppm]	m/z [Da]
	High	ILQVSFK	1	1	Q15717		39.94	0.000273756	2	0.0828635	417.758
	High	VLVDQTTGLSR	1	1	Q15717		35.51	0.00189803	2	1.26726	594.834
	High	SLFSSIGEVESAK	1	1	Q15717		33.71	0.00285151	2	-0.057994	677.348
P61313	60S ribosomal protein L15 OS=Homo sapiens GN=RPL15 PE=1 SV=2 - [RL15_HUMAN]	69.1282	7.84	1	2	2	2	204	24.1311	11.6196
	A2	Sequence	# PSMs	# Protein Groups	Protein Group Accessions	Modifications	IonScore	Exp Value	Charge	ΔM [ppm]	m/z [Da]
	High	SLQSVAEER	1	1	P61313		59.22	1.08903e-05	2	0.233537	509.762
	High	QLSALHR	1	1	P61313		30.83	0.00346936	2	0.444353	412.741
Q00610	Clathrin heavy chain 1 OS=Homo sapiens GN=CLTC PE=1 SV=5 - [CLH1_HUMAN]	69.0935	3.52	2	6	6	6	1675	191.493	5.69385
	A2	Sequence	# PSMs	# Protein Groups	Protein Group Accessions	Modifications	IonScore	Exp Value	Charge	ΔM [ppm]	m/z [Da]
	High	IVLDNSVFSEHR	1	1	Q00610		41.61	0.000476265	3	-0.405289	472.581
	High	VANVELYYR	1	1	Q00610		34.36	0.00285821	2	3.57356	563.8
	High	YIQAAcK	1	1	Q00610	C6(Carbamidomethyl)	25.98	0.0147624	2	-0.408815	427.215
	High	VVGAmQLYSVDR	1	1	Q00610	M5(Oxidation)	22.32	0.042495	2	-2.09122	677.344
	High	NLILVVR	1	1	Q00610		20.65	0.0129149	2	-0.652952	413.779
	High	NNLAGAEELFAR	1	1	Q00610		12.55	0.52533	2	-0.421738	652.833
P38646	Stress-70 protein, mitochondrial OS=Homo sapiens GN=HSPA9 PE=1 SV=2 - [GRP75_HUMAN]	67.88	7.81	1	4	4	4	679	73.6348	6.16357
	A2	Sequence	# PSMs	# Protein Groups	Protein Group Accessions	Modifications	IonScore	Exp Value	Charge	ΔM [ppm]	m/z [Da]
	High	VQQTVQDLFGR	1	1	P38646		67.88	1.60486e-06	2	0.922546	645.844
	High	DAGQISGLNVLR	1	1	P38646		21.39	0.0653495	2	0.360745	621.844
	High	VINEPTAAALAYGLDK	1	1	P38646		13.44	0.274003	2	-1.23352	823.442
	High	TTPSVVAFTADGER	1	1	P38646		13.16	0.364709	2	-0.244538	725.862
P38919	Eukaryotic initiation factor 4A-III OS=Homo sapiens GN=EIF4A3 PE=1 SV=4 - [IF4A3_HUMAN]	67.5176	13.87	1	3	5	5	411	46.8412	6.72705
	A2	Sequence	# PSMs	# Protein Groups	Protein Group Accessions	Modifications	IonScore	Exp Value	Charge	ΔM [ppm]	m/z [Da]
	High	ETQALILAPTR	1	1	P38919		56.02	1.16266e-05	2	-0.379184	606.851
	High	ELAVQIQK	1	1	P38919		28.84	0.00587777	2	-0.131559	464.777
	High	GIYAYGFEKPSAIQQR	1	2	P60842;P38919		17.19	0.0964476	3	-0.264044	609.984
	High	GRDVIAQSQSGTGK	1	1	P38919		17.14	0.175809	3	-0.0956991	468.579
	High	KVDWLTEK	1	2	P60842;P38919		16.71	0.216504	2	-0.550114	509.782
Q9P258	Protein RCC2 OS=Homo sapiens GN=RCC2 PE=1 SV=2 - [RCC2_HUMAN]	67.4834	6.7	1	3	3	3	522	56.0492	8.77783
	A2	Sequence	# PSMs	# Protein Groups	Protein Group Accessions	Modifications	IonScore	Exp Value	Charge	ΔM [ppm]	m/z [Da]
	High	VAIFIEK	1	1	Q9P258		44.01	7.74524e-05	2	0.115794	410.252
	High	AVQDLcGWR	1	1	Q9P258	C6(Carbamidomethyl)	36.82	0.00112304	2	-1.42317	552.766
	High	TVVSGScAAHSLLITTEGK	1	1	Q9P258	C7(Carbamidomethyl)	20.15	0.0637594	3	1.51422	644.336
P26373	60S ribosomal protein L13 OS=Homo sapiens GN=RPL13 PE=1 SV=4 - [RL13_HUMAN]	67.37	13.74	1	3	3	3	211	24.2465	11.6489
	A2	Sequence	# PSMs	# Protein Groups	Protein Group Accessions	Modifications	IonScore	Exp Value	Charge	ΔM [ppm]	m/z [Da]
	High	STESLQANVQR	1	1	P26373		49.69	9.8807e-05	2	-0.122476	616.815
	High	GFSLEELR	1	1	P26373		33.18	0.00353417	2	-0.291656	475.751
	High	VATWFNQPAR	1	1	P26373		17.01	0.16224	2	-2.21176	595.308
P14866	Heterogeneous nuclear ribonucleoprotein L OS=Homo sapiens GN=HNRNPL PE=1 SV=2 - [HNRPL_HUMAN]	66.8283	6.62	2	4	4	4	589	64.0924	8.22119
	A2	Sequence	# PSMs	# Protein Groups	Protein Group Accessions	Modifications	IonScore	Exp Value	Charge	ΔM [ppm]	m/z [Da]
	High	LNVcVSK	1	1	P14866	C4(Carbamidomethyl)	39.24	0.00123294	2	0.425326	410.223
	High	SSSGLLEWESK	1	1	P14866		37.1	0.00155988	2	1.26282	611.802
	High	IEYAKPTR	1	1	P14866		33.49	0.00313399	2	-0.313036	489.274
	High	VFNVFcLYGNVEK	1	1	P14866	C6(Carbamidomethyl)	21.33	0.0647862	2	-0.000495466	794.895
P13010	X-ray repair cross-complementing protein 5 OS=Homo sapiens GN=XRCC5 PE=1 SV=3 - [XRCC5_HUMAN]	66.2149	3.69	1	3	3	3	732	82.6523	5.80811
	A2	Sequence	# PSMs	# Protein Groups	Protein Group Accessions	Modifications	IonScore	Exp Value	Charge	ΔM [ppm]	m/z [Da]
	High	TWTVVDAK	1	1	P13010		47.33	0.000147941	2	1.24879	460.248
	High	YGSDIVPFSK	1	1	P13010		40.39	0.000571321	2	-0.866833	556.784
	High	cFSVLGFcK	1	1	P13010	C1(Carbamidomethyl); C8(Carbamidomethyl)	11.8	0.218029	2	0.168358	559.262
P23246	Splicing factor, proline- and glutamine-rich OS=Homo sapiens GN=SFPQ PE=1 SV=2 - [SFPQ_HUMAN]	65.7386	2.83	1	1	2	2	707	76.1016	9.43701
	A2	Sequence	# PSMs	# Protein Groups	Protein Group Accessions	Modifications	IonScore	Exp Value	Charge	ΔM [ppm]	m/z [Da]
	High	AVVIVDDR	1	2	P23246;Q15233		47.34	0.000135609	2	0.348621	443.753
	High	GIVEFASKPAAR	1	1	P23246		37.16	0.0013654	2	-4.96186	623.348
P23396	40S ribosomal protein S3 OS=Homo sapiens GN=RPS3 PE=1 SV=2 - [RS3_HUMAN]	65.67	10.29	1	3	3	3	243	26.6714	9.65674
	A2	Sequence	# PSMs	# Protein Groups	Protein Group Accessions	Modifications	IonScore	Exp Value	Charge	ΔM [ppm]	m/z [Da]
	High	AELNEFLTR	1	1	P23396		53.1	4.40801e-05	2	-0.375754	546.788
	High	TQNVLGEK	1	1	P23396		31.07	0.00832434	2	-0.135227	444.743
	High	FVADGIFK	1	1	P23396		18.72	0.0812373	2	0.313822	448.748
P04075	Fructose-bisphosphate aldolase A OS=Homo sapiens GN=ALDOA PE=1 SV=2 - [ALDOA_HUMAN]	65.4953	13.19	1	5	5	5	364	39.3953	8.08936
	A2	Sequence	# PSMs	# Protein Groups	Protein Group Accessions	Modifications	IonScore	Exp Value	Charge	ΔM [ppm]	m/z [Da]
	High	ELSDIAHR	1	1	P04075		40.02	0.000716692	2	0.277107	470.746
	High	GILAADESTGSIAKR	1	1	P04075		34.76	0.00210543	3	1.33212	496.939
	High	GILAADESTGSIAK	1	1	P04075		30.53	0.00827583	2	-0.368019	666.854
	High	PYQYPALTPEQKK	1	1	P04075		16.55	0.171515	3	0.0537394	521.612
	High	ADDGRPFPQVIK	1	1	P04075		15.05	0.223515	3	0.00642997	448.242
Q14498	RNA-binding protein 39 OS=Homo sapiens GN=RBM39 PE=1 SV=2 - [RBM39_HUMAN]	65.0762	5.09	1	2	2	2	530	59.3427	10.0962
	A2	Sequence	# PSMs	# Protein Groups	Protein Group Accessions	Modifications	IonScore	Exp Value	Charge	ΔM [ppm]	m/z [Da]
	High	TDASSASSFLDSDELER	1	1	Q14498		52.23	1.07714e-05	2	-1.07004	915.404
	High	TGIDLGTTGR	1	1	Q14498		32.1	0.00607346	2	0.708778	495.765
O75533	Splicing factor 3B subunit 1 OS=Homo sapiens GN=SF3B1 PE=1 SV=3 - [SF3B1_HUMAN]	64.9	1.92	1	2	2	2	1304	145.738	7.09326
	A2	Sequence	# PSMs	# Protein Groups	Protein Group Accessions	Modifications	IonScore	Exp Value	Charge	ΔM [ppm]	m/z [Da]
	High	VGAAEIISR	1	1	O75533		64.9	3.44627e-06	2	0.0712214	458.267
	High	SLVEIIEHGLVDEQQK	1	1	O75533		12.07	0.335269	3	0.796169	612.995
P78347	General transcription factor II-I OS=Homo sapiens GN=GTF2I PE=1 SV=2 - [GTF2I_HUMAN]	64.5697	4.11	1	4	4	4	998	112.346	6.39209
	A2	Sequence	# PSMs	# Protein Groups	Protein Group Accessions	Modifications	IonScore	Exp Value	Charge	ΔM [ppm]	m/z [Da]
	High	FAQALGLTEAVK	1	1	P78347		42.49	0.000324092	2	-5.84682	624.35
	High	QVEELFER	1	1	P78347		35.98	0.00244778	2	2.36565	525.268
	High	SPTWFGIPR	1	1	P78347		28.08	0.0189828	2	-0.411921	530.782
	High	TNTPVKEDWNVR	1	1	P78347		25.17	0.0250873	3	0.596	486.916
P11498	Pyruvate carboxylase, mitochondrial OS=Homo sapiens GN=PC PE=1 SV=2 - [PYC_HUMAN]	64.1928	2.89	1	4	4	4	1178	129.551	6.84424
	A2	Sequence	# PSMs	# Protein Groups	Protein Group Accessions	Modifications	IonScore	Exp Value	Charge	ΔM [ppm]	m/z [Da]
	High	ALAVSDLNR	1	1	P11498		41.56	0.000726162	2	5.53194	479.772
	High	LFLQGPK	1	1	P11498		34.38	0.00357459	2	-0.413938	401.745
	High	SLPDLGLR	1	1	P11498		26.77	0.00641652	2	-0.292182	435.756
	High	FIGPSPEVVR	1	1	P11498		15.35	0.208596	2	-0.573111	550.808
P05109	Protein S100-A8 OS=Homo sapiens GN=S100A8 PE=1 SV=1 - [S10A8_HUMAN]	63.7116	19.35	1	2	2	2	93	10.8276	7.03467
	A2	Sequence	# PSMs	# Protein Groups	Protein Group Accessions	Modifications	IonScore	Exp Value	Charge	ΔM [ppm]	m/z [Da]
	High	ALNSIIDVYHK	1	1	P05109		43.2	0.000342221	3	-0.0204561	424.903
	High	mLTELEK	1	1	P05109	M1(Oxidation)	39.8	0.000947651	2	0.1616	440.228
Q01105	Protein SET OS=Homo sapiens GN=SET PE=1 SV=3 - [SET_HUMAN]	63.7076	13.1	2	4	4	4	290	33.4687	4.32275
	A2	Sequence	# PSMs	# Protein Groups	Protein Group Accessions	Modifications	IonScore	Exp Value	Charge	ΔM [ppm]	m/z [Da]
	High	VEVTEFEDIK	1	1	Q01105		43.38	0.000408686	2	3.60995	604.808
	High	LNEQASEEILK	1	1	Q01105		40.84	0.000803535	2	0.589535	637.336
	High	EFHLNESGDPSSK	1	1	Q01105		20.47	0.0323074	3	0.260071	482.888
	High	LNEQASEEILKVEQK	1	1	Q01105		12.74	0.282017	3	-0.126136	586.647
P28072	Proteasome subunit beta type-6 OS=Homo sapiens GN=PSMB6 PE=1 SV=4 - [PSB6_HUMAN]	63.561	8.79	1	2	2	2	239	25.3414	4.91943
	A2	Sequence	# PSMs	# Protein Groups	Protein Group Accessions	Modifications	IonScore	Exp Value	Charge	ΔM [ppm]	m/z [Da]
	High	TTTGSYIANR	1	1	P28072		45.16	0.000208781	2	0.0692624	542.275
	High	LAAIAESGVER	1	1	P28072		37.84	0.00159504	2	0.270041	558.307
P61978	Heterogeneous nuclear ribonucleoprotein K OS=Homo sapiens GN=HNRNPK PE=1 SV=1 - [HNRPK_HUMAN]	63.4239	18.57	1	6	6	6	463	50.9444	5.5415
	A2	Sequence	# PSMs	# Protein Groups	Protein Group Accessions	Modifications	IonScore	Exp Value	Charge	ΔM [ppm]	m/z [Da]
	High	IITITGTQDQIQNAQYLLQNSVK	1	1	P61978		39.05	0.000298684	3	-0.142001	863.801
	High	TDYNASVSVPDSSGPER	1	1	P61978		26.91	0.00529631	2	-1.14948	890.902
	High	VVLIGGKPDR	1	1	P61978		21.9	0.0103305	2	-1.54808	527.324
	High	LLIHQSLAGGIIGVK	1	1	P61978		18.55	0.0139306	3	0.0862103	506.984
	High	IILDLISESPIK	1	1	P61978		18.45	0.0214334	2	0.473982	670.906
	High	GGDLmAYDR	1	1	P61978	M5(Oxidation)	14.68	0.0646776	2	-1.93686	507.221
P61158	Actin-related protein 3 OS=Homo sapiens GN=ACTR3 PE=1 SV=3 - [ARP3_HUMAN]	61.94	2.15	2	1	1	1	418	47.341	5.88428
	A2	Sequence	# PSMs	# Protein Groups	Protein Group Accessions	Modifications	IonScore	Exp Value	Charge	ΔM [ppm]	m/z [Da]
	High	LSEELSGGR	1	1	P61158		61.94	6.39735e-06	2	-0.521316	474.243
P02768	Serum albumin OS=Homo sapiens GN=ALB PE=1 SV=2 - [ALBU_HUMAN]	61.3632	6.57	1	4	4	4	609	69.3215	6.27783
	A2	Sequence	# PSMs	# Protein Groups	Protein Group Accessions	Modifications	IonScore	Exp Value	Charge	ΔM [ppm]	m/z [Da]
	High	KVPQVSTPTLVEVSR	1	1	P02768		41.48	0.000131575	3	0.197083	547.318
	High	FQNALLVR	1	1	P02768		29.26	0.00569169	2	0.420113	480.785
	High	YLYEIAR	1	1	P02768		28.13	0.00915202	2	0.652137	464.251
	High	LVNEVTEFAK	1	1	P02768		15.82	0.209455	2	1.03272	575.312
P61981	14-3-3 protein gamma OS=Homo sapiens GN=YWHAG PE=1 SV=2 - [1433G_HUMAN]	60.8038	16.19	5	2	4	4	247	28.2849	4.89404
	A2	Sequence	# PSMs	# Protein Groups	Protein Group Accessions	Modifications	IonScore	Exp Value	Charge	ΔM [ppm]	m/z [Da]
	High	VISSIEQK	1	1	P61981		39.63	0.000974592	2	-0.446639	452.261
	High	NLLSVAYK	1	3	P61981;P62258;P63104		39.32	0.000438562	2	0.196846	454.266
	High	DSTLIMQLLR	1	3	P61981;P62258;P63104		24.76	0.0208872	2	0.577805	595.334
	High	NVTELNEPLSNEER	1	1	P61981		15.03	0.152315	2	-3.8825	822.394
Q08211	ATP-dependent RNA helicase A OS=Homo sapiens GN=DHX9 PE=1 SV=4 - [DHX9_HUMAN]	60.2405	2.83	1	3	3	3	1270	140.869	6.84424
	A2	Sequence	# PSMs	# Protein Groups	Protein Group Accessions	Modifications	IonScore	Exp Value	Charge	ΔM [ppm]	m/z [Da]
	High	LGGIGQFLAK	1	1	Q08211		49.23	4.11926e-05	2	-0.180299	502.3
	High	LAAQScALSLVR	1	1	Q08211	C6(Carbamidomethyl)	30.46	0.00553191	2	1.44097	644.857
	High	QPAIISQLDPVNER	1	1	Q08211		13.64	0.248695	2	-0.0782997	790.426
P62318	Small nuclear ribonucleoprotein Sm D3 OS=Homo sapiens GN=SNRPD3 PE=1 SV=1 - [SMD3_HUMAN]	59.76	7.94	1	1	1	1	126	13.9073	10.3159
	A2	Sequence	# PSMs	# Protein Groups	Protein Group Accessions	Modifications	IonScore	Exp Value	Charge	ΔM [ppm]	m/z [Da]
	High	VAQLEQVYIR	1	1	P62318		59.76	9.24715e-06	2	-0.209907	609.846
Q5VTB9	E3 ubiquitin-protein ligase RNF220 OS=Homo sapiens GN=RNF220 PE=1 SV=1 - [RN220_HUMAN]	59.6993	4.24	1	2	2	2	566	62.7255	6.03662
	A2	Sequence	# PSMs	# Protein Groups	Protein Group Accessions	Modifications	IonScore	Exp Value	Charge	ΔM [ppm]	m/z [Da]
	High	ITEDSAVTTFEALK	1	1	Q5VTB9		44.46	0.000288268	2	-0.899587	762.893
	High	ATTLLEGGFR	1	1	Q5VTB9		37.11	0.00142984	2	-0.0069259	532.79
Q99733	Nucleosome assembly protein 1-like 4 OS=Homo sapiens GN=NAP1L4 PE=1 SV=1 - [NP1L4_HUMAN]	59.6534	5.07	1	2	2	2	375	42.7969	4.69092
	A2	Sequence	# PSMs	# Protein Groups	Protein Group Accessions	Modifications	IonScore	Exp Value	Charge	ΔM [ppm]	m/z [Da]
	High	YAALYQPLFDK	1	1	Q99733		40.53	0.00065056	2	0.255193	664.848
	High	VLAALQER	1	1	Q99733		39.96	0.000696384	2	3.11017	450.271
Q16531	DNA damage-binding protein 1 OS=Homo sapiens GN=DDB1 PE=1 SV=1 - [DDB1_HUMAN]	59.2365	4.3	1	5	5	5	1140	126.887	5.26221
	A2	Sequence	# PSMs	# Protein Groups	Protein Group Accessions	Modifications	IonScore	Exp Value	Charge	ΔM [ppm]	m/z [Da]
	High	LGDSQLVK	1	1	Q16531		30.03	0.0103284	2	-0.297336	430.248
	High	QSGESIDIITR	1	1	Q16531		27.3	0.0189933	2	-1.01599	609.819
	High	VTLGTQPTVLR	1	1	Q16531		26.87	0.00822356	2	-2.9245	592.852
	High	LYDGLFK	1	1	Q16531		26.82	0.0107104	2	0.494605	428.234
	High	ALVSEWKEPQAK	1	1	Q16531		22.11	0.0409093	3	3.71708	462.587
P23528	Cofilin-1 OS=Homo sapiens GN=CFL1 PE=1 SV=3 - [COF1_HUMAN]	57.85	16.87	1	1	1	1	166	18.4907	8.08936
	A2	Sequence	# PSMs	# Protein Groups	Protein Group Accessions	Modifications	IonScore	Exp Value	Charge	ΔM [ppm]	m/z [Da]
	High	NIILEEGKEILVGDVGQTVDDPYATFVK	1	1	P23528		57.85	3.77336e-06	3	2.36687	1021.54
O14744	Protein arginine N-methyltransferase 5 OS=Homo sapiens GN=PRMT5 PE=1 SV=4 - [ANM5_HUMAN]	57.5696	6.28	1	4	4	4	637	72.6376	6.29053
	A2	Sequence	# PSMs	# Protein Groups	Protein Group Accessions	Modifications	IonScore	Exp Value	Charge	ΔM [ppm]	m/z [Da]
	High	AAILPTSIFLTNKK	1	1	O14744		36.02	0.000249442	3	1.71855	506.309
	High	SDLLLSGR	1	1	O14744		33.83	0.0044712	2	-1.86997	430.745
	High	GPLVNASLR	1	1	O14744		22.01	0.028013	2	-4.26524	463.773
	High	DWNTLIVGK	1	1	O14744		21.58	0.0556019	2	0.53904	523.288
P62917	60S ribosomal protein L8 OS=Homo sapiens GN=RPL8 PE=1 SV=2 - [RL8_HUMAN]	56.18	4.28	1	1	1	1	257	28.0073	11.0337
	A2	Sequence	# PSMs	# Protein Groups	Protein Group Accessions	Modifications	IonScore	Exp Value	Charge	ΔM [ppm]	m/z [Da]
	High	AVVGVVAGGGR	1	1	P62917		56.18	7.22972e-06	2	-0.0428669	471.28
Q15233	Non-POU domain-containing octamer-binding protein OS=Homo sapiens GN=NONO PE=1 SV=4 - [NONO_HUMAN]	56.1175	4.25	1	1	2	3	471	54.1973	8.95361
	A2	Sequence	# PSMs	# Protein Groups	Protein Group Accessions	Modifications	IonScore	Exp Value	Charge	ΔM [ppm]	m/z [Da]
	High	AVVIVDDR	1	2	P23246;Q15233		47.34	0.000135609	2	0.348621	443.753
	High	GIVEFSGKPAAR	2	1	Q15233		24.88	0.0256819	3	-0.0782478	411.231
P52209	6-phosphogluconate dehydrogenase, decarboxylating OS=Homo sapiens GN=PGD PE=1 SV=3 - [6PGD_HUMAN]	55.8391	5.38	1	2	2	2	483	53.106	7.2251
	A2	Sequence	# PSMs	# Protein Groups	Protein Group Accessions	Modifications	IonScore	Exp Value	Charge	ΔM [ppm]	m/z [Da]
	High	GILFVGSGVSGGEEGAR	1	1	P52209		51.86	5.31077e-05	2	0.0650118	796.407
	High	TIFQGIAAK	1	1	P52209		23.04	0.0183739	2	1.19709	474.78
O00148	ATP-dependent RNA helicase DDX39A OS=Homo sapiens GN=DDX39A PE=1 SV=2 - [DX39A_HUMAN]	55.6959	7.26	2	3	3	3	427	49.098	5.68115
	A2	Sequence	# PSMs	# Protein Groups	Protein Group Accessions	Modifications	IonScore	Exp Value	Charge	ΔM [ppm]	m/z [Da]
	High	GLAITFVSDENDAK	1	1	O00148		42.17	0.00046112	2	-0.693584	740.369
	High	DVQEIFR	1	1	O00148		29.22	0.0151388	2	0.676464	453.738
	High	ILVATNLFGR	1	1	O00148		21.68	0.0179989	2	0.720588	552.333
P55072	Transitional endoplasmic reticulum ATPase OS=Homo sapiens GN=VCP PE=1 SV=4 - [TERA_HUMAN]	55.38	0.99	1	1	1	1	806	89.2657	5.26221
	A2	Sequence	# PSMs	# Protein Groups	Protein Group Accessions	Modifications	IonScore	Exp Value	Charge	ΔM [ppm]	m/z [Da]
	High	mDELQLFR	1	1	P55072	M1(Oxidation)	55.38	1.75289e-05	2	-1.23511	534.263
P63104	14-3-3 protein zeta/delta OS=Homo sapiens GN=YWHAZ PE=1 SV=1 - [1433Z_HUMAN]	54.679	10.61	1	1	3	3	245	27.7277	4.79248
	A2	Sequence	# PSMs	# Protein Groups	Protein Group Accessions	Modifications	IonScore	Exp Value	Charge	ΔM [ppm]	m/z [Da]
	High	NLLSVAYK	1	3	P61981;P62258;P63104		39.32	0.000438562	2	0.196846	454.266
	High	VVSSIEQK	1	1	P63104		32.13	0.00554177	2	0.191986	445.253
	High	DSTLIMQLLR	1	3	P61981;P62258;P63104		24.76	0.0208872	2	0.577805	595.334
P36578	60S ribosomal protein L4 OS=Homo sapiens GN=RPL4 PE=1 SV=5 - [RL4_HUMAN]	54.5963	4.45	1	2	2	2	427	47.6674	11.063
	A2	Sequence	# PSMs	# Protein Groups	Protein Group Accessions	Modifications	IonScore	Exp Value	Charge	ΔM [ppm]	m/z [Da]
	High	AAAAAAALQAK	1	1	P36578		53.02	2.56926e-05	2	1.39797	478.781
	High	mINTDLSR	1	1	P36578	M1(Oxidation)	22.62	0.0429408	2	0.808572	483.24
P47756	F-actin-capping protein subunit beta OS=Homo sapiens GN=CAPZB PE=1 SV=4 - [CAPZB_HUMAN]	54.5	3.61	1	1	1	1	277	31.3308	5.59229
	A2	Sequence	# PSMs	# Protein Groups	Protein Group Accessions	Modifications	IonScore	Exp Value	Charge	ΔM [ppm]	m/z [Da]
	High	STLNEIYFGK	1	1	P47756		54.5	2.76754e-05	2	0.426608	586.304
Q15084	Protein disulfide-isomerase A6 OS=Homo sapiens GN=PDIA6 PE=1 SV=1 - [PDIA6_HUMAN]	54	6.59	1	2	2	2	440	48.0913	5.08447
	A2	Sequence	# PSMs	# Protein Groups	Protein Group Accessions	Modifications	IonScore	Exp Value	Charge	ΔM [ppm]	m/z [Da]
	High	TGEAIVDAALSALR	1	1	Q15084		54	3.3441e-05	2	-3.40751	693.881
	High	LAAVDATVNQVLASR	1	1	Q15084		11.73	0.365929	2	0.342706	764.428
Q96J01	THO complex subunit 3 OS=Homo sapiens GN=THOC3 PE=1 SV=1 - [THOC3_HUMAN]	53.9374	8.26	1	3	3	3	351	38.7468	6.0874
	A2	Sequence	# PSMs	# Protein Groups	Protein Group Accessions	Modifications	IonScore	Exp Value	Charge	ΔM [ppm]	m/z [Da]
	High	LASGSFDK	1	1	Q96J01		40.04	0.000663857	2	0.298874	412.711
	High	TASVFLLEKDR	1	1	Q96J01		30.97	0.0043591	3	0.146389	426.907
	High	YVLGmQELFR	1	1	Q96J01	M5(Oxidation)	24.6	0.0211509	2	-1.16375	636.326
P14678	Small nuclear ribonucleoprotein-associated proteins B and B' OS=Homo sapiens GN=SNRPB PE=1 SV=2 - [RSMB_HUMAN]	53.92	6.25	2	2	2	2	240	24.5937	11.1948
	A2	Sequence	# PSMs	# Protein Groups	Protein Group Accessions	Modifications	IonScore	Exp Value	Charge	ΔM [ppm]	m/z [Da]
	High	VLGLVLLR	1	1	P14678		42.62	5.4572e-05	2	-0.0445787	441.81
	High	IFIGTFK	1	1	P14678		26.8	0.00846165	2	0.276056	413.247
P06744	Glucose-6-phosphate isomerase OS=Homo sapiens GN=GPI PE=1 SV=4 - [G6PI_HUMAN]	53.74	5.73	1	2	2	2	558	63.1072	8.32373
	A2	Sequence	# PSMs	# Protein Groups	Protein Group Accessions	Modifications	IonScore	Exp Value	Charge	ΔM [ppm]	m/z [Da]
	High	TLAQLNPESSLFIIASK	1	1	P06744		53.74	9.72138e-06	2	0.097085	916.512
	High	VFEGNRPTNSIVFTK	1	1	P06744		14.63	0.204888	3	0.0692381	570.305
O00231	26S proteasome non-ATPase regulatory subunit 11 OS=Homo sapiens GN=PSMD11 PE=1 SV=3 - [PSD11_HUMAN]	52.4086	6.4	1	3	3	3	422	47.434	6.48096
	A2	Sequence	# PSMs	# Protein Groups	Protein Group Accessions	Modifications	IonScore	Exp Value	Charge	ΔM [ppm]	m/z [Da]
	High	TGQAAELGGLLK	1	1	O00231		36.14	0.00156877	2	-0.437232	579.33
	High	VIEPFSR	1	1	O00231		35.13	0.00300764	2	0.648681	424.238
	High	VVDSLYNK	1	1	O00231		24.4	0.0221478	2	-0.91395	469.253
Q16775	Hydroxyacylglutathione hydrolase, mitochondrial OS=Homo sapiens GN=HAGH PE=1 SV=2 - [GLO2_HUMAN]	52.0701	8.12	1	2	2	2	308	33.7843	8.11865
	A2	Sequence	# PSMs	# Protein Groups	Protein Group Accessions	Modifications	IonScore	Exp Value	Charge	ΔM [ppm]	m/z [Da]
	High	ITHLSTLQVGSLNVK	1	1	Q16775		48.25	3.06728e-05	3	0.630779	537.314
	High	HVEPGNAAIR	1	1	Q16775		22.75	0.0395509	2	1.61376	532.287
Q13263	Transcription intermediary factor 1-beta OS=Homo sapiens GN=TRIM28 PE=1 SV=5 - [TIF1B_HUMAN]	51.9634	2.87	1	2	2	2	835	88.4934	5.77002
	A2	Sequence	# PSMs	# Protein Groups	Protein Group Accessions	Modifications	IonScore	Exp Value	Charge	ΔM [ppm]	m/z [Da]
	High	VLVNDAQK	1	1	Q13263		49.73	7.82145e-05	2	0.0845032	443.753
	High	LTEDKADVQSIIGLQR	1	1	Q13263		22.07	0.0319748	3	0.013386	595.995
P22234	Multifunctional protein ADE2 OS=Homo sapiens GN=PAICS PE=1 SV=3 - [PUR6_HUMAN]	51.9458	4.94	1	2	2	2	425	47.0491	7.2251
	A2	Sequence	# PSMs	# Protein Groups	Protein Group Accessions	Modifications	IonScore	Exp Value	Charge	ΔM [ppm]	m/z [Da]
	High	TKEVYELLDSPGK	1	1	P22234		35.24	0.00181032	3	2.28057	493.597
	High	IATGSFLK	1	1	P22234		33.9	0.00140546	2	-0.600271	418.747
P25786	Proteasome subunit alpha type-1 OS=Homo sapiens GN=PSMA1 PE=1 SV=1 - [PSA1_HUMAN]	51.89	3.04	1	1	1	1	263	29.5369	6.60986
	A2	Sequence	# PSMs	# Protein Groups	Protein Group Accessions	Modifications	IonScore	Exp Value	Charge	ΔM [ppm]	m/z [Da]
	High	LVSLIGSK	1	1	P25786		51.89	1.55314e-05	2	-0.377185	408.763
P81605	Dermcidin OS=Homo sapiens GN=DCD PE=1 SV=2 - [DCD_HUMAN]	51.4845	23.64	1	2	2	3	110	11.2768	6.53662
	A2	Sequence	# PSMs	# Protein Groups	Protein Group Accessions	Modifications	IonScore	Exp Value	Charge	ΔM [ppm]	m/z [Da]
	High	SSLLEKGLDGAK	2	1	P81605		38.76	0.0011575	3	-5.17322	406.561
	High	LGKDAVEDLESVGK	1	1	P81605		17.02	0.161867	3	-1.02516	487.259
O14818	Proteasome subunit alpha type-7 OS=Homo sapiens GN=PSMA7 PE=1 SV=1 - [PSA7_HUMAN]	51.05	16.13	2	3	3	3	248	27.8696	8.45557
	A2	Sequence	# PSMs	# Protein Groups	Protein Group Accessions	Modifications	IonScore	Exp Value	Charge	ΔM [ppm]	m/z [Da]
	High	ALLEVVQSGGK	1	1	O14818		51.05	7.499e-05	2	0.636149	550.82
	High	LTVEDPVTVEYITR	1	1	O14818		16.34	0.162592	2	-0.713787	817.935
	High	NYTDEAIETDDLTIK	1	1	O14818		10.84	0.3585	2	-1.50181	870.911
P62805	Histone H4 OS=Homo sapiens GN=HIST1H4A PE=1 SV=2 - [H4_HUMAN]	50.9	22.33	1	2	2	2	103	11.3604	11.356
	A2	Sequence	# PSMs	# Protein Groups	Protein Group Accessions	Modifications	IonScore	Exp Value	Charge	ΔM [ppm]	m/z [Da]
	High	ISGLIYEETR	1	1	P62805		50.9	6.62457e-05	2	-0.0814505	590.814
	High	TVTAmDVVYALKR	1	1	P62805	M5(Oxidation)	11.02	0.308365	3	-0.713053	494.937
Q9Y2W1	Thyroid hormone receptor-associated protein 3 OS=Homo sapiens GN=THRAP3 PE=1 SV=2 - [TR150_HUMAN]	50.5477	2.2	1	2	2	2	955	108.601	10.1548
	A2	Sequence	# PSMs	# Protein Groups	Protein Group Accessions	Modifications	IonScore	Exp Value	Charge	ΔM [ppm]	m/z [Da]
	High	GSFSDTGLGDGK	1	1	Q9Y2W1		43.6	0.000115677	2	-0.793115	570.762
	High	SPLQSVVVR	1	1	Q9Y2W1		24.31	0.0103791	2	0.335851	492.796
Q9BQA1	Methylosome protein 50 OS=Homo sapiens GN=WDR77 PE=1 SV=1 - [MEP50_HUMAN]	50.3378	6.43	1	2	2	2	342	36.7011	5.17334
	A2	Sequence	# PSMs	# Protein Groups	Protein Group Accessions	Modifications	IonScore	Exp Value	Charge	ΔM [ppm]	m/z [Da]
	High	SDGALLLGASSLSGR	1	1	Q9BQA1		42.06	0.000472948	2	-0.182707	702.378
	High	ILLWDTR	1	1	Q9BQA1		28.43	0.0122017	2	0.54557	458.766
P07339	Cathepsin D OS=Homo sapiens GN=CTSD PE=1 SV=1 - [CATD_HUMAN]	50.2723	6.31	1	3	3	3	412	44.5236	6.53662
	A2	Sequence	# PSMs	# Protein Groups	Protein Group Accessions	Modifications	IonScore	Exp Value	Charge	ΔM [ppm]	m/z [Da]
	High	VGFAEAAR	1	1	P07339		46.05	0.000319083	2	-0.410191	410.719
	High	QVFGEATK	1	1	P07339		28.06	0.012427	2	-0.0255285	440.232
	High	VSTLPAITLK	1	1	P07339		15.53	0.0447837	2	0.079734	521.829
P53396	ATP-citrate synthase OS=Homo sapiens GN=ACLY PE=1 SV=3 - [ACLY_HUMAN]	49.8582	2.82	1	3	3	3	1101	120.762	7.32764
	A2	Sequence	# PSMs	# Protein Groups	Protein Group Accessions	Modifications	IonScore	Exp Value	Charge	ΔM [ppm]	m/z [Da]
	High	TIAIIAEGIPEALTR	1	1	P53396		35.03	0.000690912	2	-0.95225	784.456
	High	LGQEATVGK	1	1	P53396		27.04	0.0235259	2	0.842532	451.751
	High	STTLFSR	1	1	P53396		24.5	0.0129507	2	-2.45332	406.218
Q12905	Interleukin enhancer-binding factor 2 OS=Homo sapiens GN=ILF2 PE=1 SV=2 - [ILF2_HUMAN]	49.5876	5.38	1	2	2	2	390	43.0352	5.26221
	A2	Sequence	# PSMs	# Protein Groups	Protein Group Accessions	Modifications	IonScore	Exp Value	Charge	ΔM [ppm]	m/z [Da]
	High	VLQSALAAIR	1	1	Q12905		43.36	0.000186834	2	-1.20475	521.324
	High	ILITTVPPNLR	1	1	Q12905		22.27	0.00591521	2	-0.582218	618.887
P35998	26S protease regulatory subunit 7 OS=Homo sapiens GN=PSMC2 PE=1 SV=3 - [PRS7_HUMAN]	49.5314	6.24	1	3	3	3	433	48.6031	5.94775
	A2	Sequence	# PSMs	# Protein Groups	Protein Group Accessions	Modifications	IonScore	Exp Value	Charge	ΔM [ppm]	m/z [Da]
	High	ALDEGDIALLK	1	1	P35998		42.99	0.000276288	2	-0.964879	579.324
	High	TDAcFIR	1	1	P35998	C4(Carbamidomethyl)	26.77	0.0106241	2	-5.24475	441.708
	High	TYGQSTYSR	1	1	P35998		10	0.41	2	-0.150986	531.746
P62424	60S ribosomal protein L7a OS=Homo sapiens GN=RPL7A PE=1 SV=2 - [RL7A_HUMAN]	49.28	12.78	1	3	3	3	266	29.977	10.6089
	A2	Sequence	# PSMs	# Protein Groups	Protein Group Accessions	Modifications	IonScore	Exp Value	Charge	ΔM [ppm]	m/z [Da]
	High	AGVNTVTTLVENKK	1	1	P62424		49.28	6.43275e-05	3	-2.58029	491.946
	High	KVVNPLFEK	1	1	P62424		18.55	0.0635348	2	-0.557057	537.321
	High	NFGIGQDIQPK	1	1	P62424		10.02	0.965543	2	0.40658	608.82
Q08209	Serine/threonine-protein phosphatase 2B catalytic subunit alpha isoform OS=Homo sapiens GN=PPP3CA PE=1 SV=1 - [PP2BA_HUMAN]	48.7677	3.84	2	2	2	2	521	58.6503	5.85889
	A2	Sequence	# PSMs	# Protein Groups	Protein Group Accessions	Modifications	IonScore	Exp Value	Charge	ΔM [ppm]	m/z [Da]
	High	LFEVGGSPANTR	1	1	Q08209		39.96	0.000989068	2	-2.018	624.321
	High	LEESVALR	1	1	Q08209		29.62	0.00998668	2	-0.129962	458.759
P62241	40S ribosomal protein S8 OS=Homo sapiens GN=RPS8 PE=1 SV=2 - [RS8_HUMAN]	48.7094	20.19	1	3	3	3	208	24.1902	10.3159
	A2	Sequence	# PSMs	# Protein Groups	Protein Group Accessions	Modifications	IonScore	Exp Value	Charge	ΔM [ppm]	m/z [Da]
	High	ISSLLEEQFQQGK	1	1	P62241		37.51	0.00124193	2	-1.75343	753.892
	High	LLAcIASRPGQcGR	1	1	P62241	C4(Carbamidomethyl); C12(Carbamidomethyl)	29.93	0.00873974	3	-0.428611	520.269
	High	IIDVVYNASNNELVR	1	1	P62241		11.96	0.382077	2	-0.264947	859.957
P67809	Nuclease-sensitive element-binding protein 1 OS=Homo sapiens GN=YBX1 PE=1 SV=3 - [YBOX1_HUMAN]	48.6082	12.35	3	3	3	3	324	35.9027	9.87646
	A2	Sequence	# PSMs	# Protein Groups	Protein Group Accessions	Modifications	IonScore	Exp Value	Charge	ΔM [ppm]	m/z [Da]
	High	NGYGFINR	1	1	P67809		45.29	0.000180439	2	-0.153961	470.735
	High	SVGDGETVEFDVVEGEK	1	1	P67809		20.75	0.0357593	2	-3.62578	898.412
	High	NDTKEDVFVHQTAIK	1	1	P67809		16.06	0.183329	3	-3.98913	582.298
P49720	Proteasome subunit beta type-3 OS=Homo sapiens GN=PSMB3 PE=1 SV=2 - [PSB3_HUMAN]	48.4973	12.2	1	2	2	2	205	22.9335	6.55127
	A2	Sequence	# PSMs	# Protein Groups	Protein Group Accessions	Modifications	IonScore	Exp Value	Charge	ΔM [ppm]	m/z [Da]
	High	LNLYELK	1	1	P49720		39.51	0.000453372	2	-0.648811	446.76
	High	LYIGLAGLATDVQTVAQR	1	1	P49720		26.54	0.00443639	3	0.838023	630.355
P60900	Proteasome subunit alpha type-6 OS=Homo sapiens GN=PSMA6 PE=1 SV=1 - [PSA6_HUMAN]	48.3424	8.94	1	2	2	2	246	27.3818	6.75635
	A2	Sequence	# PSMs	# Protein Groups	Protein Group Accessions	Modifications	IonScore	Exp Value	Charge	ΔM [ppm]	m/z [Da]
	High	AINQGGLTSVAVR	1	1	P60900		35.17	0.00179412	2	-0.66745	643.364
	High	LYQVEYAFK	1	1	P60900		35.08	0.00316665	2	0.0164667	580.803
P28161	Glutathione S-transferase Mu 2 OS=Homo sapiens GN=GSTM2 PE=1 SV=2 - [GSTM2_HUMAN]	48.28	4.13	3	1	1	1	218	25.728	6.3667
	A2	Sequence	# PSMs	# Protein Groups	Protein Group Accessions	Modifications	IonScore	Exp Value	Charge	ΔM [ppm]	m/z [Da]
	High	ITQSNAILR	1	1	P28161		48.28	0.000115903	2	1.81657	508.299
P53618	Coatomer subunit beta OS=Homo sapiens GN=COPB1 PE=1 SV=3 - [COPB_HUMAN]	48.0004	2.94	1	2	2	2	953	107.074	6.04932
	A2	Sequence	# PSMs	# Protein Groups	Protein Group Accessions	Modifications	IonScore	Exp Value	Charge	ΔM [ppm]	m/z [Da]
	High	YEAAGTLVTLSSAPTAIK	1	1	P53618		44.76	0.00017211	2	-0.486335	896.988
	High	VLSTPDLEVR	1	1	P53618		23.57	0.0248341	2	-0.818431	564.816
P06493	Cyclin-dependent kinase 1 OS=Homo sapiens GN=CDK1 PE=1 SV=3 - [CDK1_HUMAN]	47.8803	6.06	28	2	2	2	297	34.0739	8.39697
	A2	Sequence	# PSMs	# Protein Groups	Protein Group Accessions	Modifications	IonScore	Exp Value	Charge	ΔM [ppm]	m/z [Da]
	High	SPEVLLGSAR	1	1	P06493		45.06	0.000202728	2	-0.363206	514.79
	High	LADFGLAR	1	1	P06493		22.89	0.0629703	2	-0.901756	431.742
Q02413	Desmoglein-1 OS=Homo sapiens GN=DSG1 PE=1 SV=2 - [DSG1_HUMAN]	47.52	1.53	1	1	1	1	1049	113.676	5.03369
	A2	Sequence	# PSMs	# Protein Groups	Protein Group Accessions	Modifications	IonScore	Exp Value	Charge	ΔM [ppm]	m/z [Da]
	High	YVmGNNPADLLAVDSR	1	1	Q02413	M3(Oxidation)	47.52	0.000105321	2	0.27706	875.925
P61247	40S ribosomal protein S3a OS=Homo sapiens GN=RPS3A PE=1 SV=2 - [RS3A_HUMAN]	47.4206	10.98	1	3	3	3	264	29.9257	9.72998
	A2	Sequence	# PSMs	# Protein Groups	Protein Group Accessions	Modifications	IonScore	Exp Value	Charge	ΔM [ppm]	m/z [Da]
	High	TTDGYLLR	1	1	P61247		44.3	0.000195056	2	-0.859392	469.75
	High	LITEDVQGK	1	1	P61247		24.26	0.0316852	2	0.87941	501.777
	High	LIPDSIGKDIEK	1	1	P61247		14.86	0.158395	3	-1.74795	443.253
P35268	60S ribosomal protein L22 OS=Homo sapiens GN=RPL22 PE=1 SV=2 - [RL22_HUMAN]	47.31	10.16	1	1	1	1	128	14.7778	9.18799
	A2	Sequence	# PSMs	# Protein Groups	Protein Group Accessions	Modifications	IonScore	Exp Value	Charge	ΔM [ppm]	m/z [Da]
	High	AGNLGGGVVTIER	1	1	P35268		47.31	0.000167202	2	-0.138459	621.844
P32121	Beta-arrestin-2 OS=Homo sapiens GN=ARRB2 PE=1 SV=2 - [ARRB2_HUMAN]	46.8969	15.16	1	4	4	4	409	46.0768	7.69385
	A2	Sequence	# PSMs	# Protein Groups	Protein Group Accessions	Modifications	IonScore	Exp Value	Charge	ΔM [ppm]	m/z [Da]
	High	VYTITPLLSDNR	1	1	P32121		43.12	0.000290079	2	0.720349	696.381
	High	AcGVDFEIR	1	1	P32121	C2(Carbamidomethyl)	24.42	0.0204197	2	-2.0232	533.752
	High	DLFIATYQAFPPVPNPPRPPTR	1	1	P32121		15.19	0.101402	3	-1.56542	832.112
	High	KVQFAPEKPGPQPSAETTR	1	1	P32121		11.16	0.39811	4	0.302284	517.776
P11586	C-1-tetrahydrofolate synthase, cytoplasmic OS=Homo sapiens GN=MTHFD1 PE=1 SV=3 - [C1TC_HUMAN]	46.8204	4.17	1	3	3	3	935	101.495	7.29834
	A2	Sequence	# PSMs	# Protein Groups	Protein Group Accessions	Modifications	IonScore	Exp Value	Charge	ΔM [ppm]	m/z [Da]
	High	YVVVTGITPTPLGEGK	1	1	P11586		33.31	0.00221663	2	-1.0751	815.955
	High	GALALAQAVQR	1	1	P11586		31.85	0.00160017	2	-0.00508021	549.325
	High	LDIDPETITWQR	1	1	P11586		15.05	0.262591	2	-0.322766	743.88
P11940	Polyadenylate-binding protein 1 OS=Homo sapiens GN=PABPC1 PE=1 SV=2 - [PABP1_HUMAN]	46.58	5.5	2	3	3	3	636	70.6259	9.49561
	A2	Sequence	# PSMs	# Protein Groups	Protein Group Accessions	Modifications	IonScore	Exp Value	Charge	ΔM [ppm]	m/z [Da]
	High	IVATKPLYVALAQR	1	1	P11940		46.58	2.19265e-05	3	-2.57881	514.982
	High	GFGFVSFER	1	1	P11940		16.5	0.170143	2	-0.497505	523.258
	High	EFSPFGTITSAK	1	1	P11940		16.14	0.169038	2	0.412025	642.827
P33316	Deoxyuridine 5'-triphosphate nucleotidohydrolase, mitochondrial OS=Homo sapiens GN=DUT PE=1 SV=4 - [DUT_HUMAN]	46.26	3.17	1	1	1	1	252	26.5466	9.36377
	A2	Sequence	# PSMs	# Protein Groups	Protein Group Accessions	Modifications	IonScore	Exp Value	Charge	ΔM [ppm]	m/z [Da]
	High	IAQLIcER	1	1	P33316	C6(Carbamidomethyl)	46.26	0.000190457	2	-7.46602	501.77
P62191	26S protease regulatory subunit 4 OS=Homo sapiens GN=PSMC1 PE=1 SV=1 - [PRS4_HUMAN]	46.1885	8.18	2	2	3	3	440	49.1537	6.21436
	A2	Sequence	# PSMs	# Protein Groups	Protein Group Accessions	Modifications	IonScore	Exp Value	Charge	ΔM [ppm]	m/z [Da]
	High	AVANQTSATFLR	1	1	P62191		45.53	0.000235114	2	0.835738	639.844
	High	AIcTEAGLmALR	1	1	P62191	C3(Carbamidomethyl); M9(Oxidation)	22.95	0.0433477	2	6.53916	661.338
	High	GVILYGPPGTGK	1	2	P62195;P62191		20.52	0.0638752	2	0.307174	579.83
P30101	Protein disulfide-isomerase A3 OS=Homo sapiens GN=PDIA3 PE=1 SV=4 - [PDIA3_HUMAN]	46.14	1.58	1	1	1	1	505	56.7468	6.354
	A2	Sequence	# PSMs	# Protein Groups	Protein Group Accessions	Modifications	IonScore	Exp Value	Charge	ΔM [ppm]	m/z [Da]
	High	LNFAVASR	1	1	P30101		46.14	0.000189712	2	0.545023	439.248
P07814	Bifunctional glutamate/proline--tRNA ligase OS=Homo sapiens GN=EPRS PE=1 SV=5 - [SYEP_HUMAN]	45.5281	1.19	1	2	2	2	1512	170.483	7.32764
	A2	Sequence	# PSMs	# Protein Groups	Protein Group Accessions	Modifications	IonScore	Exp Value	Charge	ΔM [ppm]	m/z [Da]
	High	LNLNNTVLSK	1	1	P07814		40.18	0.000618813	2	0.94173	558.325
	High	VIDPVAPR	1	1	P07814		23.8	0.00792052	2	0.242182	433.758
C9JRZ8	Aldo-keto reductase family 1 member B15 OS=Homo sapiens GN=AKR1B15 PE=1 SV=2 - [AK1BF_HUMAN]	45.35	2.53	2	1	1	1	316	36.5138	6.69775
	A2	Sequence	# PSMs	# Protein Groups	Protein Group Accessions	Modifications	IonScore	Exp Value	Charge	ΔM [ppm]	m/z [Da]
	High	TTAQVLIR	1	1	C9JRZ8		45.35	9.91925e-05	2	5.45608	451.279
P07737	Profilin-1 OS=Homo sapiens GN=PFN1 PE=1 SV=2 - [PROF1_HUMAN]	45.3384	15.71	1	2	2	3	140	15.0446	8.26514
	A2	Sequence	# PSMs	# Protein Groups	Protein Group Accessions	Modifications	IonScore	Exp Value	Charge	ΔM [ppm]	m/z [Da]
	High	SSFYVNGLTLGGQK	1	1	P07737		30.45	0.00649131	2	-0.204554	735.883
	High	TLVLLMGK	1	1	P07737		29.85	0.00279488	2	0.542415	437.775
	High	TLVLLmGK	1	1	P07737	M6(Oxidation)	23.7	0.0172765	2	-0.405424	445.772
Q13200	26S proteasome non-ATPase regulatory subunit 2 OS=Homo sapiens GN=PSMD2 PE=1 SV=3 - [PSMD2_HUMAN]	45.0585	2.64	1	2	2	2	908	100.136	5.19873
	A2	Sequence	# PSMs	# Protein Groups	Protein Group Accessions	Modifications	IonScore	Exp Value	Charge	ΔM [ppm]	m/z [Da]
	High	LNILDTLSK	1	1	Q13200		41.84	0.00036005	2	-0.361106	508.803
	High	VGQAVDVVGQAGKPK	1	1	Q13200		22.49	0.0183182	3	0.50305	484.944
P01040	Cystatin-A OS=Homo sapiens GN=CSTA PE=1 SV=1 - [CYTA_HUMAN]	45.0334	44.9	1	4	4	4	98	10.9997	5.50342
	A2	Sequence	# PSMs	# Protein Groups	Protein Group Accessions	Modifications	IonScore	Exp Value	Charge	ΔM [ppm]	m/z [Da]
	High	LEAVQYK	1	1	P01040		39.66	0.000757004	2	-0.305634	425.737
	High	TQVVAGTNYYIK	1	1	P01040		26.97	0.0149677	2	-1.31527	678.861
	High	TNETYGKLEAVQYK	1	1	P01040		21.97	0.0511441	3	0.8403	548.615
	High	SLPGQNEDLVLTGYQVDK	1	1	P01040		13.32	0.267712	2	-2.69354	988.5
P08579	U2 small nuclear ribonucleoprotein B'' OS=Homo sapiens GN=SNRPB2 PE=1 SV=1 - [RU2B_HUMAN]	44.9	3.56	2	1	1	1	225	25.4701	9.71533
	A2	Sequence	# PSMs	# Protein Groups	Protein Group Accessions	Modifications	IonScore	Exp Value	Charge	ΔM [ppm]	m/z [Da]
	High	GQAFVIFK	1	1	P08579		44.9	0.000179594	2	-0.0413702	455.263
O00487	26S proteasome non-ATPase regulatory subunit 14 OS=Homo sapiens GN=PSMD14 PE=1 SV=1 - [PSDE_HUMAN]	43.9647	6.45	1	2	2	2	310	34.5546	6.52197
	A2	Sequence	# PSMs	# Protein Groups	Protein Group Accessions	Modifications	IonScore	Exp Value	Charge	ΔM [ppm]	m/z [Da]
	High	AVAVVVDPIQSVK	1	1	O00487		33.2	0.000933329	2	-1.05618	662.895
	High	VVIDAFR	1	1	O00487		26.22	0.0100288	2	0.492492	410.24
Q96DA0	Zymogen granule protein 16 homolog B OS=Homo sapiens GN=ZG16B PE=1 SV=3 - [ZG16B_HUMAN]	43.7094	18.27	1	3	3	3	208	22.7246	7.38623
	A2	Sequence	# PSMs	# Protein Groups	Protein Group Accessions	Modifications	IonScore	Exp Value	Charge	ΔM [ppm]	m/z [Da]
	High	LGDSWDVK	1	1	Q96DA0		33.75	0.00295188	2	0.256426	460.23
	High	VSVGLLLVK	1	1	Q96DA0		27.19	0.00190533	2	0.707126	464.316
	High	LGALGGNTQEVTLQPGEYITK	1	1	Q96DA0		15.8	0.131513	2	-1.16471	1095.07
P12814	Alpha-actinin-1 OS=Homo sapiens GN=ACTN1 PE=1 SV=2 - [ACTN1_HUMAN]	43.2395	2.24	3	2	2	2	892	102.993	5.41455
	A2	Sequence	# PSMs	# Protein Groups	Protein Group Accessions	Modifications	IonScore	Exp Value	Charge	ΔM [ppm]	m/z [Da]
	High	ALDFIASK	1	1	P12814		36.46	0.00142344	2	-0.140924	432.745
	High	TINEVENQILTR	1	1	P12814		25.66	0.0203733	2	0.414766	715.386
P39019	40S ribosomal protein S19 OS=Homo sapiens GN=RPS19 PE=1 SV=2 - [RS19_HUMAN]	43.1135	13.1	1	2	2	2	145	16.0505	10.3159
	A2	Sequence	# PSMs	# Protein Groups	Protein Group Accessions	Modifications	IonScore	Exp Value	Charge	ΔM [ppm]	m/z [Da]
	High	IAGQVAAANK	1	1	P39019		37.28	0.000897927	2	-0.0334972	471.772
	High	DVNQQEFVR	1	1	P39019		26.96	0.0176201	2	2.06128	567.782
P34932	Heat shock 70 kDa protein 4 OS=Homo sapiens GN=HSPA4 PE=1 SV=4 - [HSP74_HUMAN]	42.97	2.14	1	1	1	1	840	94.2712	5.18604
	A2	Sequence	# PSMs	# Protein Groups	Protein Group Accessions	Modifications	IonScore	Exp Value	Charge	ΔM [ppm]	m/z [Da]
	High	SNLAYDIVQLPTGLTGIK	1	1	P34932		42.97	0.000118595	2	-0.0993008	952.03
Q9UNS2	COP9 signalosome complex subunit 3 OS=Homo sapiens GN=COPS3 PE=1 SV=3 - [CSN3_HUMAN]	42.79	1.89	1	1	1	1	423	47.842	6.65381
	A2	Sequence	# PSMs	# Protein Groups	Protein Group Accessions	Modifications	IonScore	Exp Value	Charge	ΔM [ppm]	m/z [Da]
	High	YTSQIVGR	1	1	Q9UNS2		42.79	0.00030246	2	-0.0410403	462.251
Q96RQ3	Methylcrotonoyl-CoA carboxylase subunit alpha, mitochondrial OS=Homo sapiens GN=MCCC1 PE=1 SV=3 - [MCCA_HUMAN]	42.72	1.52	1	1	1	1	725	80.4219	7.78174
	A2	Sequence	# PSMs	# Protein Groups	Protein Group Accessions	Modifications	IonScore	Exp Value	Charge	ΔM [ppm]	m/z [Da]
	High	IIEEAPAPGIK	1	1	Q96RQ3		42.72	0.000200462	2	0.808726	569.33
P63208	S-phase kinase-associated protein 1 OS=Homo sapiens GN=SKP1 PE=1 SV=2 - [SKP1_HUMAN]	42.61	4.91	1	1	1	1	163	18.6462	4.53857
	A2	Sequence	# PSMs	# Protein Groups	Protein Group Accessions	Modifications	IonScore	Exp Value	Charge	ΔM [ppm]	m/z [Da]
	High	GLLDVTcK	1	1	P63208	C7(Carbamidomethyl)	42.61	0.000630519	2	1.00725	453.242
P30086	Phosphatidylethanolamine-binding protein 1 OS=Homo sapiens GN=PEBP1 PE=1 SV=3 - [PEBP1_HUMAN]	42.57	4.28	1	1	1	1	187	21.0437	7.53271
	A2	Sequence	# PSMs	# Protein Groups	Protein Group Accessions	Modifications	IonScore	Exp Value	Charge	ΔM [ppm]	m/z [Da]
	High	LYEQLSGK	1	1	P30086		42.57	0.00034031	2	-1.43478	469.252
O95347	Structural maintenance of chromosomes protein 2 OS=Homo sapiens GN=SMC2 PE=1 SV=2 - [SMC2_HUMAN]	42.5	0.92	1	1	1	1	1197	135.572	8.42627
	A2	Sequence	# PSMs	# Protein Groups	Protein Group Accessions	Modifications	IonScore	Exp Value	Charge	ΔM [ppm]	m/z [Da]
	High	SLEDALAEAQR	1	1	O95347		42.5	0.000433003	2	0.424803	601.805
Q14203	Dynactin subunit 1 OS=Homo sapiens GN=DCTN1 PE=1 SV=3 - [DCTN1_HUMAN]	42.42	0.7	1	1	1	1	1278	141.607	5.80811
	A2	Sequence	# PSMs	# Protein Groups	Protein Group Accessions	Modifications	IonScore	Exp Value	Charge	ΔM [ppm]	m/z [Da]
	High	LEETQALLR	1	1	Q14203		42.42	0.000455373	2	-0.315558	536.803
Q9UMS4	Pre-mRNA-processing factor 19 OS=Homo sapiens GN=PRPF19 PE=1 SV=1 - [PRP19_HUMAN]	42.2064	4.56	1	2	2	2	504	55.1463	6.60986
	A2	Sequence	# PSMs	# Protein Groups	Protein Group Accessions	Modifications	IonScore	Exp Value	Charge	ΔM [ppm]	m/z [Da]
	High	ILTGGADKNVVVFDK	1	1	Q9UMS4		34.6	0.00117891	3	-1.07916	525.962
	High	ATVLTTER	1	1	Q9UMS4		25.79	0.0180589	2	1.20782	445.751
P60228	Eukaryotic translation initiation factor 3 subunit E OS=Homo sapiens GN=EIF3E PE=1 SV=1 - [EIF3E_HUMAN]	42.1367	3.6	1	2	2	2	445	52.1874	6.03662
	A2	Sequence	# PSMs	# Protein Groups	Protein Group Accessions	Modifications	IonScore	Exp Value	Charge	ΔM [ppm]	m/z [Da]
	High	VLVPATDR	1	1	P60228		33.17	0.00146994	2	-0.0117233	435.756
	High	TTVVAQLK	1	1	P60228		27.21	0.00693894	2	0.622266	430.266
P46783	40S ribosomal protein S10 OS=Homo sapiens GN=RPS10 PE=1 SV=1 - [RS10_HUMAN]	41.77	5.45	1	1	1	1	165	18.8859	10.1548
	A2	Sequence	# PSMs	# Protein Groups	Protein Group Accessions	Modifications	IonScore	Exp Value	Charge	ΔM [ppm]	m/z [Da]
	High	IAIYELLFK	1	1	P46783		41.77	0.000113096	2	-0.313115	555.334
Q9NVA2	Septin-11 OS=Homo sapiens GN=SEPT11 PE=1 SV=3 - [SEP11_HUMAN]	41.29	2.1	5	1	1	1	429	49.3672	6.81494
	A2	Sequence	# PSMs	# Protein Groups	Protein Group Accessions	Modifications	IonScore	Exp Value	Charge	ΔM [ppm]	m/z [Da]
	High	VNIIPIIAK	1	1	Q9NVA2		41.29	7.41259e-05	2	0.295752	490.829
Q9Y262	Eukaryotic translation initiation factor 3 subunit L OS=Homo sapiens GN=EIF3L PE=1 SV=1 - [EIF3L_HUMAN]	41.0479	2.84	1	2	2	2	564	66.6844	6.34131
	A2	Sequence	# PSMs	# Protein Groups	Protein Group Accessions	Modifications	IonScore	Exp Value	Charge	ΔM [ppm]	m/z [Da]
	High	IQLLVFK	1	1	Q9Y262		30.22	0.000948353	2	-0.105707	430.784
	High	VSSDVIDQK	1	1	Q9Y262		29.04	0.0137212	2	2.13566	495.76
P54577	Tyrosine--tRNA ligase, cytoplasmic OS=Homo sapiens GN=YARS PE=1 SV=4 - [SYYC_HUMAN]	40.8418	2.84	1	2	2	2	528	59.1061	7.04932
	A2	Sequence	# PSMs	# Protein Groups	Protein Group Accessions	Modifications	IonScore	Exp Value	Charge	ΔM [ppm]	m/z [Da]
	High	EYTLDVYR	1	1	P54577		39.35	0.000749134	2	1.25445	529.762
	High	SEFVILR	1	1	P54577		21.84	0.0297859	2	0.0132658	432.253
P28074	Proteasome subunit beta type-5 OS=Homo sapiens GN=PSMB5 PE=1 SV=3 - [PSB5_HUMAN]	40.76	5.32	1	2	2	2	263	28.4622	6.91748
	A2	Sequence	# PSMs	# Protein Groups	Protein Group Accessions	Modifications	IonScore	Exp Value	Charge	ΔM [ppm]	m/z [Da]
	High	ATAGAYIASQTVK	1	1	P28074		40.76	0.0004659	2	-0.512078	640.846
	High	ATAGAYIASQTVKK	1	1	P28074		13.67	0.173962	3	0.305285	470.265
P62244	40S ribosomal protein S15a OS=Homo sapiens GN=RPS15A PE=1 SV=2 - [RS15A_HUMAN]	40.6	6.15	1	1	1	1	130	14.83	10.1255
	A2	Sequence	# PSMs	# Protein Groups	Protein Group Accessions	Modifications	IonScore	Exp Value	Charge	ΔM [ppm]	m/z [Da]
	High	IVVNLTGR	1	1	P62244		40.6	0.000548707	2	0.112532	436.272
Q14204	Cytoplasmic dynein 1 heavy chain 1 OS=Homo sapiens GN=DYNC1H1 PE=1 SV=5 - [DYHC1_HUMAN]	40.5976	0.32	1	2	2	2	4646	532.072	6.40479
	A2	Sequence	# PSMs	# Protein Groups	Protein Group Accessions	Modifications	IonScore	Exp Value	Charge	ΔM [ppm]	m/z [Da]
	High	IFTIESTR	1	1	Q14204		33.18	0.0019474	2	-0.896545	483.766
	High	NLESALR	1	1	Q14204		27.96	0.028952	2	1.34135	401.725
Q13257	Mitotic spindle assembly checkpoint protein MAD2A OS=Homo sapiens GN=MAD2L1 PE=1 SV=1 - [MD2L1_HUMAN]	40.49	3.41	1	1	1	1	205	23.4952	5.08447
	A2	Sequence	# PSMs	# Protein Groups	Protein Group Accessions	Modifications	IonScore	Exp Value	Charge	ΔM [ppm]	m/z [Da]
	High	AIQDEIR	1	1	Q13257		40.49	0.000763776	2	0.0329701	422.73
P18754	Regulator of chromosome condensation OS=Homo sapiens GN=RCC1 PE=1 SV=1 - [RCC1_HUMAN]	40.46	5.46	1	2	2	2	421	44.9406	7.51807
	A2	Sequence	# PSMs	# Protein Groups	Protein Group Accessions	Modifications	IonScore	Exp Value	Charge	ΔM [ppm]	m/z [Da]
	High	VPELFANR	1	1	P18754		40.46	0.000778065	2	-0.1777	473.261
	High	SmVPVQVQLDVPVVK	1	1	P18754	M2(Oxidation)	11.89	0.207086	2	-1.11328	827.465
Q96KK5	Histone H2A type 1-H OS=Homo sapiens GN=HIST1H2AH PE=1 SV=3 - [H2A1H_HUMAN]	40.4	14.84	10	1	1	1	128	13.8978	10.8872
	A2	Sequence	# PSMs	# Protein Groups	Protein Group Accessions	Modifications	IonScore	Exp Value	Charge	ΔM [ppm]	m/z [Da]
	High	VTIAQGGVLPNIQAVLLPK	1	1	Q96KK5		40.4	9.0985e-05	2	-3.18149	966.085
Q07955	Serine/arginine-rich splicing factor 1 OS=Homo sapiens GN=SRSF1 PE=1 SV=2 - [SRSF1_HUMAN]	40.37	4.84	1	1	1	1	248	27.7278	10.3599
	A2	Sequence	# PSMs	# Protein Groups	Protein Group Accessions	Modifications	IonScore	Exp Value	Charge	ΔM [ppm]	m/z [Da]
	High	EAGDVcYADVYR	1	1	Q07955	C6(Carbamidomethyl)	40.37	0.000123975	2	-0.798336	709.306
P05090	Apolipoprotein D OS=Homo sapiens GN=APOD PE=1 SV=1 - [APOD_HUMAN]	40.03	3.7	1	1	1	1	189	21.2618	5.14795
	A2	Sequence	# PSMs	# Protein Groups	Protein Group Accessions	Modifications	IonScore	Exp Value	Charge	ΔM [ppm]	m/z [Da]
	High	VLNQELR	1	1	P05090		40.03	0.000655457	2	-0.0125615	436.253
P15531	Nucleoside diphosphate kinase A OS=Homo sapiens GN=NME1 PE=1 SV=1 - [NDKA_HUMAN]	39.96	13.82	3	2	2	2	152	17.1377	6.18896
	A2	Sequence	# PSMs	# Protein Groups	Protein Group Accessions	Modifications	IonScore	Exp Value	Charge	ΔM [ppm]	m/z [Da]
	High	GDFcIQVGR	1	1	P15531	C4(Carbamidomethyl)	39.96	0.000630783	2	-1.55326	526.252
	High	TFIAIKPDGVQR	1	1	P15531		12.65	0.230881	3	1.05216	448.926
Q04837	Single-stranded DNA-binding protein, mitochondrial OS=Homo sapiens GN=SSBP1 PE=1 SV=1 - [SSBP_HUMAN]	39.93	5.41	1	1	1	1	148	17.249	9.59814
	A2	Sequence	# PSMs	# Protein Groups	Protein Group Accessions	Modifications	IonScore	Exp Value	Charge	ΔM [ppm]	m/z [Da]
	High	VGQDPVLR	1	1	Q04837		39.93	0.000518287	2	-0.0927929	442.253
P09211	Glutathione S-transferase P OS=Homo sapiens GN=GSTP1 PE=1 SV=2 - [GSTP1_HUMAN]	39.58	5.24	1	1	1	1	210	23.341	5.64307
	A2	Sequence	# PSMs	# Protein Groups	Protein Group Accessions	Modifications	IonScore	Exp Value	Charge	ΔM [ppm]	m/z [Da]
	High	PPYTVVYFPVR	1	1	P09211		39.58	0.000605847	2	0.635793	669.367
P62701	40S ribosomal protein S4, X isoform OS=Homo sapiens GN=RPS4X PE=1 SV=2 - [RS4X_HUMAN]	38.98	3.42	1	1	1	1	263	29.5791	10.1548
	A2	Sequence	# PSMs	# Protein Groups	Protein Group Accessions	Modifications	IonScore	Exp Value	Charge	ΔM [ppm]	m/z [Da]
	High	LSNIFVIGK	1	1	P62701		38.98	0.000208681	2	0.0231177	495.803
P41252	Isoleucine--tRNA ligase, cytoplasmic OS=Homo sapiens GN=IARS PE=1 SV=2 - [SYIC_HUMAN]	38.84	0.63	1	1	1	1	1262	144.406	6.15088
	A2	Sequence	# PSMs	# Protein Groups	Protein Group Accessions	Modifications	IonScore	Exp Value	Charge	ΔM [ppm]	m/z [Da]
	High	FLIQNVLR	1	1	P41252		38.84	0.00030695	2	0.510318	501.809
Q99873	Protein arginine N-methyltransferase 1 OS=Homo sapiens GN=PRMT1 PE=1 SV=2 - [ANM1_HUMAN]	38.72	7.48	1	2	2	2	361	41.4885	5.42725
	A2	Sequence	# PSMs	# Protein Groups	Protein Group Accessions	Modifications	IonScore	Exp Value	Charge	ΔM [ppm]	m/z [Da]
	High	ATLYVTAIEDR	1	1	Q99873		38.72	0.000986932	2	-6.13202	626.329
	High	TGEEIFGTIGmRPNAK	1	1	Q99873	M11(Oxidation)	16.57	0.163017	3	0.975492	579.627
P31948	Stress-induced-phosphoprotein 1 OS=Homo sapiens GN=STIP1 PE=1 SV=1 - [STIP1_HUMAN]	38.59	3.5	1	2	2	2	543	62.5994	6.80029
	A2	Sequence	# PSMs	# Protein Groups	Protein Group Accessions	Modifications	IonScore	Exp Value	Charge	ΔM [ppm]	m/z [Da]
	High	LmDVGLIAIR	1	1	P31948	M2(Oxidation)	38.59	0.000795551	2	0.622374	558.826
	High	TLLSDPTYR	1	1	P31948		13.89	0.275616	2	0.468954	533.283
Q9UQ80	Proliferation-associated protein 2G4 OS=Homo sapiens GN=PA2G4 PE=1 SV=3 - [PA2G4_HUMAN]	38.3685	4.31	1	2	2	2	394	43.7592	6.55127
	A2	Sequence	# PSMs	# Protein Groups	Protein Group Accessions	Modifications	IonScore	Exp Value	Charge	ΔM [ppm]	m/z [Da]
	High	EGEFVAQFK	1	1	Q9UQ80		33.32	0.00263056	2	1.49732	527.765
	High	AFFSEVER	1	1	Q9UQ80		25.56	0.0155664	2	-0.628178	492.743
Q9Y617	Phosphoserine aminotransferase OS=Homo sapiens GN=PSAT1 PE=1 SV=2 - [SERC_HUMAN]	38.35	9.19	1	3	3	3	370	40.3968	7.66455
	A2	Sequence	# PSMs	# Protein Groups	Protein Group Accessions	Modifications	IonScore	Exp Value	Charge	ΔM [ppm]	m/z [Da]
	High	FGVIFAGAQK	1	1	Q9Y617		38.35	0.000738399	2	0.0261745	519.293
	High	IINNTENLVR	1	1	Q9Y617		19.35	0.114403	2	1.50691	593.334
	High	ASLYNAVTIEDVQK	1	1	Q9Y617		16.6	0.147674	2	0.522995	775.907
P40926	Malate dehydrogenase, mitochondrial OS=Homo sapiens GN=MDH2 PE=1 SV=3 - [MDHM_HUMAN]	38.1483	11.54	1	3	3	3	338	35.4807	8.67529
	A2	Sequence	# PSMs	# Protein Groups	Protein Group Accessions	Modifications	IonScore	Exp Value	Charge	ΔM [ppm]	m/z [Da]
	High	ANTFVAELK	1	1	P40926		31.42	0.00486748	2	1.24397	496.775
	High	VAVLGASGGIGQPLSLLLK	1	1	P40926		23.88	0.00408291	2	-0.382867	897.048
	High	IFGVTTLDIVR	1	1	P40926		14.72	0.0826354	2	0.239344	617.364
P22102	Trifunctional purine biosynthetic protein adenosine-3 OS=Homo sapiens GN=GART PE=1 SV=1 - [PUR2_HUMAN]	37.9	0.89	1	1	1	1	1010	107.699	6.69775
	A2	Sequence	# PSMs	# Protein Groups	Protein Group Accessions	Modifications	IonScore	Exp Value	Charge	ΔM [ppm]	m/z [Da]
	High	AIAFLQQPR	1	1	P22102		37.9	0.000778469	2	-1.2026	522.303
P21108	Ribose-phosphate pyrophosphokinase 3 OS=Homo sapiens GN=PRPS1L1 PE=1 SV=2 - [PRPS3_HUMAN]	37.87	13.21	3	3	3	3	318	34.817	6.354
	A2	Sequence	# PSMs	# Protein Groups	Protein Group Accessions	Modifications	IonScore	Exp Value	Charge	ΔM [ppm]	m/z [Da]
	High	VYAILTHGIFSGPAISR	1	1	P21108		37.87	0.000808361	3	1.01864	601.337
	High	IFSGSSHQDLSQK	1	1	P21108		12.74	0.329907	3	-0.391748	478.572
	High	VTAVIPcFPYAR	1	1	P21108	C7(Carbamidomethyl)	12.24	0.474643	2	-0.133106	697.368
Q92945	Far upstream element-binding protein 2 OS=Homo sapiens GN=KHSRP PE=1 SV=4 - [FUBP2_HUMAN]	37.6388	2.67	1	1	2	2	711	73.07	7.29834
	A2	Sequence	# PSMs	# Protein Groups	Protein Group Accessions	Modifications	IonScore	Exp Value	Charge	ΔM [ppm]	m/z [Da]
	High	IQNDAGVR	1	2	Q96I24;Q92945		38.01	0.00098828	2	-0.371156	436.733
	High	IGGGIDVPVPR	1	1	Q92945		19.43	0.0416191	2	2.87847	540.316
Q9Y2G9	Protein strawberry notch homolog 2 OS=Homo sapiens GN=SBNO2 PE=2 SV=3 - [SBNO2_HUMAN]	37.53	0.51	2	1	1	1	1366	150.181	6.52197
	A2	Sequence	# PSMs	# Protein Groups	Protein Group Accessions	Modifications	IonScore	Exp Value	Charge	ΔM [ppm]	m/z [Da]
	High	AIQQFGR	1	1	Q9Y2G9		37.53	0.0019603	2	-0.682733	410.227
P68431	Histone H3.1 OS=Homo sapiens GN=HIST1H3A PE=1 SV=2 - [H31_HUMAN]	37.4524	10.29	5	2	2	2	136	15.3945	11.1216
	A2	Sequence	# PSMs	# Protein Groups	Protein Group Accessions	Modifications	IonScore	Exp Value	Charge	ΔM [ppm]	m/z [Da]
	High	STELLIR	1	1	P68431		33.9	0.00299425	2	0.189547	416.25
	High	EIAQDFK	1	1	P68431		24.6	0.0280857	2	0.475643	425.719
P25789	Proteasome subunit alpha type-4 OS=Homo sapiens GN=PSMA4 PE=1 SV=1 - [PSA4_HUMAN]	37.4216	6.51	1	2	2	2	261	29.4652	7.72314
	A2	Sequence	# PSMs	# Protein Groups	Protein Group Accessions	Modifications	IonScore	Exp Value	Charge	ΔM [ppm]	m/z [Da]
	High	QAYTQFGGK	1	1	P25789		29.7	0.00460753	2	0.525766	500.249
	High	VEIATLTR	1	1	P25789		27.5	0.00933597	2	0.365736	451.769
P61956	Small ubiquitin-related modifier 2 OS=Homo sapiens GN=SUMO2 PE=1 SV=3 - [SUMO2_HUMAN]	37.42	12.63	3	1	1	1	95	10.8644	5.50342
	A2	Sequence	# PSMs	# Protein Groups	Protein Group Accessions	Modifications	IonScore	Exp Value	Charge	ΔM [ppm]	m/z [Da]
	High	VAGQDGSVVQFK	1	1	P61956		37.42	0.00171172	2	-4.40346	617.822
Q12906	Interleukin enhancer-binding factor 3 OS=Homo sapiens GN=ILF3 PE=1 SV=3 - [ILF3_HUMAN]	37.32	1.12	1	1	1	1	894	95.2791	8.76318
	A2	Sequence	# PSMs	# Protein Groups	Protein Group Accessions	Modifications	IonScore	Exp Value	Charge	ΔM [ppm]	m/z [Da]
	High	AYAALAALEK	1	1	Q12906		37.32	0.000982372	2	0.203939	510.79
Q8IZP2	Putative protein FAM10A4 OS=Homo sapiens GN=ST13P4 PE=5 SV=1 - [ST134_HUMAN]	37.03	4.17	3	1	1	1	240	27.3897	5.08447
	A2	Sequence	# PSMs	# Protein Groups	Protein Group Accessions	Modifications	IonScore	Exp Value	Charge	ΔM [ppm]	m/z [Da]
	High	AIDLFTDAIK	1	1	Q8IZP2		37.03	0.00103039	2	-0.626412	553.808
Q14974	Importin subunit beta-1 OS=Homo sapiens GN=KPNB1 PE=1 SV=2 - [IMB1_HUMAN]	36.9998	2.05	1	2	2	2	876	97.108	4.77979
	A2	Sequence	# PSMs	# Protein Groups	Protein Group Accessions	Modifications	IonScore	Exp Value	Charge	ΔM [ppm]	m/z [Da]
	High	DTAAWTVGR	1	1	Q14974		33.24	0.00462386	2	0.13164	488.746
	High	VAALQNLVK	1	1	Q14974		23.21	0.0114607	2	0.0127231	478.3
Q6DN90	IQ motif and SEC7 domain-containing protein 1 OS=Homo sapiens GN=IQSEC1 PE=1 SV=1 - [IQEC1_HUMAN]	36.74	0.83	3	1	1	1	963	108.247	6.93213
	A2	Sequence	# PSMs	# Protein Groups	Protein Group Accessions	Modifications	IonScore	Exp Value	Charge	ΔM [ppm]	m/z [Da]
	High	LIEAFSQR	1	1	Q6DN90		36.74	0.00199126	2	0.521471	482.267
Q02790	Peptidyl-prolyl cis-trans isomerase FKBP4 OS=Homo sapiens GN=FKBP4 PE=1 SV=3 - [FKBP4_HUMAN]	36.594	4.79	1	2	2	2	459	51.7721	5.42725
	A2	Sequence	# PSMs	# Protein Groups	Protein Group Accessions	Modifications	IonScore	Exp Value	Charge	ΔM [ppm]	m/z [Da]
	High	LQAFSAAIEScNK	1	1	Q02790	C11(Carbamidomethyl)	28.02	0.0100967	2	-0.200842	719.853
	High	TQLAVcQQR	1	1	Q02790	C6(Carbamidomethyl)	26.61	0.0224821	2	-2.19022	552.284
Q8IWS0	PHD finger protein 6 OS=Homo sapiens GN=PHF6 PE=1 SV=1 - [PHF6_HUMAN]	36.49	2.47	1	1	1	1	365	41.264	8.67529
	A2	Sequence	# PSMs	# Protein Groups	Protein Group Accessions	Modifications	IonScore	Exp Value	Charge	ΔM [ppm]	m/z [Da]
	High	AEFGDFDIK	1	1	Q8IWS0		36.49	0.00094243	2	-1.75252	521.247
P62495	Eukaryotic peptide chain release factor subunit 1 OS=Homo sapiens GN=ETF1 PE=1 SV=3 - [ERF1_HUMAN]	36.4786	5.26	1	2	2	2	437	49.0002	5.70654
	A2	Sequence	# PSMs	# Protein Groups	Protein Group Accessions	Modifications	IonScore	Exp Value	Charge	ΔM [ppm]	m/z [Da]
	High	LSVLGAITSVQQR	1	1	P62495		29.91	0.00301177	2	0.235214	686.402
	High	GFGGIGGILR	1	1	P62495		25.07	0.0132248	2	-0.277685	473.777
Q14152	Eukaryotic translation initiation factor 3 subunit A OS=Homo sapiens GN=EIF3A PE=1 SV=1 - [EIF3A_HUMAN]	35.89	1.16	1	1	1	1	1382	166.468	6.78564
	A2	Sequence	# PSMs	# Protein Groups	Protein Group Accessions	Modifications	IonScore	Exp Value	Charge	ΔM [ppm]	m/z [Da]
	High	LLQQVSQIYQSIEFSR	1	1	Q14152		35.89	0.00123663	2	-0.651921	970.017
P84103	Serine/arginine-rich splicing factor 3 OS=Homo sapiens GN=SRSF3 PE=1 SV=1 - [SRSF3_HUMAN]	35.78	5.49	1	1	1	1	164	19.3179	11.6489
	A2	Sequence	# PSMs	# Protein Groups	Protein Group Accessions	Modifications	IonScore	Exp Value	Charge	ΔM [ppm]	m/z [Da]
	High	AFGYYGPLR	1	1	P84103		35.78	0.0017572	2	-0.107311	522.269
O75937	DnaJ homolog subfamily C member 8 OS=Homo sapiens GN=DNAJC8 PE=1 SV=2 - [DNJC8_HUMAN]	35.64	3.56	1	1	1	1	253	29.8234	9.05615
	A2	Sequence	# PSMs	# Protein Groups	Protein Group Accessions	Modifications	IonScore	Exp Value	Charge	ΔM [ppm]	m/z [Da]
	High	ALDVIQAGK	1	1	O75937		35.64	0.000968787	2	2.01848	457.77
P48556	26S proteasome non-ATPase regulatory subunit 8 OS=Homo sapiens GN=PSMD8 PE=1 SV=2 - [PSMD8_HUMAN]	35.3835	7.43	1	3	3	3	350	39.5868	9.70068
	A2	Sequence	# PSMs	# Protein Groups	Protein Group Accessions	Modifications	IonScore	Exp Value	Charge	ΔM [ppm]	m/z [Da]
	High	ILFFNTPK	1	1	P48556		31.36	0.00387504	2	2.15272	490.285
	High	ILFTEATR	1	1	P48556		24.65	0.0219371	2	-0.487485	475.769
	High	VAEFHTELER	1	1	P48556		14.56	0.276457	3	0.0589382	410.875
Q14331	Protein FRG1 OS=Homo sapiens GN=FRG1 PE=1 SV=1 - [FRG1_HUMAN]	34.85	5.04	1	1	1	1	258	29.1541	9.01221
	A2	Sequence	# PSMs	# Protein Groups	Protein Group Accessions	Modifications	IonScore	Exp Value	Charge	ΔM [ppm]	m/z [Da]
	High	YLGINSDGLVVGR	1	1	Q14331		34.85	0.00238959	2	0.586774	681.873
P53999	Activated RNA polymerase II transcriptional coactivator p15 OS=Homo sapiens GN=SUB1 PE=1 SV=3 - [TCP4_HUMAN]	34.42	18.9	1	2	2	2	127	14.3864	9.59814
	A2	Sequence	# PSMs	# Protein Groups	Protein Group Accessions	Modifications	IonScore	Exp Value	Charge	ΔM [ppm]	m/z [Da]
	High	GISLNPEQWSQLKEQISDIDDAVR	1	1	P53999		34.42	0.00180705	3	-0.360477	914.463
	High	GISLNPEQWSQLK	1	1	P53999		16.93	0.122675	2	1.21729	750.397
Q9Y285	Phenylalanine--tRNA ligase alpha subunit OS=Homo sapiens GN=FARSA PE=1 SV=3 - [SYFA_HUMAN]	34.4	1.38	1	1	1	1	508	57.5275	7.79639
	A2	Sequence	# PSMs	# Protein Groups	Protein Group Accessions	Modifications	IonScore	Exp Value	Charge	ΔM [ppm]	m/z [Da]
	High	YGINNIR	1	1	Q9Y285		34.4	0.00290462	2	-1.582	425.232
Q99436	Proteasome subunit beta type-7 OS=Homo sapiens GN=PSMB7 PE=1 SV=1 - [PSB7_HUMAN]	34.39	3.61	1	1	1	1	277	29.9462	7.6792
	A2	Sequence	# PSMs	# Protein Groups	Protein Group Accessions	Modifications	IonScore	Exp Value	Charge	ΔM [ppm]	m/z [Da]
	High	DGIVLGADTR	1	1	Q99436		34.39	0.00389389	2	1.0765	508.773
Q13435	Splicing factor 3B subunit 2 OS=Homo sapiens GN=SF3B2 PE=1 SV=2 - [SF3B2_HUMAN]	34.2914	2.35	1	2	2	3	895	100.165	5.66846
	A2	Sequence	# PSMs	# Protein Groups	Protein Group Accessions	Modifications	IonScore	Exp Value	Charge	ΔM [ppm]	m/z [Da]
	High	AAVLLEQER	2	1	Q13435		29.56	0.00951696	2	6.40147	514.794
	High	QTGIVLNRPVLR	1	1	Q13435		20.39	0.00959819	3	0.0614543	455.949
O43390	Heterogeneous nuclear ribonucleoprotein R OS=Homo sapiens GN=HNRNPR PE=1 SV=1 - [HNRPR_HUMAN]	34.2395	2.84	2	2	2	2	633	70.8993	8.1333
	A2	Sequence	# PSMs	# Protein Groups	Protein Group Accessions	Modifications	IonScore	Exp Value	Charge	ΔM [ppm]	m/z [Da]
	High	AGPIWDLR	1	1	O43390		26.99	0.0124991	2	0.477897	464.256
	High	TLIEAGLPQK	1	1	O43390		23.61	0.0102345	2	-0.523466	535.316
Q92624	Amyloid protein-binding protein 2 OS=Homo sapiens GN=APPBP2 PE=1 SV=2 - [APBP2_HUMAN]	34	2.91	1	2	2	2	585	66.8109	6.90283
	A2	Sequence	# PSMs	# Protein Groups	Protein Group Accessions	Modifications	IonScore	Exp Value	Charge	ΔM [ppm]	m/z [Da]
	High	VVVDVLR	1	1	Q92624		34	0.001473	2	-0.321159	400.255
	High	FDNALFHAER	1	1	Q92624		14.18	0.200521	3	-1.2158	407.2
P51665	26S proteasome non-ATPase regulatory subunit 7 OS=Homo sapiens GN=PSMD7 PE=1 SV=2 - [PSD7_HUMAN]	33.8	4.01	1	1	1	1	324	37.0025	6.771
	A2	Sequence	# PSMs	# Protein Groups	Protein Group Accessions	Modifications	IonScore	Exp Value	Charge	ΔM [ppm]	m/z [Da]
	High	DIKDTTVGTLSQR	1	1	P51665		33.8	0.00289724	3	-0.479917	478.591
P46777	60S ribosomal protein L5 OS=Homo sapiens GN=RPL5 PE=1 SV=3 - [RL5_HUMAN]	33.71	9.43	1	2	2	2	297	34.3407	9.71533
	A2	Sequence	# PSMs	# Protein Groups	Protein Group Accessions	Modifications	IonScore	Exp Value	Charge	ΔM [ppm]	m/z [Da]
	High	GAVDGGLSIPHSTK	1	1	P46777		33.71	0.00346863	3	0.202002	446.905
	High	VTNRDIIcQIAYAR	1	1	P46777	C8(Carbamidomethyl)	11.39	0.402989	3	-0.73371	564.966
Q9Y2Q9	28S ribosomal protein S28, mitochondrial OS=Homo sapiens GN=MRPS28 PE=1 SV=1 - [RT28_HUMAN]	33.59	5.35	1	1	1	1	187	20.8298	9.1001
	A2	Sequence	# PSMs	# Protein Groups	Protein Group Accessions	Modifications	IonScore	Exp Value	Charge	ΔM [ppm]	m/z [Da]
	High	AGGFASALER	1	1	Q9Y2Q9		33.59	0.00479087	2	-2.0252	489.753
P39748	Flap endonuclease 1 OS=Homo sapiens GN=FEN1 PE=1 SV=1 - [FEN1_HUMAN]	33.56	2.89	1	1	1	1	380	42.5661	8.6167
	A2	Sequence	# PSMs	# Protein Groups	Protein Group Accessions	Modifications	IonScore	Exp Value	Charge	ΔM [ppm]	m/z [Da]
	High	LIADVAPSAIR	1	1	P39748		33.56	0.00105733	2	0.709312	563.335
P26640	Valine--tRNA ligase OS=Homo sapiens GN=VARS PE=1 SV=4 - [SYVC_HUMAN]	33.44	1.19	1	1	1	1	1264	140.387	7.59131
	A2	Sequence	# PSMs	# Protein Groups	Protein Group Accessions	Modifications	IonScore	Exp Value	Charge	ΔM [ppm]	m/z [Da]
	High	SSAQDPQAVLGALGR	1	1	P26640		33.44	0.00289854	2	0.607403	735.389
Q9NV79	Protein-L-isoaspartate O-methyltransferase domain-containing protein 2 OS=Homo sapiens GN=PCMTD2 PE=2 SV=2 - [PCMD2_HUMAN]	33.22	2.49	1	1	1	1	361	41.046	6.11279
	A2	Sequence	# PSMs	# Protein Groups	Protein Group Accessions	Modifications	IonScore	Exp Value	Charge	ΔM [ppm]	m/z [Da]
	High	TELVEQAFR	1	1	Q9NV79		33.22	0.00383527	2	-0.264026	546.788
P62753	40S ribosomal protein S6 OS=Homo sapiens GN=RPS6 PE=1 SV=1 - [RS6_HUMAN]	33.21	3.21	1	1	1	1	249	28.663	10.8433
	A2	Sequence	# PSMs	# Protein Groups	Protein Group Accessions	Modifications	IonScore	Exp Value	Charge	ΔM [ppm]	m/z [Da]
	High	LIEVDDER	1	1	P62753		33.21	0.00276967	2	0.549812	494.751
P31939	Bifunctional purine biosynthesis protein PURH OS=Homo sapiens GN=ATIC PE=1 SV=3 - [PUR9_HUMAN]	33.07	1.18	1	1	1	1	592	64.5753	6.7124
	A2	Sequence	# PSMs	# Protein Groups	Protein Group Accessions	Modifications	IonScore	Exp Value	Charge	ΔM [ppm]	m/z [Da]
	High	LDFNLIR	1	1	P31939		33.07	0.00246587	2	0.246885	445.758
P60866	40S ribosomal protein S20 OS=Homo sapiens GN=RPS20 PE=1 SV=1 - [RS20_HUMAN]	33.05	9.24	1	1	1	1	119	13.3643	9.93506
	A2	Sequence	# PSMs	# Protein Groups	Protein Group Accessions	Modifications	IonScore	Exp Value	Charge	ΔM [ppm]	m/z [Da]
	High	TPVEPEVAIHR	1	1	P60866		33.05	0.00388928	3	1.53994	416.564
Q6P158	Putative ATP-dependent RNA helicase DHX57 OS=Homo sapiens GN=DHX57 PE=1 SV=2 - [DHX57_HUMAN]	32.889	1.3	1	2	2	2	1386	155.507	7.7085
	A2	Sequence	# PSMs	# Protein Groups	Protein Group Accessions	Modifications	IonScore	Exp Value	Charge	ΔM [ppm]	m/z [Da]
	High	QFQSILQER	1	1	Q6P158		31.27	0.00630749	2	-1.28293	574.806
	High	VPLEQLcLR	1	1	Q6P158	C7(Carbamidomethyl)	22.78	0.0266251	2	-0.326709	564.316
Q96P63	Serpin B12 OS=Homo sapiens GN=SERPINB12 PE=1 SV=1 - [SPB12_HUMAN]	32.78	6.17	1	2	2	2	405	46.2471	5.52881
	A2	Sequence	# PSMs	# Protein Groups	Protein Group Accessions	Modifications	IonScore	Exp Value	Charge	ΔM [ppm]	m/z [Da]
	High	TQTILFYGR	1	1	Q96P63		32.78	0.0023989	2	0.698166	549.801
	High	ADLTGISPSPNLYLSK	1	1	Q96P63		12.56	0.313364	2	-1.24243	838.448
P35659	Protein DEK OS=Homo sapiens GN=DEK PE=1 SV=1 - [DEK_HUMAN]	32.5314	8	1	3	3	3	375	42.6479	8.55811
	A2	Sequence	# PSMs	# Protein Groups	Protein Group Accessions	Modifications	IonScore	Exp Value	Charge	ΔM [ppm]	m/z [Da]
	High	EPFTIAQGK	1	1	P35659		32.2	0.00593521	2	-0.515204	495.766
	High	SLIVEGKR	1	1	P35659		21.06	0.0278118	2	0.232077	451.277
	High	LLASANLEEVTMK	1	1	P35659		12.41	0.381787	2	-0.510784	709.881
P62826	GTP-binding nuclear protein Ran OS=Homo sapiens GN=RAN PE=1 SV=3 - [RAN_HUMAN]	32.22	6.02	1	1	1	1	216	24.4076	7.48877
	A2	Sequence	# PSMs	# Protein Groups	Protein Group Accessions	Modifications	IonScore	Exp Value	Charge	ΔM [ppm]	m/z [Da]
	High	VcENIPIVLcGNK	1	1	P62826	C2(Carbamidomethyl); C10(Carbamidomethyl)	32.22	0.00464838	2	-1.74045	758.385
P06702	Protein S100-A9 OS=Homo sapiens GN=S100A9 PE=1 SV=1 - [S10A9_HUMAN]	32.0865	17.54	1	2	2	2	114	13.2335	6.12549
	A2	Sequence	# PSMs	# Protein Groups	Protein Group Accessions	Modifications	IonScore	Exp Value	Charge	ΔM [ppm]	m/z [Da]
	High	DLQNFLK	1	1	P06702		27.54	0.0140958	2	-0.765701	439.242
	High	LGHPDTLNQGEFK	1	1	P06702		24.47	0.0273314	3	1.16684	485.913
Q9HB71	Calcyclin-binding protein OS=Homo sapiens GN=CACYBP PE=1 SV=2 - [CYBP_HUMAN]	31.71	3.07	1	1	1	1	228	26.1936	8.25049
	A2	Sequence	# PSMs	# Protein Groups	Protein Group Accessions	Modifications	IonScore	Exp Value	Charge	ΔM [ppm]	m/z [Da]
	High	SFDLLVK	1	1	Q9HB71		31.71	0.00155141	2	-1.08783	411.242
P08243	Asparagine synthetase [glutamine-hydrolyzing] OS=Homo sapiens GN=ASNS PE=1 SV=4 - [ASNS_HUMAN]	31.64	1.96	1	1	1	1	561	64.3286	6.85889
	A2	Sequence	# PSMs	# Protein Groups	Protein Group Accessions	Modifications	IonScore	Exp Value	Charge	ΔM [ppm]	m/z [Da]
	High	EAFSDGITSVK	1	1	P08243		31.64	0.00469559	2	-0.587501	577.29
P15880	40S ribosomal protein S2 OS=Homo sapiens GN=RPS2 PE=1 SV=2 - [RS2_HUMAN]	31.5525	10.24	1	3	3	3	293	31.3046	10.2427
	A2	Sequence	# PSMs	# Protein Groups	Protein Group Accessions	Modifications	IonScore	Exp Value	Charge	ΔM [ppm]	m/z [Da]
	High	ATFDAISK	1	1	P15880		28.02	0.01057	2	2.02039	426.728
	High	GTGIVSAPVPK	1	1	P15880		23.13	0.0150786	2	1.44322	513.304
	High	GcTATLGNFAK	1	1	P15880	C2(Carbamidomethyl)	19.93	0.0624993	2	1.83326	570.28
Q06203	Amidophosphoribosyltransferase OS=Homo sapiens GN=PPAT PE=1 SV=1 - [PUR1_HUMAN]	31.55	1.93	1	1	1	1	517	57.3624	6.75635
	A2	Sequence	# PSMs	# Protein Groups	Protein Group Accessions	Modifications	IonScore	Exp Value	Charge	ΔM [ppm]	m/z [Da]
	High	IVLVDDSIVR	1	1	Q06203		31.55	0.00321927	2	-0.181034	564.835
P54136	Arginine--tRNA ligase, cytoplasmic OS=Homo sapiens GN=RARS PE=1 SV=2 - [SYRC_HUMAN]	31.3665	3.79	1	3	3	3	660	75.3309	6.68311
	A2	Sequence	# PSMs	# Protein Groups	Protein Group Accessions	Modifications	IonScore	Exp Value	Charge	ΔM [ppm]	m/z [Da]
	High	NmINIISR	1	1	P54136	M2(Oxidation)	26.71	0.0232502	2	-2.20258	488.765
	High	LIcDVSR	1	1	P54136	C3(Carbamidomethyl)	26.12	0.0301764	2	-0.611776	431.726
	High	STIIGESISR	1	1	P54136		19.45	0.0919359	2	-1.13395	531.793
P10155	60 kDa SS-A/Ro ribonucleoprotein OS=Homo sapiens GN=TROVE2 PE=1 SV=2 - [RO60_HUMAN]	31.36	2.04	1	1	1	1	538	60.6312	8.03076
	A2	Sequence	# PSMs	# Protein Groups	Protein Group Accessions	Modifications	IonScore	Exp Value	Charge	ΔM [ppm]	m/z [Da]
	High	LGLENAEALIR	1	1	P10155		31.36	0.00493519	2	-0.0655915	599.843
P12532	Creatine kinase U-type, mitochondrial OS=Homo sapiens GN=CKMT1A PE=1 SV=1 - [KCRU_HUMAN]	31.11	3.84	2	1	1	1	417	47.0072	8.33838
	A2	Sequence	# PSMs	# Protein Groups	Protein Group Accessions	Modifications	IonScore	Exp Value	Charge	ΔM [ppm]	m/z [Da]
	High	LGYILTcPSNLGTGLR	1	1	P12532	C7(Carbamidomethyl)	31.11	0.00414337	2	-0.118435	867.964
Q8WUM4	Programmed cell death 6-interacting protein OS=Homo sapiens GN=PDCD6IP PE=1 SV=1 - [PDC6I_HUMAN]	30.95	1.84	1	1	1	1	868	95.9631	6.52197
	A2	Sequence	# PSMs	# Protein Groups	Protein Group Accessions	Modifications	IonScore	Exp Value	Charge	ΔM [ppm]	m/z [Da]
	High	SVIEQGGIQTVDQLIK	1	1	Q8WUM4		30.95	0.00281234	2	1.07918	864.482
P61353	60S ribosomal protein L27 OS=Homo sapiens GN=RPL27 PE=1 SV=2 - [RL27_HUMAN]	30.64	5.88	1	1	1	1	136	15.7877	10.5649
	A2	Sequence	# PSMs	# Protein Groups	Protein Group Accessions	Modifications	IonScore	Exp Value	Charge	ΔM [ppm]	m/z [Da]
	High	VVLVLAGR	1	1	P61353		30.64	0.00129447	2	0.368755	413.779
Q99459	Cell division cycle 5-like protein OS=Homo sapiens GN=CDC5L PE=1 SV=2 - [CDC5L_HUMAN]	30.56	1.25	1	1	1	1	802	92.1937	8.17725
	A2	Sequence	# PSMs	# Protein Groups	Protein Group Accessions	Modifications	IonScore	Exp Value	Charge	ΔM [ppm]	m/z [Da]
	High	LGLLGLPAPK	1	1	Q99459		30.56	0.00087694	2	0.311688	489.821
P18077	60S ribosomal protein L35a OS=Homo sapiens GN=RPL35A PE=1 SV=2 - [RL35A_HUMAN]	30.49	6.36	1	1	1	1	110	12.5298	11.063
	A2	Sequence	# PSMs	# Protein Groups	Protein Group Accessions	Modifications	IonScore	Exp Value	Charge	ΔM [ppm]	m/z [Da]
	High	IEGVYAR	1	1	P18077		30.49	0.00696778	2	0.301603	404.222
Q9Y5B9	FACT complex subunit SPT16 OS=Homo sapiens GN=SUPT16H PE=1 SV=1 - [SP16H_HUMAN]	30.37	1.05	1	1	1	1	1047	119.838	5.65576
	A2	Sequence	# PSMs	# Protein Groups	Protein Group Accessions	Modifications	IonScore	Exp Value	Charge	ΔM [ppm]	m/z [Da]
	High	AASITSEVFNK	1	1	Q9Y5B9		30.37	0.00734666	2	1.08144	583.807
P54727	UV excision repair protein RAD23 homolog B OS=Homo sapiens GN=RAD23B PE=1 SV=1 - [RD23B_HUMAN]	30.29	1.96	1	1	1	1	409	43.1446	4.84326
	A2	Sequence	# PSMs	# Protein Groups	Protein Group Accessions	Modifications	IonScore	Exp Value	Charge	ΔM [ppm]	m/z [Da]
	High	EQVIAALR	1	1	P54727		30.29	0.00397547	2	0.328242	450.269
Q8WYA0	Intraflagellar transport protein 81 homolog OS=Homo sapiens GN=IFT81 PE=1 SV=1 - [IFT81_HUMAN]	30.24	1.18	1	1	1	1	676	79.6956	8.82178
	A2	Sequence	# PSMs	# Protein Groups	Protein Group Accessions	Modifications	IonScore	Exp Value	Charge	ΔM [ppm]	m/z [Da]
	High	QQASIISR	1	1	Q8WYA0		30.24	0.0101247	2	-1.44525	451.756
P47755	F-actin-capping protein subunit alpha-2 OS=Homo sapiens GN=CAPZA2 PE=1 SV=3 - [CAZA2_HUMAN]	30.12	3.5	2	1	1	1	286	32.9286	5.84619
	A2	Sequence	# PSMs	# Protein Groups	Protein Group Accessions	Modifications	IonScore	Exp Value	Charge	ΔM [ppm]	m/z [Da]
	High	LLLNNDNLLR	1	1	P47755		30.12	0.00296688	2	0.971274	599.352
P30050	60S ribosomal protein L12 OS=Homo sapiens GN=RPL12 PE=1 SV=1 - [RL12_HUMAN]	30.01	9.7	1	1	1	1	165	17.8075	9.42236
	A2	Sequence	# PSMs	# Protein Groups	Protein Group Accessions	Modifications	IonScore	Exp Value	Charge	ΔM [ppm]	m/z [Da]
	High	QAQIEVVPSASALIIK	1	1	P30050		30.01	0.000995337	2	-0.19374	833.99
Q86VP6	Cullin-associated NEDD8-dissociated protein 1 OS=Homo sapiens GN=CAND1 PE=1 SV=2 - [CAND1_HUMAN]	29.75	2.03	1	2	2	2	1230	136.289	5.78271
	A2	Sequence	# PSMs	# Protein Groups	Protein Group Accessions	Modifications	IonScore	Exp Value	Charge	ΔM [ppm]	m/z [Da]
	High	ITSEALLVTQQLVK	1	1	Q86VP6		29.75	0.00132407	2	-2.29274	771.957
	High	ALTLIAGSPLK	1	1	Q86VP6		13.84	0.0557614	2	-1.11501	542.342
P09661	U2 small nuclear ribonucleoprotein A' OS=Homo sapiens GN=SNRPA1 PE=1 SV=2 - [RU2A_HUMAN]	29.6485	7.84	1	2	2	2	255	28.3981	8.6167
	A2	Sequence	# PSMs	# Protein Groups	Protein Group Accessions	Modifications	IonScore	Exp Value	Charge	ΔM [ppm]	m/z [Da]
	High	SLTYLSILR	1	1	P09661		27.23	0.00340622	2	0.682923	533.319
	High	GLLQSGQIPGR	1	1	P09661		20.2	0.0477496	2	-0.146228	563.322
Q9Y366	Intraflagellar transport protein 52 homolog OS=Homo sapiens GN=IFT52 PE=2 SV=3 - [IFT52_HUMAN]	29.3	4.81	1	2	2	2	437	49.6751	5.26221
	A2	Sequence	# PSMs	# Protein Groups	Protein Group Accessions	Modifications	IonScore	Exp Value	Charge	ΔM [ppm]	m/z [Da]
	High	STILFNAYK	1	1	Q9Y366		29.3	0.0079893	2	-1.40156	528.789
	High	IQSLKDEITSEK	1	1	Q9Y366		15.33	0.203697	3	0.354324	464.253
O15371	Eukaryotic translation initiation factor 3 subunit D OS=Homo sapiens GN=EIF3D PE=1 SV=1 - [EIF3D_HUMAN]	29.2	4.01	1	2	2	2	548	63.9324	6.04932
	A2	Sequence	# PSMs	# Protein Groups	Protein Group Accessions	Modifications	IonScore	Exp Value	Charge	ΔM [ppm]	m/z [Da]
	High	TLNEWDSR	1	1	O15371		29.2	0.00673268	2	0.771268	510.741
	High	IFHTVTTTDDPVIR	1	1	O15371		13.95	0.233576	3	1.70433	538.955
Q13162	Peroxiredoxin-4 OS=Homo sapiens GN=PRDX4 PE=1 SV=1 - [PRDX4_HUMAN]	29.18	8.49	1	1	2	2	271	30.5208	6.29053
	A2	Sequence	# PSMs	# Protein Groups	Protein Group Accessions	Modifications	IonScore	Exp Value	Charge	ΔM [ppm]	m/z [Da]
	High	GLFIIDDKGILR	1	2	Q06830;Q13162		29.18	0.00175133	3	2.59773	453.939
	High	QITLNDLPVGR	1	1	Q13162		17.18	0.074656	2	-0.981487	613.348
P23526	Adenosylhomocysteinase OS=Homo sapiens GN=AHCY PE=1 SV=4 - [SAHH_HUMAN]	29.1795	4.86	1	2	2	2	432	47.6852	6.34131
	A2	Sequence	# PSMs	# Protein Groups	Protein Group Accessions	Modifications	IonScore	Exp Value	Charge	ΔM [ppm]	m/z [Da]
	High	AGIPVYAWK	1	1	P23526		25.24	0.0248358	2	0.447988	502.782
	High	VAVVAGYGDVGK	1	1	P23526		23.54	0.0387265	2	0.531542	567.812
Q8IZQ5	Selenoprotein H OS=Homo sapiens GN=SELH PE=1 SV=2 - [SELH_HUMAN]	29.14	8.2	1	1	1	1	122	13.4461	9.74463
	A2	Sequence	# PSMs	# Protein Groups	Protein Group Accessions	Modifications	IonScore	Exp Value	Charge	ΔM [ppm]	m/z [Da]
	High	NAAALSQALR	1	1	Q8IZQ5		29.14	0.0119461	2	-4.13313	507.786
P27694	Replication protein A 70 kDa DNA-binding subunit OS=Homo sapiens GN=RPA1 PE=1 SV=2 - [RFA1_HUMAN]	29.11	2.11	1	1	1	1	616	68.0953	7.21045
	A2	Sequence	# PSMs	# Protein Groups	Protein Group Accessions	Modifications	IonScore	Exp Value	Charge	ΔM [ppm]	m/z [Da]
	High	VVPIASLTPYQSK	1	1	P27694		29.11	0.0061372	2	-1.11437	701.9
P49189	4-trimethylaminobutyraldehyde dehydrogenase OS=Homo sapiens GN=ALDH9A1 PE=1 SV=3 - [AL9A1_HUMAN]	29.02	2.43	1	1	1	1	494	53.767	5.87158
	A2	Sequence	# PSMs	# Protein Groups	Protein Group Accessions	Modifications	IonScore	Exp Value	Charge	ΔM [ppm]	m/z [Da]
	High	GIKPVTLELGGK	1	1	P49189		29.02	0.00181705	3	-0.929621	404.583
Q15020	Squamous cell carcinoma antigen recognized by T-cells 3 OS=Homo sapiens GN=SART3 PE=1 SV=1 - [SART3_HUMAN]	28.99	0.93	1	1	1	1	963	109.865	5.56689
	A2	Sequence	# PSMs	# Protein Groups	Protein Group Accessions	Modifications	IonScore	Exp Value	Charge	ΔM [ppm]	m/z [Da]
	High	VAISNPPQR	1	1	Q15020		28.99	0.00454258	2	0.687798	491.278
P20618	Proteasome subunit beta type-1 OS=Homo sapiens GN=PSMB1 PE=1 SV=2 - [PSB1_HUMAN]	28.98	3.73	1	1	1	1	241	26.4724	8.1333
	A2	Sequence	# PSMs	# Protein Groups	Protein Group Accessions	Modifications	IonScore	Exp Value	Charge	ΔM [ppm]	m/z [Da]
	High	DVYTGDALR	1	1	P20618		28.98	0.00885315	2	2.27706	505.252
P05165	Propionyl-CoA carboxylase alpha chain, mitochondrial OS=Homo sapiens GN=PCCA PE=1 SV=4 - [PCCA_HUMAN]	28.9	1.37	1	1	1	1	728	80.0081	7.51807
	A2	Sequence	# PSMs	# Protein Groups	Protein Group Accessions	Modifications	IonScore	Exp Value	Charge	ΔM [ppm]	m/z [Da]
	High	VTEDTSSVLR	1	1	P05165		28.9	0.0141063	2	0.60033	553.788
Q15008	26S proteasome non-ATPase regulatory subunit 6 OS=Homo sapiens GN=PSMD6 PE=1 SV=1 - [PSMD6_HUMAN]	28.87	2.06	1	1	1	1	389	45.5023	5.61768
	A2	Sequence	# PSMs	# Protein Groups	Protein Group Accessions	Modifications	IonScore	Exp Value	Charge	ΔM [ppm]	m/z [Da]
	High	KGDLLLNR	1	1	Q15008		28.87	0.00693991	2	0.0553718	464.782
Q9BV20	Methylthioribose-1-phosphate isomerase OS=Homo sapiens GN=MRI1 PE=1 SV=1 - [MTNA_HUMAN]	28.4218	5.69	1	2	2	2	369	39.1254	6.30322
	A2	Sequence	# PSMs	# Protein Groups	Protein Group Accessions	Modifications	IonScore	Exp Value	Charge	ΔM [ppm]	m/z [Da]
	High	TALTTTISSR	1	1	Q9BV20		29.82	0.00515947	2	1.53506	525.794
	High	GVSAVVVGADR	1	1	Q9BV20		16.08	0.18372	2	-0.264437	515.288
P55884	Eukaryotic translation initiation factor 3 subunit B OS=Homo sapiens GN=EIF3B PE=1 SV=3 - [EIF3B_HUMAN]	28.33	1.11	1	1	1	1	814	92.4238	4.99561
	A2	Sequence	# PSMs	# Protein Groups	Protein Group Accessions	Modifications	IonScore	Exp Value	Charge	ΔM [ppm]	m/z [Da]
	High	VTLMQLPTR	1	1	P55884		28.33	0.0118249	2	1.24712	529.806
P50395	Rab GDP dissociation inhibitor beta OS=Homo sapiens GN=GDI2 PE=1 SV=2 - [GDIB_HUMAN]	28.22	1.8	2	1	1	1	445	50.6309	6.46826
	A2	Sequence	# PSMs	# Protein Groups	Protein Group Accessions	Modifications	IonScore	Exp Value	Charge	ΔM [ppm]	m/z [Da]
	High	LYSESLAR	1	1	P50395		28.22	0.00753304	2	-0.144004	469.751
P62888	60S ribosomal protein L30 OS=Homo sapiens GN=RPL30 PE=1 SV=2 - [RL30_HUMAN]	28.1	10.43	1	1	1	1	115	12.7757	9.62744
	A2	Sequence	# PSMs	# Protein Groups	Protein Group Accessions	Modifications	IonScore	Exp Value	Charge	ΔM [ppm]	m/z [Da]
	High	LVILANNcPALR	1	1	P62888	C8(Carbamidomethyl)	28.1	0.00526598	2	-0.84689	677.387
P15170	Eukaryotic peptide chain release factor GTP-binding subunit ERF3A OS=Homo sapiens GN=GSPT1 PE=1 SV=1 - [ERF3A_HUMAN]	27.97	1.6	2	1	1	1	499	55.7203	5.61768
	A2	Sequence	# PSMs	# Protein Groups	Protein Group Accessions	Modifications	IonScore	Exp Value	Charge	ΔM [ppm]	m/z [Da]
	High	QDQVcIAR	1	1	P15170	C5(Carbamidomethyl)	27.97	0.0149215	2	-1.30682	495.245
P49721	Proteasome subunit beta type-2 OS=Homo sapiens GN=PSMB2 PE=1 SV=1 - [PSB2_HUMAN]	27.94	5.47	1	1	1	1	201	22.8217	7.02002
	A2	Sequence	# PSMs	# Protein Groups	Protein Group Accessions	Modifications	IonScore	Exp Value	Charge	ΔM [ppm]	m/z [Da]
	High	FILNLPTFSVR	1	1	P49721		27.94	0.00369596	2	0.402245	653.88
P62906	60S ribosomal protein L10a OS=Homo sapiens GN=RPL10A PE=1 SV=2 - [RL10A_HUMAN]	27.85	3.69	1	1	1	1	217	24.8155	9.93506
	A2	Sequence	# PSMs	# Protein Groups	Protein Group Accessions	Modifications	IonScore	Exp Value	Charge	ΔM [ppm]	m/z [Da]
	High	DTLYEAVR	1	1	P62906		27.85	0.0132067	2	-0.88308	483.748
Q9NZL9	Methionine adenosyltransferase 2 subunit beta OS=Homo sapiens GN=MAT2B PE=1 SV=1 - [MAT2B_HUMAN]	27.79	3.59	1	1	1	1	334	37.5282	7.35693
	A2	Sequence	# PSMs	# Protein Groups	Protein Group Accessions	Modifications	IonScore	Exp Value	Charge	ΔM [ppm]	m/z [Da]
	High	VLVTGATGLLGR	1	1	Q9NZL9		27.79	0.00548926	2	-0.755776	578.856
P00558	Phosphoglycerate kinase 1 OS=Homo sapiens GN=PGK1 PE=1 SV=3 - [PGK1_HUMAN]	27.7329	3.6	1	2	2	2	417	44.5861	8.104
	A2	Sequence	# PSMs	# Protein Groups	Protein Group Accessions	Modifications	IonScore	Exp Value	Charge	ΔM [ppm]	m/z [Da]
	High	FcLDNGAK	1	1	P00558	C2(Carbamidomethyl)	24.42	0.0162634	2	-0.330406	462.716
	High	ELNYFAK	1	1	P00558		23.48	0.0269247	2	-0.886707	442.729
Q14683	Structural maintenance of chromosomes protein 1A OS=Homo sapiens GN=SMC1A PE=1 SV=2 - [SMC1A_HUMAN]	27.73	0.57	1	1	1	1	1233	143.144	7.63525
	A2	Sequence	# PSMs	# Protein Groups	Protein Group Accessions	Modifications	IonScore	Exp Value	Charge	ΔM [ppm]	m/z [Da]
	High	LVIDVIR	1	1	Q14683		27.73	0.00269848	2	0.219342	414.271
Q12849	G-rich sequence factor 1 OS=Homo sapiens GN=GRSF1 PE=1 SV=3 - [GRSF1_HUMAN]	27.73	2.29	1	1	1	1	480	53.0926	6.18896
	A2	Sequence	# PSMs	# Protein Groups	Protein Group Accessions	Modifications	IonScore	Exp Value	Charge	ΔM [ppm]	m/z [Da]
	High	SSPVVNDGVVR	1	1	Q12849		27.73	0.0103723	2	-1.78878	564.803
P27708	CAD protein OS=Homo sapiens GN=CAD PE=1 SV=3 - [PYR1_HUMAN]	27.7137	1.03	1	2	2	2	2225	242.829	6.45557
	A2	Sequence	# PSMs	# Protein Groups	Protein Group Accessions	Modifications	IonScore	Exp Value	Charge	ΔM [ppm]	m/z [Da]
	High	LALGIPLPELR	1	1	P27708		22.55	0.00554587	2	0.186381	596.377
	High	TLGVDLVALATR	1	1	P27708		20.92	0.0287229	2	0.272362	614.867
Q9UNM6	26S proteasome non-ATPase regulatory subunit 13 OS=Homo sapiens GN=PSMD13 PE=1 SV=2 - [PSD13_HUMAN]	27.3171	7.18	1	3	3	3	376	42.9181	5.80811
	A2	Sequence	# PSMs	# Protein Groups	Protein Group Accessions	Modifications	IonScore	Exp Value	Charge	ΔM [ppm]	m/z [Da]
	High	FYDLSSK	1	1	Q9UNM6		26.58	0.0141762	2	1.10368	430.214
	High	LNIGDLQVTK	1	1	Q9UNM6		20.9	0.06462	2	2.08705	550.82
	High	SSDEAVILcK	1	1	Q9UNM6	C9(Carbamidomethyl)	19.79	0.122796	2	0.827462	561.279
Q12874	Splicing factor 3A subunit 3 OS=Homo sapiens GN=SF3A3 PE=1 SV=1 - [SF3A3_HUMAN]	27.3	1.8	1	1	1	1	501	58.8123	5.37646
	A2	Sequence	# PSMs	# Protein Groups	Protein Group Accessions	Modifications	IonScore	Exp Value	Charge	ΔM [ppm]	m/z [Da]
	High	SALLALGLK	1	1	Q12874		27.3	0.00232761	2	-3.44774	443.291
Q2TBE0	CWF19-like protein 2 OS=Homo sapiens GN=CWF19L2 PE=1 SV=4 - [C19L2_HUMAN]	27.25	1.01	1	1	1	1	894	103.722	8.646
	A2	Sequence	# PSMs	# Protein Groups	Protein Group Accessions	Modifications	IonScore	Exp Value	Charge	ΔM [ppm]	m/z [Da]
	High	NFEDIVAER	1	1	Q2TBE0		27.25	0.0159168	2	1.19126	546.77
P46778	60S ribosomal protein L21 OS=Homo sapiens GN=RPL21 PE=1 SV=2 - [RL21_HUMAN]	27.1	9.38	1	1	1	1	160	18.5531	10.4917
	A2	Sequence	# PSMs	# Protein Groups	Protein Group Accessions	Modifications	IonScore	Exp Value	Charge	ΔM [ppm]	m/z [Da]
	High	VYNVTQHAVGIVVNK	1	1	P46778		27.1	0.00760439	3	0.321408	547.642
Q9NQ88	Fructose-2,6-bisphosphatase TIGAR OS=Homo sapiens GN=TIGAR PE=1 SV=1 - [TIGAR_HUMAN]	27.09	2.59	1	1	1	1	270	30.0431	7.69385
	A2	Sequence	# PSMs	# Protein Groups	Protein Group Accessions	Modifications	IonScore	Exp Value	Charge	ΔM [ppm]	m/z [Da]
	High	FALTVVR	1	1	Q9NQ88		27.09	0.00625389	2	-0.229443	403.25
Q9P2J5	Leucine--tRNA ligase, cytoplasmic OS=Homo sapiens GN=LARS PE=1 SV=2 - [SYLC_HUMAN]	26.99	0.94	1	1	1	1	1176	134.379	7.29834
	A2	Sequence	# PSMs	# Protein Groups	Protein Group Accessions	Modifications	IonScore	Exp Value	Charge	ΔM [ppm]	m/z [Da]
	High	VFEVNASNLEK	1	1	Q9P2J5		26.99	0.0176988	2	-3.68778	625.323
P06730	Eukaryotic translation initiation factor 4E OS=Homo sapiens GN=EIF4E PE=1 SV=2 - [IF4E_HUMAN]	26.96	3.69	1	1	1	1	217	25.0815	6.15088
	A2	Sequence	# PSMs	# Protein Groups	Protein Group Accessions	Modifications	IonScore	Exp Value	Charge	ΔM [ppm]	m/z [Da]
	High	EAVTHIGR	1	1	P06730		26.96	0.012183	2	0.211241	441.743
P46459	Vesicle-fusing ATPase OS=Homo sapiens GN=NSF PE=1 SV=3 - [NSF_HUMAN]	26.9	1.34	1	1	1	1	744	82.5421	6.94678
	A2	Sequence	# PSMs	# Protein Groups	Protein Group Accessions	Modifications	IonScore	Exp Value	Charge	ΔM [ppm]	m/z [Da]
	High	LLDYVPIGPR	1	1	P46459		26.9	0.0152109	2	1.5277	571.833
Q9UHX1	Poly(U)-binding-splicing factor PUF60 OS=Homo sapiens GN=PUF60 PE=1 SV=1 - [PUF60_HUMAN]	26.82	3.04	1	2	2	2	559	59.8376	5.2876
	A2	Sequence	# PSMs	# Protein Groups	Protein Group Accessions	Modifications	IonScore	Exp Value	Charge	ΔM [ppm]	m/z [Da]
	High	QAFAPFGPIK	1	1	Q9UHX1		26.82	0.0179894	2	0.569462	538.301
	High	VIIYQEK	1	1	Q9UHX1		17.52	0.0743446	2	-0.238497	446.76
Q12840	Kinesin heavy chain isoform 5A OS=Homo sapiens GN=KIF5A PE=1 SV=2 - [KIF5A_HUMAN]	26.22	0.58	2	1	1	1	1032	117.306	5.89697
	A2	Sequence	# PSMs	# Protein Groups	Protein Group Accessions	Modifications	IonScore	Exp Value	Charge	ΔM [ppm]	m/z [Da]
	High	YEEEIR	1	1	Q12840		26.22	0.0149238	2	0.0731611	419.701
Q6P2Q9	Pre-mRNA-processing-splicing factor 8 OS=Homo sapiens GN=PRPF8 PE=1 SV=2 - [PRP8_HUMAN]	26.08	0.43	1	1	1	1	2335	273.427	8.83643
	A2	Sequence	# PSMs	# Protein Groups	Protein Group Accessions	Modifications	IonScore	Exp Value	Charge	ΔM [ppm]	m/z [Da]
	High	TAEEVAALIR	1	1	Q6P2Q9		26.08	0.0212079	2	-1.57677	536.803
P17612	cAMP-dependent protein kinase catalytic subunit alpha OS=Homo sapiens GN=PRKACA PE=1 SV=2 - [KAPCA_HUMAN]	25.92	3.42	1	1	1	1	351	40.564	8.79248
	A2	Sequence	# PSMs	# Protein Groups	Protein Group Accessions	Modifications	IonScore	Exp Value	Charge	ΔM [ppm]	m/z [Da]
	High	ILQAVNFPFLVK	1	1	P17612		25.92	0.00396581	2	1.07232	694.919
Q8NC51	Plasminogen activator inhibitor 1 RNA-binding protein OS=Homo sapiens GN=SERBP1 PE=1 SV=2 - [PAIRB_HUMAN]	25.78	2.7	1	1	1	1	408	44.9385	8.646
	A2	Sequence	# PSMs	# Protein Groups	Protein Group Accessions	Modifications	IonScore	Exp Value	Charge	ΔM [ppm]	m/z [Da]
	High	RPDQQLQGEGK	1	1	Q8NC51		25.78	0.0182326	3	1.41754	419.218
P34897	Serine hydroxymethyltransferase, mitochondrial OS=Homo sapiens GN=SHMT2 PE=1 SV=3 - [GLYM_HUMAN]	25.67	3.97	1	2	2	2	504	55.9577	8.52881
	A2	Sequence	# PSMs	# Protein Groups	Protein Group Accessions	Modifications	IonScore	Exp Value	Charge	ΔM [ppm]	m/z [Da]
	High	LGAPALTSR	1	1	P34897		25.67	0.0199199	2	2.91193	443.263
	High	LIIAGTSAYAR	1	1	P34897		14.3	0.200629	2	-0.224705	568.327
Q9Y6V0	Protein piccolo OS=Homo sapiens GN=PCLO PE=1 SV=4 - [PCLO_HUMAN]	25.66	0.18	1	1	1	1	5065	552.937	6.50732
	A2	Sequence	# PSMs	# Protein Groups	Protein Group Accessions	Modifications	IonScore	Exp Value	Charge	ΔM [ppm]	m/z [Da]
	High	VDAKVEIIK	1	1	Q9Y6V0		25.66	0.00719856	2	-0.119262	507.813
Q13617	Cullin-2 OS=Homo sapiens GN=CUL2 PE=1 SV=2 - [CUL2_HUMAN]	25.48	1.61	1	1	1	1	745	86.9268	6.91748
	A2	Sequence	# PSMs	# Protein Groups	Protein Group Accessions	Modifications	IonScore	Exp Value	Charge	ΔM [ppm]	m/z [Da]
	High	ALTSVVNYREPK	1	1	Q13617		25.48	0.0196782	3	-0.90284	459.589
O15523	ATP-dependent RNA helicase DDX3Y OS=Homo sapiens GN=DDX3Y PE=1 SV=2 - [DDX3Y_HUMAN]	25.43	1.06	2	1	1	1	660	73.1081	7.54736
	A2	Sequence	# PSMs	# Protein Groups	Protein Group Accessions	Modifications	IonScore	Exp Value	Charge	ΔM [ppm]	m/z [Da]
	High	IGLDFcK	1	1	O15523	C6(Carbamidomethyl)	25.43	0.0180443	2	2.4439	426.719
P61626	Lysozyme C OS=Homo sapiens GN=LYZ PE=1 SV=1 - [LYSC_HUMAN]	25.2817	10.81	1	2	2	2	148	16.5263	9.15869
	A2	Sequence	# PSMs	# Protein Groups	Protein Group Accessions	Modifications	IonScore	Exp Value	Charge	ΔM [ppm]	m/z [Da]
	High	LGMDGYR	1	1	P61626		22.5	0.0236183	2	0.244509	406.192
	High	ATNYNAGDR	1	1	P61626		22.15	0.0271244	2	1.0387	491.223
P25398	40S ribosomal protein S12 OS=Homo sapiens GN=RPS12 PE=1 SV=3 - [RS12_HUMAN]	25.11	6.06	1	1	1	1	132	14.5055	7.21045
	A2	Sequence	# PSMs	# Protein Groups	Protein Group Accessions	Modifications	IonScore	Exp Value	Charge	ΔM [ppm]	m/z [Da]
	High	DVIEEYFK	1	1	P25398		25.11	0.0197324	2	-0.457271	521.758
P00491	Purine nucleoside phosphorylase OS=Homo sapiens GN=PNP PE=1 SV=2 - [PNPH_HUMAN]	25.02	6.23	1	1	1	1	289	32.0972	6.94678
	A2	Sequence	# PSMs	# Protein Groups	Protein Group Accessions	Modifications	IonScore	Exp Value	Charge	ΔM [ppm]	m/z [Da]
	High	LGADAVGmSTVPEVIVAR	1	1	P00491	M8(Oxidation)	25.02	0.0192013	2	-1.74235	900.978
Q9BXT2	Voltage-dependent calcium channel gamma-6 subunit OS=Homo sapiens GN=CACNG6 PE=2 SV=1 - [CCG6_HUMAN]	24.99	2.69	1	1	1	1	260	28.1108	9.17334
	A2	Sequence	# PSMs	# Protein Groups	Protein Group Accessions	Modifications	IonScore	Exp Value	Charge	ΔM [ppm]	m/z [Da]
	High	GAEFLLR	1	1	Q9BXT2		24.99	0.0240887	2	1.36565	403.233
Q9Y3A5	Ribosome maturation protein SBDS OS=Homo sapiens GN=SBDS PE=1 SV=4 - [SBDS_HUMAN]	24.98	3.2	1	1	1	1	250	28.7453	8.74854
	A2	Sequence	# PSMs	# Protein Groups	Protein Group Accessions	Modifications	IonScore	Exp Value	Charge	ΔM [ppm]	m/z [Da]
	High	LTNVAVVR	1	1	Q9Y3A5		24.98	0.0200143	2	0.602754	436.272
Q15459	Splicing factor 3A subunit 1 OS=Homo sapiens GN=SF3A1 PE=1 SV=1 - [SF3A1_HUMAN]	24.91	1.01	1	1	1	1	793	88.8305	5.22412
	A2	Sequence	# PSMs	# Protein Groups	Protein Group Accessions	Modifications	IonScore	Exp Value	Charge	ΔM [ppm]	m/z [Da]
	High	LTAQFVAR	1	1	Q15459		24.91	0.0213081	2	0.203321	453.264
O14602	Eukaryotic translation initiation factor 1A, Y-chromosomal OS=Homo sapiens GN=EIF1AY PE=1 SV=4 - [IF1AY_HUMAN]	24.83	8.33	2	1	1	1	144	16.4323	5.23682
	A2	Sequence	# PSMs	# Protein Groups	Protein Group Accessions	Modifications	IonScore	Exp Value	Charge	ΔM [ppm]	m/z [Da]
	High	DYQDNKADVILK	1	1	O14602		24.83	0.0258149	3	0.132075	474.581
O60814	Histone H2B type 1-K OS=Homo sapiens GN=HIST1H2BK PE=1 SV=3 - [H2B1K_HUMAN]	24.7012	19.05	14	2	2	2	126	13.8816	10.3159
	A2	Sequence	# PSMs	# Protein Groups	Protein Group Accessions	Modifications	IonScore	Exp Value	Charge	ΔM [ppm]	m/z [Da]
	High	AmGImNSFVNDIFER	1	1	O60814	M2(Oxidation); M5(Oxidation)	23.2	0.0284785	2	1.46067	888.41
	High	LLLPGELAK	1	1	O60814		18.78	0.0158921	2	0.280812	477.305
P62750	60S ribosomal protein L23a OS=Homo sapiens GN=RPL23A PE=1 SV=1 - [RL23A_HUMAN]	24.64	8.33	1	1	1	1	156	17.6841	10.4478
	A2	Sequence	# PSMs	# Protein Groups	Protein Group Accessions	Modifications	IonScore	Exp Value	Charge	ΔM [ppm]	m/z [Da]
	High	LAPDYDALDVANK	1	1	P62750		24.64	0.0214724	2	-1.38485	702.853
Q99714	3-hydroxyacyl-CoA dehydrogenase type-2 OS=Homo sapiens GN=HSD17B10 PE=1 SV=3 - [HCD2_HUMAN]	24.31	3.07	1	1	1	1	261	26.9061	7.78174
	A2	Sequence	# PSMs	# Protein Groups	Protein Group Accessions	Modifications	IonScore	Exp Value	Charge	ΔM [ppm]	m/z [Da]
	High	DLAPIGIR	1	1	Q99714		24.31	0.0129738	2	0.174156	427.758
Q92747	Actin-related protein 2/3 complex subunit 1A OS=Homo sapiens GN=ARPC1A PE=1 SV=2 - [ARC1A_HUMAN]	23.99	2.7	1	1	1	1	370	41.5427	8.17725
	A2	Sequence	# PSMs	# Protein Groups	Protein Group Accessions	Modifications	IonScore	Exp Value	Charge	ΔM [ppm]	m/z [Da]
	High	TLESSIQGLR	1	1	Q92747		23.99	0.0357127	2	0.512321	552.307
Q92734	Protein TFG OS=Homo sapiens GN=TFG PE=1 SV=2 - [TFG_HUMAN]	23.91	2	1	1	1	1	400	43.4212	5.09717
	A2	Sequence	# PSMs	# Protein Groups	Protein Group Accessions	Modifications	IonScore	Exp Value	Charge	ΔM [ppm]	m/z [Da]
	High	AQLGEDIR	1	1	Q92734		23.91	0.0333284	2	0.520772	451.241
P09936	Ubiquitin carboxyl-terminal hydrolase isozyme L1 OS=Homo sapiens GN=UCHL1 PE=1 SV=2 - [UCHL1_HUMAN]	23.8	3.59	1	1	1	1	223	24.8085	5.47803
	A2	Sequence	# PSMs	# Protein Groups	Protein Group Accessions	Modifications	IonScore	Exp Value	Charge	ΔM [ppm]	m/z [Da]
	High	FSAVALcK	1	1	P09936	C7(Carbamidomethyl)	23.8	0.0375182	2	-1.10915	448.238
Q99460	26S proteasome non-ATPase regulatory subunit 1 OS=Homo sapiens GN=PSMD1 PE=1 SV=2 - [PSMD1_HUMAN]	23.78	2.2	1	1	1	1	953	105.769	5.38916
	A2	Sequence	# PSMs	# Protein Groups	Protein Group Accessions	Modifications	IonScore	Exp Value	Charge	ΔM [ppm]	m/z [Da]
	High	TPEQcPSVVSLLSESYNPHVR	1	1	Q99460	C5(Carbamidomethyl)	23.78	0.0221961	3	-1.43112	800.392
P45973	Chromobox protein homolog 5 OS=Homo sapiens GN=CBX5 PE=1 SV=1 - [CBX5_HUMAN]	23.5	4.19	1	1	1	1	191	22.2111	5.85889
	A2	Sequence	# PSMs	# Protein Groups	Protein Group Accessions	Modifications	IonScore	Exp Value	Charge	ΔM [ppm]	m/z [Da]
	High	GQVEYLLK	1	1	P45973		23.5	0.0178673	2	1.2051	475.272
P83731	60S ribosomal protein L24 OS=Homo sapiens GN=RPL24 PE=1 SV=1 - [RL24_HUMAN]	23.47	5.1	1	1	1	1	157	17.7679	11.2534
	A2	Sequence	# PSMs	# Protein Groups	Protein Group Accessions	Modifications	IonScore	Exp Value	Charge	ΔM [ppm]	m/z [Da]
	High	VFQFLNAK	1	1	P83731		23.47	0.0254126	2	0.365177	483.774
P48444	Coatomer subunit delta OS=Homo sapiens GN=ARCN1 PE=1 SV=1 - [COPD_HUMAN]	23.42	1.76	1	1	1	1	511	57.1741	6.21436
	A2	Sequence	# PSMs	# Protein Groups	Protein Group Accessions	Modifications	IonScore	Exp Value	Charge	ΔM [ppm]	m/z [Da]
	High	ENVNLAQIR	1	1	P48444		23.42	0.0416314	2	-2.69879	528.792
P16152	Carbonyl reductase [NADPH] 1 OS=Homo sapiens GN=CBR1 PE=1 SV=3 - [CBR1_HUMAN]	23.24	3.97	1	1	1	1	277	30.3559	8.32373
	A2	Sequence	# PSMs	# Protein Groups	Protein Group Accessions	Modifications	IonScore	Exp Value	Charge	ΔM [ppm]	m/z [Da]
[truncated: 88 more rows]
