# Supplementary material for: DALRD3 encodes a protein mutated in epileptic encephalopathy that targets arginine tRNAs for 3-methylcytosine modification
Source: Nat Commun. 2020 May 19;11:2510. doi: 10.1038/s41467-020-16321-6 (PMC7237682; doi:10.1038/s41467-020-16321-6)
Supplement: Supplementary file 6 — Supplementary Data 2 [file 41467_2020_16321_MOESM6_ESM.xlsx]

## Sheet: Proteins
Protein FDR Confidence	Accession	Description	MW [kDa]	Coverage [%]	# Unique Peptides	SEQUEST Score		# of Peptides		# of PSMs
						Vec-Ctrl	D3	Vec-Ctrl	D3	Vec-Ctrl	D3
High	Q13085	Acetyl-CoA carboxylase 1 OS=Homo sapiens GN=ACACA PE=1 SV=2	265.4	62	128	1126.56	993.37	131	137	350	288
High	O00763	Acetyl-CoA carboxylase 2 OS=Homo sapiens GN=ACACB PE=1 SV=3	276.4	24	38	231.57	197.36	46	46	86	70
High	P11142	Heat shock cognate 71 kDa protein OS=Homo sapiens GN=HSPA8 PE=1 SV=1	70.9	57	33	159.24	207.46	31	37	55	66
High	O15042	U2 snRNP-associated SURP motif-containing protein OS=Homo sapiens GN=U2SURP PE=1 SV=2	118.2	40	45	97.81	141.72	37	39	47	50
High	Q5D0E6	DALR anticodon-binding domain-containing protein 3 OS=Homo sapiens GN=DALRD3 PE=1 SV=2	59.3	57	28		333.76		28		97
High	P0DMV9	Heat shock 70 kDa protein 1B OS=Homo sapiens GN=HSPA1B PE=1 SV=1	70	54	28	126.27	163.07	27	31	42	53
High	Q96I24	Far upstream element-binding protein 3 OS=Homo sapiens GN=FUBP3 PE=1 SV=2	61.6	69	26	137.64	133.02	28	30	45	44
High	P11498	Pyruvate carboxylase, mitochondrial OS=Homo sapiens GN=PC PE=1 SV=2	129.6	44	42	114.23	112.18	35	36	43	43
High	P22061	Protein-L-isoaspartate(D-aspartate) O-methyltransferase OS=Homo sapiens GN=PCMT1 PE=1 SV=4	24.6	66	14	131.29	160.84	14	14	37	42
High	P08238	Heat shock protein HSP 90-beta OS=Homo sapiens GN=HSP90AB1 PE=1 SV=4	83.2	46	17	105.82	103.14	30	29	41	37
High	P07900	Heat shock protein HSP 90-alpha OS=Homo sapiens GN=HSP90AA1 PE=1 SV=5	84.6	36	16	90.9	97.53	26	27	38	37
High	P07437	Tubulin beta chain OS=Homo sapiens GN=TUBB PE=1 SV=2	49.6	47	3	94.17	108.84	17	19	36	37
High	P68371	Tubulin beta-4B chain OS=Homo sapiens GN=TUBB4B PE=1 SV=1	49.8	51	4	89.04	97.29	17	19	35	35
High	Q8IWX8	Calcium homeostasis endoplasmic reticulum protein OS=Homo sapiens GN=CHERP PE=1 SV=3	103.6	32	27	107.71	111.99	23	25	33	35
High	P78371	T-complex protein 1 subunit beta OS=Homo sapiens GN=CCT2 PE=1 SV=4	57.5	60	28	97.77	73.91	25	21	38	28
High	P23284	Peptidyl-prolyl cis-trans isomerase B OS=Homo sapiens GN=PPIB PE=1 SV=2	23.7	63	16	85.59	89.44	15	15	32	33
High	P09874	Poly [ADP-ribose] polymerase 1 OS=Homo sapiens GN=PARP1 PE=1 SV=4	113	37	36	93.67	87.22	28	28	32	33
High	P68363	Tubulin alpha-1B chain OS=Homo sapiens GN=TUBA1B PE=1 SV=1	50.1	60	2	90.36	117.38	18	19	30	32
High	P52272	Heterogeneous nuclear ribonucleoprotein M OS=Homo sapiens GN=HNRNPM PE=1 SV=3	77.5	44	31	55.15	68.33	22	28	29	33
High	Q71U36	Tubulin alpha-1A chain OS=Homo sapiens GN=TUBA1A PE=1 SV=1	50.1	57	1	86.7	113.52	17	18	28	31
High	Q7Z5L9	Interferon regulatory factor 2-binding protein 2 OS=Homo sapiens GN=IRF2BP2 PE=1 SV=2	61	50	18	104.21	105.98	19	21	27	29
High	P60709	Actin, cytoplasmic 1 OS=Homo sapiens GN=ACTB PE=1 SV=1	41.7	48	5	79.99	81.77	13	13	26	25
High	P50990	T-complex protein 1 subunit theta OS=Homo sapiens GN=CCT8 PE=1 SV=4	59.6	51	26	66.8	59.28	24	22	27	24
High	P14618	Pyruvate kinase PKM OS=Homo sapiens GN=PKM PE=1 SV=4	57.9	46	25	69.93	60.85	22	21	26	24
High	Q07021	Complement component 1 Q subcomponent-binding protein, mitochondrial OS=Homo sapiens GN=C1QBP PE=1 SV=1	31.3	54	11	0	202.02	1	11	1	48
High	P78527	DNA-dependent protein kinase catalytic subunit OS=Homo sapiens GN=PRKDC PE=1 SV=3	468.8	9	35	60.12	36.68	30	17	30	17
High	P06733	Alpha-enolase OS=Homo sapiens GN=ENO1 PE=1 SV=2	47.1	48	23	75.9	76.43	20	18	25	22
High	P48643	T-complex protein 1 subunit epsilon OS=Homo sapiens GN=CCT5 PE=1 SV=1	59.6	47	22	54.87	48.14	21	16	25	21
High	P49327	Fatty acid synthase OS=Homo sapiens GN=FASN PE=1 SV=3	273.3	13	29	56.73	56.85	23	22	23	23
High	P35579	Myosin-9 OS=Homo sapiens GN=MYH9 PE=1 SV=4	226.4	17	27	74.57	40.67	29	15	31	15
High	Q86YZ3	Hornerin OS=Homo sapiens GN=HRNR PE=1 SV=2	282.2	27	24	60.23	68.83	17	18	22	23
High	P50991	T-complex protein 1 subunit delta OS=Homo sapiens GN=CCT4 PE=1 SV=4	57.9	45	20	65.61	57.57	21	19	23	21
High	P04406	Glyceraldehyde-3-phosphate dehydrogenase OS=Homo sapiens GN=GAPDH PE=1 SV=3	36	49	14	58.69	51.92	12	13	23	19
High	P17987	T-complex protein 1 subunit alpha OS=Homo sapiens GN=TCP1 PE=1 SV=1	60.3	42	21	70.86	57.34	19	18	23	19
High	Q96I25	Splicing factor 45 OS=Homo sapiens GN=RBM17 PE=1 SV=1	44.9	45	22	65.29	57.18	18	17	22	20
High	P13639	Elongation factor 2 OS=Homo sapiens GN=EEF2 PE=1 SV=4	95.3	28	20	39.06	27.11	16	14	22	19
High	P49368	T-complex protein 1 subunit gamma OS=Homo sapiens GN=CCT3 PE=1 SV=4	60.5	42	22	47.5	60.11	16	21	18	22
High	P17844	Probable ATP-dependent RNA helicase DDX5 OS=Homo sapiens GN=DDX5 PE=1 SV=1	69.1	31	14	39.13	50.8	18	18	18	22
High	Q96LB3	Intraflagellar transport protein 74 homolog OS=Homo sapiens GN=IFT74 PE=1 SV=1	69.2	33	20	56.6	44.24	19	14	23	16
High	P40227	T-complex protein 1 subunit zeta OS=Homo sapiens GN=CCT6A PE=1 SV=3	58	37	19	63.82	52.88	17	15	21	18
High	P26641	Elongation factor 1-gamma OS=Homo sapiens GN=EEF1G PE=1 SV=3	50.1	31	16	56.58	42.15	14	14	22	17
High	P68104	Elongation factor 1-alpha 1 OS=Homo sapiens GN=EEF1A1 PE=1 SV=1	50.1	39	6	70.15	61.22	15	11	22	17
High	Q99832	T-complex protein 1 subunit eta OS=Homo sapiens GN=CCT7 PE=1 SV=2	59.3	48	24	50.69	49.89	18	18	19	19
High	P09429	High mobility group protein B1 OS=Homo sapiens GN=HMGB1 PE=1 SV=3	24.9	43	15	44.68	60.41	12	16	18	20
High	Q9BY77	Polymerase delta-interacting protein 3 OS=Homo sapiens GN=POLDIP3 PE=1 SV=2	46.1	54	18	46.54	68.55	13	16	17	21
High	P10809	60 kDa heat shock protein, mitochondrial OS=Homo sapiens GN=HSPD1 PE=1 SV=2	61	37	21	43.29	84.35	12	21	13	24
High	P19338	Nucleolin OS=Homo sapiens GN=NCL PE=1 SV=3	76.6	27	21	41.88	38.89	17	17	18	17
High	Q15233	Non-POU domain-containing octamer-binding protein OS=Homo sapiens GN=NONO PE=1 SV=4	54.2	42	16	46.35	30.31	16	12	20	15
High	Q8WYA0	Intraflagellar transport protein 81 homolog OS=Homo sapiens GN=IFT81 PE=1 SV=1	79.7	35	22	52.78	31.98	19	13	21	13
High	P61978	Heterogeneous nuclear ribonucleoprotein K OS=Homo sapiens GN=HNRNPK PE=1 SV=1	50.9	44	17	54.8	45.76	17	14	19	15
High	P31948	Stress-induced-phosphoprotein 1 OS=Homo sapiens GN=STIP1 PE=1 SV=1	62.6	37	20	28.74	43.05	12	18	14	20
High	P62736	Actin, aortic smooth muscle OS=Homo sapiens GN=ACTA2 PE=1 SV=1	42	27	1	45.68	41.14	10	9	18	16
High	P11021	78 kDa glucose-regulated protein OS=Homo sapiens GN=HSPA5 PE=1 SV=2	72.3	29	17	44.76	39.63	17	13	18	15
High	P62258	14-3-3 protein epsilon OS=Homo sapiens GN=YWHAE PE=1 SV=1	29.2	48	13	49.06	35.52	14	11	18	14
High	P00558	Phosphoglycerate kinase 1 OS=Homo sapiens GN=PGK1 PE=1 SV=3	44.6	46	17	37.43	38.69	11	14	15	17
High	P55072	Transitional endoplasmic reticulum ATPase OS=Homo sapiens GN=VCP PE=1 SV=4	89.3	27	19	46.08	30.63	17	13	18	13
High	Q16531	DNA damage-binding protein 1 OS=Homo sapiens GN=DDB1 PE=1 SV=1	126.9	17	18	39.49	33.5	16	15	16	15
High	P04075	Fructose-bisphosphate aldolase A OS=Homo sapiens GN=ALDOA PE=1 SV=2	39.4	47	16	47.1	38.41	15	13	17	14
High	P23246	Splicing factor, proline- and glutamine-rich OS=Homo sapiens GN=SFPQ PE=1 SV=2	76.1	23	14	35.25	29.74	15	11	18	12
High	P12956	X-ray repair cross-complementing protein 6 OS=Homo sapiens GN=XRCC6 PE=1 SV=2	69.8	22	15	34.38	22.65	15	13	16	14
High	P07195	L-lactate dehydrogenase B chain OS=Homo sapiens GN=LDHB PE=1 SV=2	36.6	33	11	35.33	36.25	12	11	14	15
High	Q93034	Cullin-5 OS=Homo sapiens GN=CUL5 PE=1 SV=4	90.9	20	16	32.51	28.06	16	12	16	13
High	Q92841	Probable ATP-dependent RNA helicase DDX17 OS=Homo sapiens GN=DDX17 PE=1 SV=2	80.2	24	9	29.77	40.8	12	14	12	17
High	P60174	Triosephosphate isomerase OS=Homo sapiens GN=TPI1 PE=1 SV=3	30.8	56	13	41.99	39.75	13	11	15	14
High	P35580	Myosin-10 OS=Homo sapiens GN=MYH10 PE=1 SV=3	228.9	10	12	44.47	23.81	18	9	19	9
High	P11586	C-1-tetrahydrofolate synthase, cytoplasmic OS=Homo sapiens GN=MTHFD1 PE=1 SV=3	101.5	18	19	31.44	21.69	17	11	17	11
High	O00571	ATP-dependent RNA helicase DDX3X OS=Homo sapiens GN=DDX3X PE=1 SV=3	73.2	26	14	29.25	33.77	12	13	12	15
High	P62937	Peptidyl-prolyl cis-trans isomerase A OS=Homo sapiens GN=PPIA PE=1 SV=2	18	53	8	27.64	34.94	7	8	13	14
High	P22314	Ubiquitin-like modifier-activating enzyme 1 OS=Homo sapiens GN=UBA1 PE=1 SV=3	117.8	21	18	45.91	24.92	14	11	15	11
High	P78347	General transcription factor II-I OS=Homo sapiens GN=GTF2I PE=1 SV=2	112.3	17	18	27.97	18.93	15	11	15	11
High	P31943	Heterogeneous nuclear ribonucleoprotein H OS=Homo sapiens GN=HNRNPH1 PE=1 SV=4	49.2	36	10	33.04	32.87	11	10	13	12
High	P60842	Eukaryotic initiation factor 4A-I OS=Homo sapiens GN=EIF4A1 PE=1 SV=1	46.1	31	9	39.62	34.11	10	9	13	11
High	P22626	Heterogeneous nuclear ribonucleoproteins A2/B1 OS=Homo sapiens GN=HNRNPA2B1 PE=1 SV=2	37.4	35	11	30.31	34.19	10	10	12	12
High	P07814	Bifunctional glutamate/proline--tRNA ligase OS=Homo sapiens GN=EPRS PE=1 SV=5	170.5	15	19	33.03	16.32	17	7	17	7
High	Q00839	Heterogeneous nuclear ribonucleoprotein U OS=Homo sapiens GN=HNRNPU PE=1 SV=6	90.5	15	13	20.63	26.55	9	10	11	12
High	P67809	Nuclease-sensitive element-binding protein 1 OS=Homo sapiens GN=YBX1 PE=1 SV=3	35.9	55	11	11.92	66.49	5	14	5	18
High	P00338	L-lactate dehydrogenase A chain OS=Homo sapiens GN=LDHA PE=1 SV=2	36.7	35	11	18.54	24.39	10	11	11	12
High	Q01081	Splicing factor U2AF 35 kDa subunit OS=Homo sapiens GN=U2AF1 PE=1 SV=3	27.9	42	5	52.35	18.8	8	4	18	5
High	P26583	High mobility group protein B2 OS=Homo sapiens GN=HMGB2 PE=1 SV=2	24	38	9	29.45	29.74	9	9	12	11
High	P21333	Filamin-A OS=Homo sapiens GN=FLNA PE=1 SV=4	280.6	10	18	36.7	13.28	16	5	17	5
High	P12277	Creatine kinase B-type OS=Homo sapiens GN=CKB PE=1 SV=1	42.6	36	12	31.31	40.98	9	11	11	11
High	Q6P1Q9	Methyltransferase-like protein 2B OS=Homo sapiens GN=METTL2B PE=1 SV=3	43.4	36	3	0	48.56	2	16	2	20
High	P13797	Plastin-3 OS=Homo sapiens GN=PLS3 PE=1 SV=4	70.8	24	14	29.01	17.02	13	9	13	9
High	Q9H0D6	5'-3' exoribonuclease 2 OS=Homo sapiens GN=XRN2 PE=1 SV=1	108.5	18	15	17.81	25.46	8	13	8	14
High	P32121	Beta-arrestin-2 OS=Homo sapiens GN=ARRB2 PE=1 SV=2	46.1	26	11	37.65	36.28	7	10	10	12
High	Q9Y230	RuvB-like 2 OS=Homo sapiens GN=RUVBL2 PE=1 SV=3	51.1	28	12	22.76	16.51	12	8	14	8
High	Q15365	Poly(rC)-binding protein 1 OS=Homo sapiens GN=PCBP1 PE=1 SV=2	37.5	31	5	30.76	23.09	9	8	11	10
High	Q05639	Elongation factor 1-alpha 2 OS=Homo sapiens GN=EEF1A2 PE=1 SV=1	50.4	24	1	26.35	24.71	10	7	12	9
High	P12268	Inosine-5'-monophosphate dehydrogenase 2 OS=Homo sapiens GN=IMPDH2 PE=1 SV=2	55.8	27	13	38.03	29.12	11	8	12	9
High	Q96AE4	Far upstream element-binding protein 1 OS=Homo sapiens GN=FUBP1 PE=1 SV=3	67.5	14	5	22.32	17.07	9	8	12	9
High	P34932	Heat shock 70 kDa protein 4 OS=Homo sapiens GN=HSPA4 PE=1 SV=4	94.3	16	13	22.21	14.28	12	9	12	9
High	P02768	Serum albumin OS=Homo sapiens GN=ALB PE=1 SV=2	69.3	18	12	18.47	31.26	6	11	8	13
High	P09651	Heterogeneous nuclear ribonucleoprotein A1 OS=Homo sapiens GN=HNRNPA1 PE=1 SV=5	38.7	22	7	29.52	33.99	8	7	11	10
High	P26368	Splicing factor U2AF 65 kDa subunit OS=Homo sapiens GN=U2AF2 PE=1 SV=4	53.5	25	8	57.06	28.09	8	4	13	7
High	P29401	Transketolase OS=Homo sapiens GN=TKT PE=1 SV=3	67.8	23	12	35.37	23.94	11	8	12	8
High	Q08211	ATP-dependent RNA helicase A OS=Homo sapiens GN=DHX9 PE=1 SV=4	140.9	13	14	23.16	20.13	12	8	12	8
High	Q06830	Peroxiredoxin-1 OS=Homo sapiens GN=PRDX1 PE=1 SV=1	22.1	41	9	31.91	14.81	10	5	13	7
High	Q7Z739	YTH domain-containing family protein 3 OS=Homo sapiens GN=YTHDF3 PE=1 SV=1	63.8	19	8	28.96	28.58	8	9	10	10
High	Q13200	26S proteasome non-ATPase regulatory subunit 2 OS=Homo sapiens GN=PSMD2 PE=1 SV=3	100.1	17	14	28.72	17.21	12	7	12	8
High	P63244	Receptor of activated protein C kinase 1 OS=Homo sapiens GN=RACK1 PE=1 SV=3	35.1	32	11	28.35	25.05	10	8	11	9
High	P63104	14-3-3 protein zeta/delta OS=Homo sapiens GN=YWHAZ PE=1 SV=1	27.7	42	8	33.92	22.07	12	8	12	8
High	P38646	Stress-70 protein, mitochondrial OS=Homo sapiens GN=HSPA9 PE=1 SV=2	73.6	24	15	21.59	23.09	11	9	11	9
High	Q15366	Poly(rC)-binding protein 2 OS=Homo sapiens GN=PCBP2 PE=1 SV=1	38.6	28	3	27.43	18.57	8	7	10	9
High	P31946	14-3-3 protein beta/alpha OS=Homo sapiens GN=YWHAB PE=1 SV=3	28.1	39	5	23.82	15.63	10	8	11	8
High	P28074	Proteasome subunit beta type-5 OS=Homo sapiens GN=PSMB5 PE=1 SV=3	28.5	31	9	28.09	22.42	8	8	10	9
High	O43175	D-3-phosphoglycerate dehydrogenase OS=Homo sapiens GN=PHGDH PE=1 SV=4	56.6	27	11	33.79	24	10	9	10	9
High	P12004	Proliferating cell nuclear antigen OS=Homo sapiens GN=PCNA PE=1 SV=1	28.8	40	10	28.4	20.34	10	7	11	8
High	Q96IZ6	Methyltransferase-like protein 2A OS=Homo sapiens GN=METTL2A PE=1 SV=5	43.5	30	1	0	40.16	1	14	1	17
High	O95347	Structural maintenance of chromosomes protein 2 OS=Homo sapiens GN=SMC2 PE=1 SV=2	135.6	13	16	24.04	6.4	15	3	15	3
High	P06748	Nucleophosmin OS=Homo sapiens GN=NPM1 PE=1 SV=2	32.6	29	11	17.68	23.51	8	9	8	10
High	Q14152	Eukaryotic translation initiation factor 3 subunit A OS=Homo sapiens GN=EIF3A PE=1 SV=1	166.5	8	13	9.18	21.4	7	11	7	11
High	P53396	ATP-citrate synthase OS=Homo sapiens GN=ACLY PE=1 SV=3	120.8	12	13	20.43	17.12	10	8	10	8
High	Q96RQ3	Methylcrotonoyl-CoA carboxylase subunit alpha, mitochondrial OS=Homo sapiens GN=MCCC1 PE=1 SV=3	80.4	17	11	24.49	20.01	10	7	11	7
High	Q92945	Far upstream element-binding protein 2 OS=Homo sapiens GN=KHSRP PE=1 SV=4	73.1	18	9	17.47	24.5	7	10	7	11
High	P54577	Tyrosine--tRNA ligase, cytoplasmic OS=Homo sapiens GN=YARS PE=1 SV=4	59.1	22	11	18.26	10.59	11	6	11	6
High	P57721	Poly(rC)-binding protein 3 OS=Homo sapiens GN=PCBP3 PE=2 SV=2	39.4	23	2	24.86	18.68	7	6	9	8
High	Q9UMS4	Pre-mRNA-processing factor 19 OS=Homo sapiens GN=PRPF19 PE=1 SV=1	55.1	22	9	20.01	12.49	9	5	12	5
High	A0AVF1	Intraflagellar transport protein 56 OS=Homo sapiens GN=TTC26 PE=2 SV=1	64.1	30	14	36.11	8.42	14	3	14	3
High	P18669	Phosphoglycerate mutase 1 OS=Homo sapiens GN=PGAM1 PE=1 SV=2	28.8	39	8	33.26	17.71	8	5	11	6
High	P62191	26S protease regulatory subunit 4 OS=Homo sapiens GN=PSMC1 PE=1 SV=1	49.2	21	7	21.74	11.88	9	7	10	7
High	P61981	14-3-3 protein gamma OS=Homo sapiens GN=YWHAG PE=1 SV=2	28.3	34	6	20.16	13.93	10	6	11	6
High	O43813	LanC-like protein 1 OS=Homo sapiens GN=LANCL1 PE=1 SV=1	45.3	23	8	21.89	16.31	8	7	9	8
High	Q9UQ80	Proliferation-associated protein 2G4 OS=Homo sapiens GN=PA2G4 PE=1 SV=3	43.8	31	11	23.31	13.73	10	7	10	7
High	O00231	26S proteasome non-ATPase regulatory subunit 11 OS=Homo sapiens GN=PSMD11 PE=1 SV=3	47.4	25	10	23.67	12.97	10	6	10	6
High	P13010	X-ray repair cross-complementing protein 5 OS=Homo sapiens GN=XRCC5 PE=1 SV=3	82.7	13	11	19.48	6.72	10	5	11	5
High	P14625	Endoplasmin OS=Homo sapiens GN=HSP90B1 PE=1 SV=1	92.4	11	7	19.65	13.22	9	6	10	6
High	Q99497	Protein DJ-1 OS=Homo sapiens GN=PARK7 PE=1 SV=2	19.9	42	6	28.82	19	6	6	9	7
High	P15531	Nucleoside diphosphate kinase A OS=Homo sapiens GN=NME1 PE=1 SV=1	17.1	46	2	21.9	18.06	5	5	8	8
High	P30153	Serine/threonine-protein phosphatase 2A 65 kDa regulatory subunit A alpha isoform OS=Homo sapiens GN=PPP2R1A PE=1 SV=4	65.3	19	10	22.81	16.55	9	7	9	7
High	O14818	Proteasome subunit alpha type-7 OS=Homo sapiens GN=PSMA7 PE=1 SV=1	27.9	38	9	20.16	13.24	9	6	9	7
High	O14654	Insulin receptor substrate 4 OS=Homo sapiens GN=IRS4 PE=1 SV=1	133.7	9	11	12.42	17.33	6	10	6	10
High	Q9NYF8	Bcl-2-associated transcription factor 1 OS=Homo sapiens GN=BCLAF1 PE=1 SV=2	106.1	13	11	8.41	13.98	7	9	7	9
High	Q15029	116 kDa U5 small nuclear ribonucleoprotein component OS=Homo sapiens GN=EFTUD2 PE=1 SV=1	109.4	13	11	19.94	13.23	10	6	10	6
High	Q14103	Heterogeneous nuclear ribonucleoprotein D0 OS=Homo sapiens GN=HNRNPD PE=1 SV=1	38.4	25	7	15.02	24.77	5	8	6	10
High	Q9Y366	Intraflagellar transport protein 52 homolog OS=Homo sapiens GN=IFT52 PE=1 SV=3	49.7	23	9	17.89	20.81	7	8	7	8
High	Q9P258	Protein RCC2 OS=Homo sapiens GN=RCC2 PE=1 SV=2	56	19	10	25.45	11.24	9	5	10	5
High	P27708	CAD protein OS=Homo sapiens GN=CAD PE=1 SV=3	242.8	6	12	18.51	9.35	9	6	9	6
High	P47813	Eukaryotic translation initiation factor 1A, X-chromosomal OS=Homo sapiens GN=EIF1AX PE=1 SV=2	16.5	39	6	21.19	20.92	5	6	7	8
High	P27348	14-3-3 protein theta OS=Homo sapiens GN=YWHAQ PE=1 SV=1	27.7	27	3	22.21	12.85	8	6	9	6
High	Q02790	Peptidyl-prolyl cis-trans isomerase FKBP4 OS=Homo sapiens GN=FKBP4 PE=1 SV=3	51.8	26	9	23.6	8.14	9	3	12	3
High	Q5VTB9	E3 ubiquitin-protein ligase RNF220 OS=Homo sapiens GN=RNF220 PE=1 SV=1	62.7	18	8	20.06	22.26	7	7	8	7
High	P14866	Heterogeneous nuclear ribonucleoprotein L OS=Homo sapiens GN=HNRNPL PE=1 SV=2	64.1	19	8	23.18	14.96	8	6	9	6
High	O00560	Syntenin-1 OS=Homo sapiens GN=SDCBP PE=1 SV=1	32.4	29	5	29.93	28.03	4	5	7	8
High	P22102	Trifunctional purine biosynthetic protein adenosine-3 OS=Homo sapiens GN=GART PE=1 SV=1	107.7	8	9	13.27	8.38	9	5	10	5
High	P32119	Peroxiredoxin-2 OS=Homo sapiens GN=PRDX2 PE=1 SV=5	21.9	33	6	21.08	10.83	7	5	9	6
High	O75643	U5 small nuclear ribonucleoprotein 200 kDa helicase OS=Homo sapiens GN=SNRNP200 PE=1 SV=2	244.4	6	11	15.62	6.23	10	4	11	4
High	Q9Y265	RuvB-like 1 OS=Homo sapiens GN=RUVBL1 PE=1 SV=1	50.2	25	9	18.51	16	7	7	7	7
High	P23396	40S ribosomal protein S3 OS=Homo sapiens GN=RPS3 PE=1 SV=2	26.7	32	8	13.52	12.31	7	7	7	7
High	P22392	Nucleoside diphosphate kinase B OS=Homo sapiens GN=NME2 PE=1 SV=1	17.3	37	1	16.35	20.26	4	5	6	8
High	Q08209	Serine/threonine-protein phosphatase 2B catalytic subunit alpha isoform OS=Homo sapiens GN=PPP3CA PE=1 SV=1	58.7	14	7	8.72	18.09	6	6	6	8
High	Q9NTK5	Obg-like ATPase 1 OS=Homo sapiens GN=OLA1 PE=1 SV=2	44.7	30	11		31.52		11		14
High	P06744	Glucose-6-phosphate isomerase OS=Homo sapiens GN=GPI PE=1 SV=4	63.1	20	9	12.95	14.85	6	7	6	8
High	Q14974	Importin subunit beta-1 OS=Homo sapiens GN=KPNB1 PE=1 SV=2	97.1	13	10	16.06	16.51	8	6	8	6
High	Q13263	Transcription intermediary factor 1-beta OS=Homo sapiens GN=TRIM28 PE=1 SV=5	88.5	15	9	20.18	17.9	8	5	9	5
High	Q01105	Protein SET OS=Homo sapiens GN=SET PE=1 SV=3	33.5	27	8	14.2	24.04	4	8	5	9
High	P05455	Lupus La protein OS=Homo sapiens GN=SSB PE=1 SV=2	46.8	22	8	18.91	17.68	7	6	7	6
High	P35268	60S ribosomal protein L22 OS=Homo sapiens GN=RPL22 PE=1 SV=2	14.8	42	7	16.49	21.82	6	7	6	7
High	P62979	Ubiquitin-40S ribosomal protein S27a OS=Homo sapiens GN=RPS27A PE=1 SV=2	18	31	5	18.72	16.97	5	4	7	6
High	Q8N8S7	Protein enabled homolog OS=Homo sapiens GN=ENAH PE=1 SV=2	66.5	16	9	12.15	12.68	7	6	7	6
High	Q15393	Splicing factor 3B subunit 3 OS=Homo sapiens GN=SF3B3 PE=1 SV=4	135.5	6	7	13.6	11	7	5	8	5
High	P39019	40S ribosomal protein S19 OS=Homo sapiens GN=RPS19 PE=1 SV=2	16.1	38	7	8.04	12.17	4	7	5	8
High	P35998	26S protease regulatory subunit 7 OS=Homo sapiens GN=PSMC2 PE=1 SV=3	48.6	22	9	20.14	13.27	8	5	8	5
High	P17096	High mobility group protein HMG-I/HMG-Y OS=Homo sapiens GN=HMGA1 PE=1 SV=3	11.7	41	5	17.81	15.68	5	4	7	6
High	O43707	Alpha-actinin-4 OS=Homo sapiens GN=ACTN4 PE=1 SV=2	104.8	9	7	21.08	14.08	7	5	7	5
High	Q9H1B7	Interferon regulatory factor 2-binding protein-like OS=Homo sapiens GN=IRF2BPL PE=1 SV=1	82.6	9	3	15.39	10.7	5	5	6	6
High	Q9NTJ3	Structural maintenance of chromosomes protein 4 OS=Homo sapiens GN=SMC4 PE=1 SV=2	147.1	7	8	16.65	7.89	7	4	8	4
High	P16989	Y-box-binding protein 3 OS=Homo sapiens GN=YBX3 PE=1 SV=4	40.1	28	3	5.14	37.76	2	7	2	10
High	Q14204	Cytoplasmic dynein 1 heavy chain 1 OS=Homo sapiens GN=DYNC1H1 PE=1 SV=5	532.1	2	10	13.86	5.39	8	4	8	4
High	Q9Y383	Putative RNA-binding protein Luc7-like 2 OS=Homo sapiens GN=LUC7L2 PE=1 SV=2	46.5	23	10	4	20.42	2	9	2	10
High	P29590	Protein PML OS=Homo sapiens GN=PML PE=1 SV=3	97.5	10	8	15.04	16.35	6	6	6	6
High	Q9NQZ6	Zinc finger C4H2 domain-containing protein OS=Homo sapiens GN=ZC4H2 PE=1 SV=1	26.2	29	7	9.08	14.83	5	7	5	7
High	P11940	Polyadenylate-binding protein 1 OS=Homo sapiens GN=PABPC1 PE=1 SV=2	70.6	15	8	19.83	4.25	8	4	8	4
High	Q14331	Protein FRG1 OS=Homo sapiens GN=FRG1 PE=1 SV=1	29.2	26	6	16.71	12.93	6	5	7	5
High	Q9Y2S7	Polymerase delta-interacting protein 2 OS=Homo sapiens GN=POLDIP2 PE=1 SV=1	42	30	10	0	27.57	1	10	1	11
High	P08758	Annexin A5 OS=Homo sapiens GN=ANXA5 PE=1 SV=2	35.9	20	7	16.85	11.59	7	5	7	5
High	P15924	Desmoplakin OS=Homo sapiens GN=DSP PE=1 SV=3	331.6	3	10	7.13	8.97	5	7	5	7
High	B5ME19	Eukaryotic translation initiation factor 3 subunit C-like protein OS=Homo sapiens GN=EIF3CL PE=3 SV=1	105.4	11	8	11.05	14.19	5	7	5	7
High	P23526	Adenosylhomocysteinase OS=Homo sapiens GN=AHCY PE=1 SV=4	47.7	20	8	15	10.17	6	4	8	4
High	P62195	26S protease regulatory subunit 8 OS=Homo sapiens GN=PSMC5 PE=1 SV=1	45.6	20	6	8.26	4.61	8	3	9	3
High	P55060	Exportin-2 OS=Homo sapiens GN=CSE1L PE=1 SV=3	110.3	8	8	14.21	10.36	8	4	8	4
High	P07737	Profilin-1 OS=Homo sapiens GN=PFN1 PE=1 SV=2	15	47	6	17.34	15.68	6	5	6	6
High	P27816	Microtubule-associated protein 4 OS=Homo sapiens GN=MAP4 PE=1 SV=3	120.9	9	8	17.91	13.75	7	5	7	5
High	P16403	Histone H1.2 OS=Homo sapiens GN=HIST1H1C PE=1 SV=2	21.4	24	1	4.47	20.99	4	6	4	8
High	P29692	Elongation factor 1-delta OS=Homo sapiens GN=EEF1D PE=1 SV=5	31.1	35	6	18.85	10.55	7	4	8	4
High	P05165	Propionyl-CoA carboxylase alpha chain, mitochondrial OS=Homo sapiens GN=PCCA PE=1 SV=4	80	10	7	8.98	10.05	6	6	6	6
High	P31939	Bifunctional purine biosynthesis protein PURH OS=Homo sapiens GN=ATIC PE=1 SV=3	64.6	16	8	10.77	13.46	6	6	6	6
High	P62826	GTP-binding nuclear protein Ran OS=Homo sapiens GN=RAN PE=1 SV=3	24.4	28	6	14.76	10.36	6	5	6	5
High	Q9Y490	Talin-1 OS=Homo sapiens GN=TLN1 PE=1 SV=3	269.6	4	9	15.25	4.3	8	3	8	3
High	P26373	60S ribosomal protein L13 OS=Homo sapiens GN=RPL13 PE=1 SV=4	24.2	33	7	11.96	15.95	5	6	5	6
High	P52292	Importin subunit alpha-1 OS=Homo sapiens GN=KPNA2 PE=1 SV=1	57.8	11	5	11.23	17.27	5	5	5	6
High	P10412	Histone H1.4 OS=Homo sapiens GN=HIST1H1E PE=1 SV=2	21.9	24	1	4.47	18.7	4	6	4	7
High	P52597	Heterogeneous nuclear ribonucleoprotein F OS=Homo sapiens GN=HNRNPF PE=1 SV=3	45.6	22	5	14.57	20	6	5	6	5
High	O14744	Protein arginine N-methyltransferase 5 OS=Homo sapiens GN=PRMT5 PE=1 SV=4	72.6	12	9	2.47	13.54	3	8	3	8
High	Q14566	DNA replication licensing factor MCM6 OS=Homo sapiens GN=MCM6 PE=1 SV=1	92.8	9	8	9.15	5.65	6	5	6	5
High	Q07955	Serine/arginine-rich splicing factor 1 OS=Homo sapiens GN=SRSF1 PE=1 SV=2	27.7	29	7	14.08	13.06	6	5	6	5
High	Q92598	Heat shock protein 105 kDa OS=Homo sapiens GN=HSPH1 PE=1 SV=1	96.8	10	6	13.31	12.16	6	5	6	5
High	P22234	Multifunctional protein ADE2 OS=Homo sapiens GN=PAICS PE=1 SV=3	47	19	7	14.65	17.76	5	5	5	6
High	Q96EY4	Translation machinery-associated protein 16 OS=Homo sapiens GN=TMA16 PE=1 SV=2	23.8	38	7	11	9.79	5	5	6	5
High	Q00610	Clathrin heavy chain 1 OS=Homo sapiens GN=CLTC PE=1 SV=5	191.5	5	8	12.29	8.96	6	5	6	5
High	Q9UKD2	mRNA turnover protein 4 homolog OS=Homo sapiens GN=MRTO4 PE=1 SV=2	27.5	42	8	8.11	17.19	3	7	4	7
High	P25786	Proteasome subunit alpha type-1 OS=Homo sapiens GN=PSMA1 PE=1 SV=1	29.5	33	8	13.74	6.46	7	4	7	4
High	O95757	Heat shock 70 kDa protein 4L OS=Homo sapiens GN=HSPA4L PE=1 SV=3	94.5	11	7	14.71	7.94	7	4	7	4
High	Q8IWS0	PHD finger protein 6 OS=Homo sapiens GN=PHF6 PE=1 SV=1	41.3	19	6	11.62	6.28	6	4	7	4
High	P18206	Vinculin OS=Homo sapiens GN=VCL PE=1 SV=4	123.7	8	9	10.54	3.87	6	5	6	5
High	Q6P2Q9	Pre-mRNA-processing-splicing factor 8 OS=Homo sapiens GN=PRPF8 PE=1 SV=2	273.4	3	8	10.05	6.36	7	3	7	3
High	P37837	Transaldolase OS=Homo sapiens GN=TALDO1 PE=1 SV=2	37.5	19	7	12.72	10.2	6	4	6	4
High	O75533	Splicing factor 3B subunit 1 OS=Homo sapiens GN=SF3B1 PE=1 SV=3	145.7	7	7	13.68	5	7	3	7	3
High	Q04917	14-3-3 protein eta OS=Homo sapiens GN=YWHAH PE=1 SV=4	28.2	22	2	9.41	8.59	6	4	6	4
High	Q15459	Splicing factor 3A subunit 1 OS=Homo sapiens GN=SF3A1 PE=1 SV=1	88.8	9	7	14.48	4.17	7	3	7	3
High	Q8WUM4	Programmed cell death 6-interacting protein OS=Homo sapiens GN=PDCD6IP PE=1 SV=1	96	13	10	15.41		10		10
High	P05109	Protein S100-A8 OS=Homo sapiens GN=S100A8 PE=1 SV=1	10.8	39	4	11.76	14.19	3	4	4	6
High	P28072	Proteasome subunit beta type-6 OS=Homo sapiens GN=PSMB6 PE=1 SV=4	25.3	21	5	14.18	9.26	5	4	6	4
High	Q9Y262	Eukaryotic translation initiation factor 3 subunit L OS=Homo sapiens GN=EIF3L PE=1 SV=1	66.7	10	6	9.71	10.77	4	5	4	6
High	Q16576	Histone-binding protein RBBP7 OS=Homo sapiens GN=RBBP7 PE=1 SV=1	47.8	14	2	12.8	14.11	4	5	5	5
High	Q04637	Eukaryotic translation initiation factor 4 gamma 1 OS=Homo sapiens GN=EIF4G1 PE=1 SV=4	175.4	5	7	15.64	4.28	6	3	7	3
High	Q13561	Dynactin subunit 2 OS=Homo sapiens GN=DCTN2 PE=1 SV=4	44.2	22	8	14.16	4.23	6	3	7	3
High	Q8N448	Ligand of Numb protein X 2 OS=Homo sapiens GN=LNX2 PE=1 SV=1	76	12	7	8.87	10.53	6	4	6	4
High	Q15019	Septin-2 OS=Homo sapiens GN=SEPT2 PE=1 SV=1	41.5	25	6	8.06	17.89	4	6	4	6
High	P00918	Carbonic anhydrase 2 OS=Homo sapiens GN=CA2 PE=1 SV=2	29.2	20	5	12.46	12.57	5	5	5	5
High	Q9NV79	Protein-L-isoaspartate O-methyltransferase domain-containing protein 2 OS=Homo sapiens GN=PCMTD2 PE=2 SV=2	41	16	6	11.9	9.4	5	5	5	5
High	P43243	Matrin-3 OS=Homo sapiens GN=MATR3 PE=1 SV=2	94.6	7	6	8.38	6.5	6	4	6	4
High	Q15637	Splicing factor 1 OS=Homo sapiens GN=SF1 PE=1 SV=4	68.3	10	6	9.71	14.68	3	6	4	6
High	Q7KZF4	Staphylococcal nuclease domain-containing protein 1 OS=Homo sapiens GN=SND1 PE=1 SV=1	101.9	11	9	14.04	6.79	7	3	7	3
High	P05204	Non-histone chromosomal protein HMG-17 OS=Homo sapiens GN=HMGN2 PE=1 SV=3	9.4	53	3	7.77	13.48	3	3	4	5
High	P33991	DNA replication licensing factor MCM4 OS=Homo sapiens GN=MCM4 PE=1 SV=5	96.5	8	6	15.23	8.22	4	4	5	4
High	P30050	60S ribosomal protein L12 OS=Homo sapiens GN=RPL12 PE=1 SV=1	17.8	39	5	15.57	12.31	5	4	5	4
High	Q9NYP9	Protein Mis18-alpha OS=Homo sapiens GN=MIS18A PE=1 SV=1	25.8	30	6	8.57	8.68	5	4	5	4
High	Q9NVA2	Septin-11 OS=Homo sapiens GN=SEPT11 PE=1 SV=3	49.4	11	3	11.4	8.31	3	3	5	4
High	P53618	Coatomer subunit beta OS=Homo sapiens GN=COPB1 PE=1 SV=3	107.1	6	5	10.06	6.13	5	3	6	3
High	P49321	Nuclear autoantigenic sperm protein OS=Homo sapiens GN=NASP PE=1 SV=2	85.2	7	5	12.07	7.84	4	3	5	4
High	Q9Y2W1	Thyroid hormone receptor-associated protein 3 OS=Homo sapiens GN=THRAP3 PE=1 SV=2	108.6	9	7	7.96	8.86	4	5	4	5
High	Q16181	Septin-7 OS=Homo sapiens GN=SEPT7 PE=1 SV=2	50.6	14	5	7.01	9.91	3	4	4	5
High	O60884	DnaJ homolog subfamily A member 2 OS=Homo sapiens GN=DNAJA2 PE=1 SV=1	45.7	17	7	2.67	16.75	2	7	2	7
High	Q9NXV6	CDKN2A-interacting protein OS=Homo sapiens GN=CDKN2AIP PE=1 SV=3	61.1	12	5	9.2	6.01	5	4	5	4
High	P40926	Malate dehydrogenase, mitochondrial OS=Homo sapiens GN=MDH2 PE=1 SV=3	35.5	22	7	11.41	9.62	5	4	5	4
High	Q9Y5A9	YTH domain-containing family protein 2 OS=Homo sapiens GN=YTHDF2 PE=1 SV=2	62.3	7	2	11.87	10.27	4	4	5	4
High	O00410	Importin-5 OS=Homo sapiens GN=IPO5 PE=1 SV=4	123.6	5	5	12.11	9.09	5	4	5	4
High	Q9H477	Ribokinase OS=Homo sapiens GN=RBKS PE=1 SV=1	34.1	15	5	14.01	10.51	5	4	5	4
High	Q9UNM6	26S proteasome non-ATPase regulatory subunit 13 OS=Homo sapiens GN=PSMD13 PE=1 SV=2	42.9	12	5	11.75	3.91	5	4	5	4
High	P35659	Protein DEK OS=Homo sapiens GN=DEK PE=1 SV=1	42.6	16	7	7.95	10.94	4	5	4	5
High	Q9BW83	Intraflagellar transport protein 27 homolog OS=Homo sapiens GN=IFT27 PE=1 SV=1	20.5	22	5	12.04	6.83	5	4	5	4
High	Q92499	ATP-dependent RNA helicase DDX1 OS=Homo sapiens GN=DDX1 PE=1 SV=2	82.4	8	6	14.88	4.49	6	2	7	2
High	P41252	Isoleucine--tRNA ligase, cytoplasmic OS=Homo sapiens GN=IARS PE=1 SV=2	144.4	7	8	11.72	4.43	4	5	4	5
High	Q9P2R3	Rabankyrin-5 OS=Homo sapiens GN=ANKFY1 PE=1 SV=2	128.3	8	9		26		9		9
High	P37802	Transgelin-2 OS=Homo sapiens GN=TAGLN2 PE=1 SV=3	22.4	32	6	11.52	4.11	6	2	6	2
High	Q15149	Plectin OS=Homo sapiens GN=PLEC PE=1 SV=3	531.5	2	8		12.62		8		8
High	P50502	Hsc70-interacting protein OS=Homo sapiens GN=ST13 PE=1 SV=2	41.3	15	5	9.29	6.59	5	3	5	3
High	P54136	Arginine--tRNA ligase, cytoplasmic OS=Homo sapiens GN=RARS PE=1 SV=2	75.3	9	6	9.96	3.59	6	2	6	2
High	P41250	Glycine--tRNA ligase OS=Homo sapiens GN=GARS PE=1 SV=3	83.1	6	5	6.38	7.13	4	4	4	4
High	Q96J01	THO complex subunit 3 OS=Homo sapiens GN=THOC3 PE=1 SV=1	38.7	13	6	8.19	7.15	5	3	5	3
High	P33993	DNA replication licensing factor MCM7 OS=Homo sapiens GN=MCM7 PE=1 SV=4	81.3	8	6	11.6	5.61	6	2	6	2
High	P01040	Cystatin-A OS=Homo sapiens GN=CSTA PE=1 SV=1	11	35	4	6.6	6.53	4	4	4	4
High	P25788	Proteasome subunit alpha type-3 OS=Homo sapiens GN=PSMA3 PE=1 SV=2	28.4	20	5	10.96	4.81	5	3	5	3
High	P46777	60S ribosomal protein L5 OS=Homo sapiens GN=RPL5 PE=1 SV=3	34.3	13	5	3.02	13.44	2	5	2	6
High	P46781	40S ribosomal protein S9 OS=Homo sapiens GN=RPS9 PE=1 SV=3	22.6	31	7	7.63	3.93	5	3	5	3
High	P26599	Polypyrimidine tract-binding protein 1 OS=Homo sapiens GN=PTBP1 PE=1 SV=1	57.2	14	6	11.71	9.19	4	4	4	4
High	O15372	Eukaryotic translation initiation factor 3 subunit H OS=Homo sapiens GN=EIF3H PE=1 SV=1	39.9	12	5	11.75	6.22	5	3	5	3
High	P50747	Biotin--protein ligase OS=Homo sapiens GN=HLCS PE=1 SV=1	80.7	6	5	7.17	7.07	4	4	4	4
High	Q9NZI8	Insulin-like growth factor 2 mRNA-binding protein 1 OS=Homo sapiens GN=IGF2BP1 PE=1 SV=2	63.4	10	6	8.63	3.72	6	2	6	2
High	P10155	60 kDa SS-A/Ro ribonucleoprotein OS=Homo sapiens GN=TROVE2 PE=1 SV=2	60.6	8	5	6.37	6.8	4	4	4	4
High	P23528	Cofilin-1 OS=Homo sapiens GN=CFL1 PE=1 SV=3	18.5	25	4	9.08	7.91	4	3	5	3
High	Q6P1J9	Parafibromin OS=Homo sapiens GN=CDC73 PE=1 SV=1	60.5	11	5	12.42	8.22	5	3	5	3
High	Q16775	Hydroxyacylglutathione hydrolase, mitochondrial OS=Homo sapiens GN=HAGH PE=1 SV=2	33.8	19	5	7.38	6.08	4	3	5	3
High	Q14247	Src substrate cortactin OS=Homo sapiens GN=CTTN PE=1 SV=2	61.5	10	6	1.93	1.89	4	4	4	4
High	P56192	Methionine--tRNA ligase, cytoplasmic OS=Homo sapiens GN=MARS PE=1 SV=2	101.1	5	5	4.65	4.31	5	3	5	3
High	Q01518	Adenylyl cyclase-associated protein 1 OS=Homo sapiens GN=CAP1 PE=1 SV=5	51.9	15	6	12.83	4.65	6	2	6	2
High	P62424	60S ribosomal protein L7a OS=Homo sapiens GN=RPL7A PE=1 SV=2	30	23	6	2.84	18.77	1	6	1	7
High	O43390	Heterogeneous nuclear ribonucleoprotein R OS=Homo sapiens GN=HNRNPR PE=1 SV=1	70.9	7	1	7.34	9.71	4	4	4	4
High	O43242	26S proteasome non-ATPase regulatory subunit 3 OS=Homo sapiens GN=PSMD3 PE=1 SV=2	60.9	10	5	12.34	7.68	5	3	5	3
High	P05388	60S acidic ribosomal protein P0 OS=Homo sapiens GN=RPLP0 PE=1 SV=1	34.3	22	4	16.53	7.06	4	3	5	3
High	Q09028	Histone-binding protein RBBP4 OS=Homo sapiens GN=RBBP4 PE=1 SV=3	47.6	11	1	9.69	11.17	3	4	4	4
High	P31689	DnaJ homolog subfamily A member 1 OS=Homo sapiens GN=DNAJA1 PE=1 SV=2	44.8	11	4	8.4	11.48	3	4	3	5
High	P39023	60S ribosomal protein L3 OS=Homo sapiens GN=RPL3 PE=1 SV=2	46.1	10	5	6.72	7.04	5	3	5	3
High	O60506	Heterogeneous nuclear ribonucleoprotein Q OS=Homo sapiens GN=SYNCRIP PE=1 SV=2	69.6	8	1	7.34	10.21	4	4	4	4
High	P48556	26S proteasome non-ATPase regulatory subunit 8 OS=Homo sapiens GN=PSMD8 PE=1 SV=2	39.6	9	4	7.59	7.66	4	4	4	4
High	P62269	40S ribosomal protein S18 OS=Homo sapiens GN=RPS18 PE=1 SV=3	17.7	41	7	3.02	14.76	1	7	1	7
High	P31944	Caspase-14 OS=Homo sapiens GN=CASP14 PE=1 SV=2	27.7	9	3	10.43	10.51	3	3	4	4
High	P46379	Large proline-rich protein BAG6 OS=Homo sapiens GN=BAG6 PE=1 SV=2	119.3	4	5	2.07	3.87	4	3	4	3
High	P29508	Serpin B3 OS=Homo sapiens GN=SERPINB3 PE=1 SV=2	44.5	11	6	1.79	13.19	1	6	1	6
High	P55209	Nucleosome assembly protein 1-like 1 OS=Homo sapiens GN=NAP1L1 PE=1 SV=1	45.3	16	4	4.75	11.84	3	4	3	4
High	P20930	Filaggrin OS=Homo sapiens GN=FLG PE=1 SV=3	434.9	6	7		17.47		7		7
High	Q15717	ELAV-like protein 1 OS=Homo sapiens GN=ELAVL1 PE=1 SV=2	36.1	12	4	11.07	5.44	3	3	4	3
High	A6NMY6	Putative annexin A2-like protein OS=Homo sapiens GN=ANXA2P2 PE=5 SV=2	38.6	11	4	8.93	5.24	4	3	4	3
High	P14868	Aspartate--tRNA ligase, cytoplasmic OS=Homo sapiens GN=DARS PE=1 SV=2	57.1	11	5	9.17	5.06	4	3	4	3
High	Q12906	Interleukin enhancer-binding factor 3 OS=Homo sapiens GN=ILF3 PE=1 SV=3	95.3	8	6	7.13	8.02	4	3	4	3
High	P60891	Ribose-phosphate pyrophosphokinase 1 OS=Homo sapiens GN=PRPS1 PE=1 SV=2	34.8	11	3	9.16	7.6	3	3	4	3
High	P27797	Calreticulin OS=Homo sapiens GN=CALR PE=1 SV=1	48.1	11	5	9.17	2.4	4	3	4	3
High	Q13838	Spliceosome RNA helicase DDX39B OS=Homo sapiens GN=DDX39B PE=1 SV=1	49	10	5	6.51	6.89	4	3	4	3
High	P62917	60S ribosomal protein L8 OS=Homo sapiens GN=RPL8 PE=1 SV=2	28	16	5	4.35	9.69	3	4	3	4
High	Q15181	Inorganic pyrophosphatase OS=Homo sapiens GN=PPA1 PE=1 SV=2	32.6	21	5	8.87	7.76	4	3	4	3
High	Q00688	Peptidyl-prolyl cis-trans isomerase FKBP3 OS=Homo sapiens GN=FKBP3 PE=1 SV=1	25.2	17	4	6.14	6.42	4	3	4	3
High	P17980	26S protease regulatory subunit 6A OS=Homo sapiens GN=PSMC3 PE=1 SV=3	49.2	9	3	7.27	6.11	3	3	3	4
High	P08670	Vimentin OS=Homo sapiens GN=VIM PE=1 SV=4	53.6	14	6		14.26		7		7
High	Q99873	Protein arginine N-methyltransferase 1 OS=Homo sapiens GN=PRMT1 PE=1 SV=2	41.5	15	5	10.62	3.99	5	2	5	2
High	P53621	Coatomer subunit alpha OS=Homo sapiens GN=COPA PE=1 SV=2	138.3	5	6	11.2	4.01	5	2	5	2
High	Q9Y3F4	Serine-threonine kinase receptor-associated protein OS=Homo sapiens GN=STRAP PE=1 SV=1	38.4	18	5	10.89	5.02	5	2	5	2
High	P55884	Eukaryotic translation initiation factor 3 subunit B OS=Homo sapiens GN=EIF3B PE=1 SV=3	92.4	6	4	11.7	8.98	4	3	4	3
High	P28070	Proteasome subunit beta type-4 OS=Homo sapiens GN=PSMB4 PE=1 SV=4	29.2	13	3	9.61	7.15	3	3	4	3
High	Q5D862	Filaggrin-2 OS=Homo sapiens GN=FLG2 PE=1 SV=1	247.9	4	6	2.14	11.98	2	5	2	5
High	P35573	Glycogen debranching enzyme OS=Homo sapiens GN=AGL PE=1 SV=3	174.7	4	5	8.98	6.52	4	3	4	3
High	P25789	Proteasome subunit alpha type-4 OS=Homo sapiens GN=PSMA4 PE=1 SV=1	29.5	19	5	7.08	6.41	4	3	4	3
High	Q9NQ39	Putative 40S ribosomal protein S10-like OS=Homo sapiens GN=RPS10P5 PE=5 SV=1	20.1	16	4	9.51	10.83	4	3	4	3
High	O00232	26S proteasome non-ATPase regulatory subunit 12 OS=Homo sapiens GN=PSMD12 PE=1 SV=3	52.9	8	4	10.63	2	4	1	6	1
High	O43482	Protein Mis18-beta OS=Homo sapiens GN=OIP5 PE=1 SV=2	24.7	21	4	7.85	7.74	3	4	3	4
High	P08243	Asparagine synthetase [glutamine-hydrolyzing] OS=Homo sapiens GN=ASNS PE=1 SV=4	64.3	7	4	8.13	6.39	4	3	4	3
High	P27694	Replication protein A 70 kDa DNA-binding subunit OS=Homo sapiens GN=RPA1 PE=1 SV=2	68.1	11	6	10.38	5.98	5	2	5	2
High	P36578	60S ribosomal protein L4 OS=Homo sapiens GN=RPL4 PE=1 SV=5	47.7	11	5	5.09	3.64	3	3	3	4
High	P61626	Lysozyme C OS=Homo sapiens GN=LYZ PE=1 SV=1	16.5	24	4	7.91	7.93	4	3	4	3
High	Q9Y5B9	FACT complex subunit SPT16 OS=Homo sapiens GN=SUPT16H PE=1 SV=1	119.8	4	4	7.74	4.23	3	4	3	4
High	P08865	40S ribosomal protein SA OS=Homo sapiens GN=RPSA PE=1 SV=4	32.8	23	4	14.79	12.68	4	3	4	3
High	Q13435	Splicing factor 3B subunit 2 OS=Homo sapiens GN=SF3B2 PE=1 SV=2	100.2	4	4	4.04	6.02	3	4	3	4
High	P15121	Aldose reductase OS=Homo sapiens GN=AKR1B1 PE=1 SV=3	35.8	14	5	4.88	4.85	3	4	3	4
High	Q96AX9	E3 ubiquitin-protein ligase MIB2 OS=Homo sapiens GN=MIB2 PE=1 SV=3	109.9	6	5	4.18	9.63	2	5	2	5
High	P16152	Carbonyl reductase [NADPH] 1 OS=Homo sapiens GN=CBR1 PE=1 SV=3	30.4	27	5	13.66	8.42	4	3	4	3
High	P49207	60S ribosomal protein L34 OS=Homo sapiens GN=RPL34 PE=1 SV=3	13.3	28	4	0	5.77	2	4	2	4
High	O43143	Pre-mRNA-splicing factor ATP-dependent RNA helicase DHX15 OS=Homo sapiens GN=DHX15 PE=1 SV=2	90.9	6	5	6.71	1.92	3	2	3	3
High	P20618	Proteasome subunit beta type-1 OS=Homo sapiens GN=PSMB1 PE=1 SV=2	26.5	27	5	11.87	7.63	3	3	3	3
High	O95373	Importin-7 OS=Homo sapiens GN=IPO7 PE=1 SV=1	119.4	3	3	7.29	7.89	3	3	3	3
High	Q96MG8	Protein-L-isoaspartate O-methyltransferase domain-containing protein 1 OS=Homo sapiens GN=PCMTD1 PE=1 SV=2	40.7	7	3	1.83	3.74	3	3	3	3
High	P51991	Heterogeneous nuclear ribonucleoprotein A3 OS=Homo sapiens GN=HNRNPA3 PE=1 SV=2	39.6	14	3	10.66	5.81	4	2	4	2
High	P38919	Eukaryotic initiation factor 4A-III OS=Homo sapiens GN=EIF4A3 PE=1 SV=4	46.8	9	2	10.24	10.77	2	2	3	3
High	P43686	26S protease regulatory subunit 6B OS=Homo sapiens GN=PSMC4 PE=1 SV=2	47.3	5	3	1.68	4.76	1	4	2	4
High	O43765	Small glutamine-rich tetratricopeptide repeat-containing protein alpha OS=Homo sapiens GN=SGTA PE=1 SV=1	34	23	6		15.37		6		6
High	Q14683	Structural maintenance of chromosomes protein 1A OS=Homo sapiens GN=SMC1A PE=1 SV=2	143.1	3	4	4.84	4.13	3	3	3	3
High	O75821	Eukaryotic translation initiation factor 3 subunit G OS=Homo sapiens GN=EIF3G PE=1 SV=2	35.6	11	4	5.69	9.79	2	4	2	4
High	Q02413	Desmoglein-1 OS=Homo sapiens GN=DSG1 PE=1 SV=2	113.7	6	5	11.08	5.09	4	2	4	2
High	O60814	Histone H2B type 1-K OS=Homo sapiens GN=HIST1H2BK PE=1 SV=3	13.9	25	4	4.31	6.35	2	4	2	4
High	Q92734	Protein TFG OS=Homo sapiens GN=TFG PE=1 SV=2	43.4	12	3	7.16	6.53	3	3	3	3
High	Q8IWQ3	Serine/threonine-protein kinase BRSK2 OS=Homo sapiens GN=BRSK2 PE=1 SV=3	81.6	7	3	10.5	9.78	3	3	3	3
High	P08579	U2 small nuclear ribonucleoprotein B'' OS=Homo sapiens GN=SNRPB2 PE=1 SV=1	25.5	11	2	6.39	6.13	3	3	3	3
High	Q14203	Dynactin subunit 1 OS=Homo sapiens GN=DCTN1 PE=1 SV=3	141.6	4	5	10.29	1.7	5	1	5	1
High	Q9Y617	Phosphoserine aminotransferase OS=Homo sapiens GN=PSAT1 PE=1 SV=2	40.4	12	4	11.21	5.31	4	2	4	2
High	Q00059	Transcription factor A, mitochondrial OS=Homo sapiens GN=TFAM PE=1 SV=1	29.1	16	4	4.66	4.87	4	2	4	2
High	P05089	Arginase-1 OS=Homo sapiens GN=ARG1 PE=1 SV=2	34.7	12	4	6.9	4.43	4	2	4	2
High	Q9UQE7	Structural maintenance of chromosomes protein 3 OS=Homo sapiens GN=SMC3 PE=1 SV=2	141.5	4	5	8.77	5.03	4	2	4	2
High	O00299	Chloride intracellular channel protein 1 OS=Homo sapiens GN=CLIC1 PE=1 SV=4	26.9	27	4	11.41	3.43	4	2	4	2
High	P26639	Threonine--tRNA ligase, cytoplasmic OS=Homo sapiens GN=TARS PE=1 SV=3	83.4	5	4	2.13	4.6	2	4	2	4
High	P30041	Peroxiredoxin-6 OS=Homo sapiens GN=PRDX6 PE=1 SV=3	25	18	4	9.74	5.05	4	2	4	2
High	P26038	Moesin OS=Homo sapiens GN=MSN PE=1 SV=3	67.8	9	4	2.31	6.08	2	4	2	4
High	P46782	40S ribosomal protein S5 OS=Homo sapiens GN=RPS5 PE=1 SV=4	22.9	26	5	2.01	14.43	1	5	1	5
High	O43809	Cleavage and polyadenylation specificity factor subunit 5 OS=Homo sapiens GN=NUDT21 PE=1 SV=1	26.2	21	4	12.43	4.8	4	2	4	2
High	P40925	Malate dehydrogenase, cytoplasmic OS=Homo sapiens GN=MDH1 PE=1 SV=4	36.4	15	4	8.37	5.28	4	2	4	2
High	Q8WU68	Splicing factor U2AF 26 kDa subunit OS=Homo sapiens GN=U2AF1L4 PE=1 SV=2	25.7	20	1	9.38		4		6
High	P62857	40S ribosomal protein S28 OS=Homo sapiens GN=RPS28 PE=1 SV=1	7.8	46	3	5.58	7.1	3	3	3	3
High	O00303	Eukaryotic translation initiation factor 3 subunit F OS=Homo sapiens GN=EIF3F PE=1 SV=1	37.5	10	3	8.19	2.07	3	2	4	2
High	P31942	Heterogeneous nuclear ribonucleoprotein H3 OS=Homo sapiens GN=HNRNPH3 PE=1 SV=2	36.9	12	3	7.61	6.14	4	2	4	2
High	P07237	Protein disulfide-isomerase OS=Homo sapiens GN=P4HB PE=1 SV=3	57.1	11	5	6.36	6.58	3	3	3	3
High	P52565	Rho GDP-dissociation inhibitor 1 OS=Homo sapiens GN=ARHGDIA PE=1 SV=3	23.2	20	4	7.14	15.16	2	4	2	4
High	P60866	40S ribosomal protein S20 OS=Homo sapiens GN=RPS20 PE=1 SV=1	13.4	23	3	13.64	8.15	3	2	4	2
High	Q08188	Protein-glutamine gamma-glutamyltransferase E OS=Homo sapiens GN=TGM3 PE=1 SV=4	76.6	5	4	2.42	1.84	3	3	3	3
High	Q9Y2S6	Translation machinery-associated protein 7 OS=Homo sapiens GN=TMA7 PE=1 SV=1	7.1	31	3	6.9	4.41	3	2	4	2
High	P54727	UV excision repair protein RAD23 homolog B OS=Homo sapiens GN=RAD23B PE=1 SV=1	43.1	8	4	3.57	5.62	2	4	2	4
High	Q8N163	Cell cycle and apoptosis regulator protein 2 OS=Homo sapiens GN=CCAR2 PE=1 SV=2	102.8	3	3	4.46	4.72	3	3	3	3
High	P25398	40S ribosomal protein S12 OS=Homo sapiens GN=RPS12 PE=1 SV=3	14.5	20	3	5.15	4.27	3	3	3	3
High	Q9HB71	Calcyclin-binding protein OS=Homo sapiens GN=CACYBP PE=1 SV=2	26.2	14	4	6.47	6.15	3	3	3	3
High	O14980	Exportin-1 OS=Homo sapiens GN=XPO1 PE=1 SV=1	123.3	2	2	5.74	7.87	1	2	2	3
High	Q13257	Mitotic spindle assembly checkpoint protein MAD2A OS=Homo sapiens GN=MAD2L1 PE=1 SV=1	23.5	12	3	3.48	3.54	2	3	2	3
High	Q96T17	MAP7 domain-containing protein 2 OS=Homo sapiens GN=MAP7D2 PE=1 SV=2	81.9	9	4	6.07	6.39	2	3	2	3
High	Q8IWC1	MAP7 domain-containing protein 3 OS=Homo sapiens GN=MAP7D3 PE=1 SV=2	98.4	4	4	3.33	1.69	3	1	4	1
High	P15170	Eukaryotic peptide chain release factor GTP-binding subunit ERF3A OS=Homo sapiens GN=GSPT1 PE=1 SV=1	55.7	7	4	8.3	0	4	1	4	1
High	P15311	Ezrin OS=Homo sapiens GN=EZR PE=1 SV=4	69.4	6	2	5.13	4.55	3	2	3	2
High	P49006	MARCKS-related protein OS=Homo sapiens GN=MARCKSL1 PE=1 SV=2	19.5	32	3	7.73	5.71	3	2	3	2
High	P09104	Gamma-enolase OS=Homo sapiens GN=ENO2 PE=1 SV=3	47.2	7	1	8.88	8.67	1	2	2	3
High	O14979	Heterogeneous nuclear ribonucleoprotein D-like OS=Homo sapiens GN=HNRNPDL PE=1 SV=3	46.4	4	1	2.81	5.53	2	2	2	3
High	P07477	Trypsin-1 OS=Homo sapiens GN=PRSS1 PE=1 SV=1	26.5	11	2	6.08	10.88	2	2	2	3
High	Q9C0C9	(E3-independent) E2 ubiquitin-conjugating enzyme OS=Homo sapiens GN=UBE2O PE=1 SV=3	141.2	4	4		14.96		4		5
High	P81605	Dermcidin OS=Homo sapiens GN=DCD PE=1 SV=2	11.3	35	3	6.68	9.99	2	3	2	3
High	P47756	F-actin-capping protein subunit beta OS=Homo sapiens GN=CAPZB PE=1 SV=4	31.3	12	3	5.39	5.23	3	2	3	2
High	Q92973	Transportin-1 OS=Homo sapiens GN=TNPO1 PE=1 SV=2	102.3	6	4	6.99	2.63	4	1	4	1
High	P60900	Proteasome subunit alpha type-6 OS=Homo sapiens GN=PSMA6 PE=1 SV=1	27.4	13	3	13.14	3.43	3	1	4	1
High	P39748	Flap endonuclease 1 OS=Homo sapiens GN=FEN1 PE=1 SV=1	42.6	9	3	9.64	5.29	3	2	3	2
High	Q08170	Serine/arginine-rich splicing factor 4 OS=Homo sapiens GN=SRSF4 PE=1 SV=2	56.6	6	3	6.55	1.82	3	2	3	2
High	Q02878	60S ribosomal protein L6 OS=Homo sapiens GN=RPL6 PE=1 SV=3	32.7	14	4	5.91	1.61	4	1	4	1
High	P24278	Zinc finger and BTB domain-containing protein 25 OS=Homo sapiens GN=ZBTB25 PE=1 SV=2	49	8	3	5.17	2.82	3	2	3	2
High	Q15370	Elongin-B OS=Homo sapiens GN=ELOB PE=1 SV=1	13.1	36	3	4.38	8.04	2	3	2	3
High	P33992	DNA replication licensing factor MCM5 OS=Homo sapiens GN=MCM5 PE=1 SV=5	82.2	6	4	6.76	1.89	4	1	4	1
High	Q12905	Interleukin enhancer-binding factor 2 OS=Homo sapiens GN=ILF2 PE=1 SV=2	43	14	4	4.41	6.96	2	3	2	3
High	P00441	Superoxide dismutase [Cu-Zn] OS=Homo sapiens GN=SOD1 PE=1 SV=2	15.9	29	4	6.84	1.63	4	1	4	1
High	Q9UBT2	SUMO-activating enzyme subunit 2 OS=Homo sapiens GN=UBA2 PE=1 SV=2	71.2	5	4	0	0	3	2	3	2
High	P00747	Plasminogen OS=Homo sapiens GN=PLG PE=1 SV=2	90.5	4	3	4.54	4.66	2	3	2	3
High	O75937	DnaJ homolog subfamily C member 8 OS=Homo sapiens GN=DNAJC8 PE=1 SV=2	29.8	13	3	4.27	4.97	2	3	2	3
High	P62241	40S ribosomal protein S8 OS=Homo sapiens GN=RPS8 PE=1 SV=2	24.2	16	3	7	6.28	3	2	3	2
High	P06493	Cyclin-dependent kinase 1 OS=Homo sapiens GN=CDK1 PE=1 SV=3	34.1	10	2	6.71	4.25	3	2	3	2
High	P09972	Fructose-bisphosphate aldolase C OS=Homo sapiens GN=ALDOC PE=1 SV=2	39.4	9	2	9.53	3.92	3	1	4	1
High	P50395	Rab GDP dissociation inhibitor beta OS=Homo sapiens GN=GDI2 PE=1 SV=2	50.6	11	4	6.32	2.27	4	1	4	1
High	Q15008	26S proteasome non-ATPase regulatory subunit 6 OS=Homo sapiens GN=PSMD6 PE=1 SV=1	45.5	8	4	4.7	2.41	4	1	4	1
High	P48444	Coatomer subunit delta OS=Homo sapiens GN=ARCN1 PE=1 SV=1	57.2	7	3	7.82	4.93	3	2	3	2
High	P55036	26S proteasome non-ATPase regulatory subunit 4 OS=Homo sapiens GN=PSMD4 PE=1 SV=1	40.7	13	3	10.7	7.21	3	2	3	2
High	P06702	Protein S100-A9 OS=Homo sapiens GN=S100A9 PE=1 SV=1	13.2	25	3	3.28	3.7	3	2	3	2
High	Q99733	Nucleosome assembly protein 1-like 4 OS=Homo sapiens GN=NAP1L4 PE=1 SV=1	42.8	12	3	2.22	10.1	1	4	1	4
High	O94906	Pre-mRNA-processing factor 6 OS=Homo sapiens GN=PRPF6 PE=1 SV=1	106.9	4	4	4.14	4.79	3	2	3	2
High	P25787	Proteasome subunit alpha type-2 OS=Homo sapiens GN=PSMA2 PE=1 SV=2	25.9	14	3	4.89	1.84	3	2	3	2
High	P61247	40S ribosomal protein S3a OS=Homo sapiens GN=RPS3A PE=1 SV=2	29.9	16	5		6.78		5		5
High	Q93045	Stathmin-2 OS=Homo sapiens GN=STMN2 PE=1 SV=3	20.8	15	3	7.1	4.24	3	2	3	2
High	P62333	26S protease regulatory subunit 10B OS=Homo sapiens GN=PSMC6 PE=1 SV=1	44.1	11	4	7.67	4	3	2	3	2
High	P18124	60S ribosomal protein L7 OS=Homo sapiens GN=RPL7 PE=1 SV=1	29.2	14	4	1.74	2.76	3	2	3	2
High	P09012	U1 small nuclear ribonucleoprotein A OS=Homo sapiens GN=SNRPA PE=1 SV=3	31.3	9	2	4.45	6.63	2	3	2	3
High	P00492	Hypoxanthine-guanine phosphoribosyltransferase OS=Homo sapiens GN=HPRT1 PE=1 SV=2	24.6	16	3	8.24	4.76	3	2	3	2
High	Q8NC51	Plasminogen activator inhibitor 1 RNA-binding protein OS=Homo sapiens GN=SERBP1 PE=1 SV=2	44.9	10	3	4.59	10.67	2	3	2	3
High	P62888	60S ribosomal protein L30 OS=Homo sapiens GN=RPL30 PE=1 SV=2	12.8	48	4	10.93	3.29	4	1	4	1
High	P84103	Serine/arginine-rich splicing factor 3 OS=Homo sapiens GN=SRSF3 PE=1 SV=1	19.3	34	4	6.94	5.29	3	2	3	2
High	O15347	High mobility group protein B3 OS=Homo sapiens GN=HMGB3 PE=1 SV=4	23	14	2	4.61	1.94	3	1	3	2
High	Q8WWM7	Ataxin-2-like protein OS=Homo sapiens GN=ATXN2L PE=1 SV=2	113.3	6	5	5.06		5		5
High	P0DN79	Cystathionine beta-synthase-like protein OS=Homo sapiens GN=CBSL PE=1 SV=1	60.5	8	5	7.61	1.95	4	1	4	1
High	P24534	Elongation factor 1-beta OS=Homo sapiens GN=EEF1B2 PE=1 SV=3	24.7	16	3	2.9	1.61	4	1	4	1
High	P60228	Eukaryotic translation initiation factor 3 subunit E OS=Homo sapiens GN=EIF3E PE=1 SV=1	52.2	7	3	2.71	2.61	3	2	3	2
High	Q7Z6Z7	E3 ubiquitin-protein ligase HUWE1 OS=Homo sapiens GN=HUWE1 PE=1 SV=3	481.6	1	3	8.39	4.13	3	2	3	2
High	P62913	60S ribosomal protein L11 OS=Homo sapiens GN=RPL11 PE=1 SV=2	20.2	17	3	7.82	5.46	3	2	3	2
High	P61313	60S ribosomal protein L15 OS=Homo sapiens GN=RPL15 PE=1 SV=2	24.1	11	3	4.64	6.72	2	3	2	3
High	Q07020	60S ribosomal protein L18 OS=Homo sapiens GN=RPL18 PE=1 SV=2	21.6	23	4	7.85	3.17	3	1	3	1
High	P14923	Junction plakoglobin OS=Homo sapiens GN=JUP PE=1 SV=3	81.7	5	3	4.12	2.04	3	1	3	1
High	Q5JXB2	Putative ubiquitin-conjugating enzyme E2 N-like OS=Homo sapiens GN=UBE2NL PE=1 SV=1	17.4	14	2	5.54	5.17	2	2	2	2
High	Q96P63	Serpin B12 OS=Homo sapiens GN=SERPINB12 PE=1 SV=1	46.2	6	2	5.59	4.22	2	2	2	2
High	P55786	Puromycin-sensitive aminopeptidase OS=Homo sapiens GN=NPEPPS PE=1 SV=2	103.2	3	3	1.72	1.66	3	1	3	1
High	P17174	Aspartate aminotransferase, cytoplasmic OS=Homo sapiens GN=GOT1 PE=1 SV=3	46.2	5	2	4.17	4.1	2	2	2	2
High	P62701	40S ribosomal protein S4, X isoform OS=Homo sapiens GN=RPS4X PE=1 SV=2	29.6	13	3	1.96	4.68	1	3	1	3
High	P62851	40S ribosomal protein S25 OS=Homo sapiens GN=RPS25 PE=1 SV=1	13.7	27	4		6.04		4		4
High	P45973	Chromobox protein homolog 5 OS=Homo sapiens GN=CBX5 PE=1 SV=1	22.2	14	3	6.94	2.56	3	1	3	1
High	P63241	Eukaryotic translation initiation factor 5A-1 OS=Homo sapiens GN=EIF5A PE=1 SV=2	16.8	17	2	5.42	1.87	2	1	3	1
High	P68400	Casein kinase II subunit alpha OS=Homo sapiens GN=CSNK2A1 PE=1 SV=1	45.1	6	3	2.04	3.85	2	2	2	2
High	Q07666	KH domain-containing, RNA-binding, signal transduction-associated protein 1 OS=Homo sapiens GN=KHDRBS1 PE=1 SV=1	48.2	5	2	1.83	6.24	2	1	2	2
High	P62081	40S ribosomal protein S7 OS=Homo sapiens GN=RPS7 PE=1 SV=1	22.1	13	3	1.97	4.29	2	2	2	2
High	P84090	Enhancer of rudimentary homolog OS=Homo sapiens GN=ERH PE=1 SV=1	12.3	14	2	5.17	5.35	2	2	2	2
High	O00487	26S proteasome non-ATPase regulatory subunit 14 OS=Homo sapiens GN=PSMD14 PE=1 SV=1	34.6	12	3	4.18	3.94	2	2	2	2
High	Q03001	Dystonin OS=Homo sapiens GN=DST PE=1 SV=4	860.1	0	4		6.16		4		4
High	P53999	Activated RNA polymerase II transcriptional coactivator p15 OS=Homo sapiens GN=SUB1 PE=1 SV=3	14.4	16	2	4.79	5.22	2	2	2	2
High	P37108	Signal recognition particle 14 kDa protein OS=Homo sapiens GN=SRP14 PE=1 SV=2	14.6	15	2	4.21	4.83	2	2	2	2
High	Q6Y7W6	GRB10-interacting GYF protein 2 OS=Homo sapiens GN=GIGYF2 PE=1 SV=1	150	3	3	4.53		4		4
High	Q9H0S4	Probable ATP-dependent RNA helicase DDX47 OS=Homo sapiens GN=DDX47 PE=1 SV=1	50.6	7	3	2.26	5.23	1	3	1	3
High	P61289	Proteasome activator complex subunit 3 OS=Homo sapiens GN=PSME3 PE=1 SV=1	29.5	13	3	7.25	4.55	2	2	2	2
High	Q13547	Histone deacetylase 1 OS=Homo sapiens GN=HDAC1 PE=1 SV=1	55.1	6	3	4.3	2.11	2	1	3	1
High	Q8TE04	Pantothenate kinase 1 OS=Homo sapiens GN=PANK1 PE=1 SV=2	64.3	8	4		8.1		4		4
High	P43487	Ran-specific GTPase-activating protein OS=Homo sapiens GN=RANBP1 PE=1 SV=1	23.3	10	2	5.4	4.83	2	2	2	2
High	Q9Y3I0	tRNA-splicing ligase RtcB homolog OS=Homo sapiens GN=RTCB PE=1 SV=1	55.2	8	4	2.25	1.67	3	1	3	1
High	Q14244	Ensconsin OS=Homo sapiens GN=MAP7 PE=1 SV=1	84	4	3	2.59	4.63	1	3	1	3
High	Q9Y678	Coatomer subunit gamma-1 OS=Homo sapiens GN=COPG1 PE=1 SV=1	97.7	4	3	2.14	2.28	3	1	3	1
High	Q93008	Probable ubiquitin carboxyl-terminal hydrolase FAF-X OS=Homo sapiens GN=USP9X PE=1 SV=3	292.1	1	3	4.66	0	3	1	3	1
High	P61163	Alpha-centractin OS=Homo sapiens GN=ACTR1A PE=1 SV=1	42.6	15	4	4.56	3.18	3	1	3	1
High	P62318	Small nuclear ribonucleoprotein Sm D3 OS=Homo sapiens GN=SNRPD3 PE=1 SV=1	13.9	15	2	5.09	4.68	2	2	2	2
High	P14324	Farnesyl pyrophosphate synthase OS=Homo sapiens GN=FDPS PE=1 SV=4	48.2	9	3	5.7	3.93	2	2	2	2
High	P09661	U2 small nuclear ribonucleoprotein A' OS=Homo sapiens GN=SNRPA1 PE=1 SV=2	28.4	13	3	5.55	1.86	3	1	3	1
High	Q9Y266	Nuclear migration protein nudC OS=Homo sapiens GN=NUDC PE=1 SV=1	38.2	11	3	4.67	5.3	2	2	2	2
High	P49411	Elongation factor Tu, mitochondrial OS=Homo sapiens GN=TUFM PE=1 SV=2	49.5	5	2	4.65	6.2	2	2	2	2
High	Q9UHX1	Poly(U)-binding-splicing factor PUF60 OS=Homo sapiens GN=PUF60 PE=1 SV=1	59.8	5	3	5.46	1.74	3	1	3	1
High	O75131	Copine-3 OS=Homo sapiens GN=CPNE3 PE=1 SV=1	60.1	5	3	4.18	1.77	3	1	3	1
High	P62906	60S ribosomal protein L10a OS=Homo sapiens GN=RPL10A PE=1 SV=2	24.8	11	3	0	5.69	1	3	1	3
High	P26640	Valine--tRNA ligase OS=Homo sapiens GN=VARS PE=1 SV=4	140.4	2	2	4.99	4.4	2	2	2	2
High	Q99460	26S proteasome non-ATPase regulatory subunit 1 OS=Homo sapiens GN=PSMD1 PE=1 SV=2	105.8	3	3	4.54	4.97	2	2	2	2
High	P52907	F-actin-capping protein subunit alpha-1 OS=Homo sapiens GN=CAPZA1 PE=1 SV=3	32.9	9	2	5.48	5.1	2	2	2	2
High	O75874	Isocitrate dehydrogenase [NADP] cytoplasmic OS=Homo sapiens GN=IDH1 PE=1 SV=2	46.6	6	3	4.13	2.15	3	1	3	1
High	P52209	6-phosphogluconate dehydrogenase, decarboxylating OS=Homo sapiens GN=PGD PE=1 SV=3	53.1	7	3	5.31	4.99	2	2	2	2
High	Q9Y3B4	Splicing factor 3B subunit 6 OS=Homo sapiens GN=SF3B6 PE=1 SV=1	14.6	28	4	1.64		4		4
High	Q15046	Lysine--tRNA ligase OS=Homo sapiens GN=KARS PE=1 SV=3	68	4	2	4.55	3.69	2	2	2	2
High	O00311	Cell division cycle 7-related protein kinase OS=Homo sapiens GN=CDC7 PE=1 SV=1	63.8	3	2	4.36	3.98	2	2	2	2
High	Q96QK1	Vacuolar protein sorting-associated protein 35 OS=Homo sapiens GN=VPS35 PE=1 SV=2	91.6	4	3	4.41	0	3	1	3	1
High	P28066	Proteasome subunit alpha type-5 OS=Homo sapiens GN=PSMA5 PE=1 SV=3	26.4	13	2	7.45	3.55	2	1	3	1
High	Q10567	AP-1 complex subunit beta-1 OS=Homo sapiens GN=AP1B1 PE=1 SV=2	104.6	3	4	3.26	1.84	3	1	3	1
High	P25311	Zinc-alpha-2-glycoprotein OS=Homo sapiens GN=AZGP1 PE=1 SV=2	34.2	7	2	2.91	4.57	1	2	1	3
High	P47897	Glutamine--tRNA ligase OS=Homo sapiens GN=QARS PE=1 SV=1	87.7	4	3	7.01	3.27	3	1	3	1
High	P18754	Regulator of chromosome condensation OS=Homo sapiens GN=RCC1 PE=1 SV=1	44.9	10	3	8.03	1.9	3	1	3	1
High	Q9Y6H1	Coiled-coil-helix-coiled-coil-helix domain-containing protein 2 OS=Homo sapiens GN=CHCHD2 PE=1 SV=1	15.5	34	3		21.07		3		4
High	Q9UII2	ATPase inhibitor, mitochondrial OS=Homo sapiens GN=ATPIF1 PE=1 SV=1	12.2	16	2	4.45	3.8	2	2	2	2
High	O75223	Gamma-glutamylcyclotransferase OS=Homo sapiens GN=GGCT PE=1 SV=1	21	12	2	5.33	4.38	2	2	2	2
High	Q99426	Tubulin-folding cofactor B OS=Homo sapiens GN=TBCB PE=1 SV=2	27.3	11	3	3.95	2.36	3	1	3	1
High	P51965	Ubiquitin-conjugating enzyme E2 E1 OS=Homo sapiens GN=UBE2E1 PE=1 SV=1	21.4	13	2	4.24	3.62	2	2	2	2
High	Q13347	Eukaryotic translation initiation factor 3 subunit I OS=Homo sapiens GN=EIF3I PE=1 SV=1	36.5	10	3	4.73	3.07	2	2	2	2
High	Q13428	Treacle protein OS=Homo sapiens GN=TCOF1 PE=1 SV=3	152	2	3	2.23	4.49	2	2	2	2
High	P46779	60S ribosomal protein L28 OS=Homo sapiens GN=RPL28 PE=1 SV=3	15.7	14	2	4.39	4.27	2	2	2	2
High	P52926	High mobility group protein HMGI-C OS=Homo sapiens GN=HMGA2 PE=1 SV=1	11.8	33	2	5.79	4.15	2	1	3	1
High	Q9NQC8	Intraflagellar transport protein 46 homolog OS=Homo sapiens GN=IFT46 PE=1 SV=1	34.3	10	3	4.06	2.32	3	1	3	1
High	Q86VP6	Cullin-associated NEDD8-dissociated protein 1 OS=Homo sapiens GN=CAND1 PE=1 SV=2	136.3	2	3	6.25	1.72	3	1	3	1
High	P31025	Lipocalin-1 OS=Homo sapiens GN=LCN1 PE=1 SV=1	19.2	13	2	4.79	2.64	2	1	2	1
High	P13693	Translationally-controlled tumor protein OS=Homo sapiens GN=TPT1 PE=1 SV=1	19.6	12	2	1.63	2.08	2	1	2	1
High	Q99459	Cell division cycle 5-like protein OS=Homo sapiens GN=CDC5L PE=1 SV=2	92.2	3	3	0		3		3
High	Q99856	AT-rich interactive domain-containing protein 3A OS=Homo sapiens GN=ARID3A PE=1 SV=2	62.9	4	2	2.28	0	2	1	2	1
High	Q2NL82	Pre-rRNA-processing protein TSR1 homolog OS=Homo sapiens GN=TSR1 PE=1 SV=1	91.8	4	3		6.12		3		3
High	P55316	Forkhead box protein G1 OS=Homo sapiens GN=FOXG1 PE=1 SV=2	52.3	8	2	2.33	6.69	1	2	1	2
High	Q15185	Prostaglandin E synthase 3 OS=Homo sapiens GN=PTGES3 PE=1 SV=1	18.7	11	2	1.77	1.61	1	2	1	2
High	S4R3N1	HSPE1-MOB4 readthrough OS=Homo sapiens GN=HSPE1-MOB4 PE=3 SV=1	29.7	7	2	2.18	2.36	2	1	2	1
High	P07741	Adenine phosphoribosyltransferase OS=Homo sapiens GN=APRT PE=1 SV=2	19.6	17	3	7.49		3		3
High	P61077	Ubiquitin-conjugating enzyme E2 D3 OS=Homo sapiens GN=UBE2D3 PE=1 SV=1	16.7	12	2	2.54	4.12	1	2	1	2
High	Q8IY67	Ribonucleoprotein PTB-binding 1 OS=Homo sapiens GN=RAVER1 PE=1 SV=1	63.8	4	2	4.79	3.15	2	1	2	1
High	O15160	DNA-directed RNA polymerases I and III subunit RPAC1 OS=Homo sapiens GN=POLR1C PE=1 SV=1	39.2	7	2	0	1.77	1	2	1	2
High	P68431	Histone H3.1 OS=Homo sapiens GN=HIST1H3A PE=1 SV=2	15.4	10	2	2.44	2.53	1	2	1	2
High	P38606	V-type proton ATPase catalytic subunit A OS=Homo sapiens GN=ATP6V1A PE=1 SV=2	68.3	3	2	3.69	1.61	2	1	2	1
High	Q14498	RNA-binding protein 39 OS=Homo sapiens GN=RBM39 PE=1 SV=2	59.3	7	3	2.7	4.95	1	2	1	2
High	P48739	Phosphatidylinositol transfer protein beta isoform OS=Homo sapiens GN=PITPNB PE=1 SV=2	31.5	21	3	5.47		3		3
High	P61353	60S ribosomal protein L27 OS=Homo sapiens GN=RPL27 PE=1 SV=2	15.8	17	3		5.56		3		3
High	Q15691	Microtubule-associated protein RP/EB family member 1 OS=Homo sapiens GN=MAPRE1 PE=1 SV=3	30	14	2	5.18	2.55	2	1	2	1
High	O43684	Mitotic checkpoint protein BUB3 OS=Homo sapiens GN=BUB3 PE=1 SV=1	37.1	7	2	1.98	0	2	1	2	1
High	P61081	NEDD8-conjugating enzyme Ubc12 OS=Homo sapiens GN=UBE2M PE=1 SV=1	20.9	15	3	5.61		3		3
High	Q9NSD9	Phenylalanine--tRNA ligase beta subunit OS=Homo sapiens GN=FARSB PE=1 SV=3	66.1	3	2	3.98	2.03	2	1	2	1
High	P27695	DNA-(apurinic or apyrimidinic site) lyase OS=Homo sapiens GN=APEX1 PE=1 SV=2	35.5	8	2	1.94	3.78	1	2	1	2
High	P04040	Catalase OS=Homo sapiens GN=CAT PE=1 SV=3	59.7	4	2	3.02	0	2	1	2	1
High	Q4VCS5	Angiomotin OS=Homo sapiens GN=AMOT PE=1 SV=1	118	2	2	2.17	0	2	1	2	1
High	Q9Y2U9	Kelch domain-containing protein 2 OS=Homo sapiens GN=KLHDC2 PE=1 SV=1	46.1	4	2	0	1.92	1	2	1	2
High	Q9NV06	DDB1- and CUL4-associated factor 13 OS=Homo sapiens GN=DCAF13 PE=1 SV=2	51.4	4	2	1.7	2.29	1	2	1	2
High	P07339	Cathepsin D OS=Homo sapiens GN=CTSD PE=1 SV=1	44.5	6	2	4.12	2.04	2	1	2	1
High	Q9Y224	UPF0568 protein C14orf166 OS=Homo sapiens GN=C14orf166 PE=1 SV=1	28.1	11	3	5.82		3		3
High	Q9BWF2	E3 ubiquitin-protein ligase TRAIP OS=Homo sapiens GN=TRAIP PE=1 SV=1	53.3	8	3	4.84	0	2	1	2	1
High	Q04837	Single-stranded DNA-binding protein, mitochondrial OS=Homo sapiens GN=SSBP1 PE=1 SV=1	17.2	16	2	5.41	0	2	1	2	1
High	O76031	ATP-dependent Clp protease ATP-binding subunit clpX-like, mitochondrial OS=Homo sapiens GN=CLPX PE=1 SV=2	69.2	6	3		9.44		3		3
High	Q9H7X7	Intraflagellar transport protein 22 homolog OS=Homo sapiens GN=IFT22 PE=1 SV=1	20.8	13	2	4.72	1.87	2	1	2	1
High	Q9BT78	COP9 signalosome complex subunit 4 OS=Homo sapiens GN=COPS4 PE=1 SV=1	46.2	9	3	6.18		3		3
High	P49720	Proteasome subunit beta type-3 OS=Homo sapiens GN=PSMB3 PE=1 SV=2	22.9	15	2	5	0	2	1	2	1
High	P62805	Histone H4 OS=Homo sapiens GN=HIST1H4A PE=1 SV=2	11.4	19	2		7.57		2		3
High	Q99714	3-hydroxyacyl-CoA dehydrogenase type-2 OS=Homo sapiens GN=HSD17B10 PE=1 SV=3	26.9	16	3		6.68		3		3
High	P33176	Kinesin-1 heavy chain OS=Homo sapiens GN=KIF5B PE=1 SV=1	109.6	2	3	1.94	0	2	1	2	1
High	P62820	Ras-related protein Rab-1A OS=Homo sapiens GN=RAB1A PE=1 SV=3	22.7	9	2	2.31	1.88	2	1	2	1
High	O43734	Adapter protein CIKS OS=Homo sapiens GN=TRAF3IP2 PE=1 SV=3	64.6	4	2	2.35	5.84	1	2	1	2
High	Q5T4S7	E3 ubiquitin-protein ligase UBR4 OS=Homo sapiens GN=UBR4 PE=1 SV=1	573.5	1	3	0	1.61	2	1	2	1
High	P30101	Protein disulfide-isomerase A3 OS=Homo sapiens GN=PDIA3 PE=1 SV=4	56.7	6	3	4.23	0	2	1	2	1
High	P08621	U1 small nuclear ribonucleoprotein 70 kDa OS=Homo sapiens GN=SNRNP70 PE=1 SV=2	51.5	5	3		1.79		3		3
High	Q8NE71	ATP-binding cassette sub-family F member 1 OS=Homo sapiens GN=ABCF1 PE=1 SV=2	95.9	3	3	1.9	1.63	1	2	1	2
High	Q9UNS2	COP9 signalosome complex subunit 3 OS=Homo sapiens GN=COPS3 PE=1 SV=3	47.8	4	2	3.94	1.78	2	1	2	1
High	Q9BWE0	Replication initiator 1 OS=Homo sapiens GN=REPIN1 PE=1 SV=1	63.5	4	3	1.65	1.95	1	2	1	2
High	Q15084	Protein disulfide-isomerase A6 OS=Homo sapiens GN=PDIA6 PE=1 SV=1	48.1	7	2	4.21	3.91	2	1	2	1
High	Q16543	Hsp90 co-chaperone Cdc37 OS=Homo sapiens GN=CDC37 PE=1 SV=1	44.4	4	2	2.43	2.3	2	1	2	1
High	Q12874	Splicing factor 3A subunit 3 OS=Homo sapiens GN=SF3A3 PE=1 SV=1	58.8	6	3	2.16		3		3
High	P49756	RNA-binding protein 25 OS=Homo sapiens GN=RBM25 PE=1 SV=3	100.1	4	2	3.44	3.65	1	2	1	2
High	Q9H501	ESF1 homolog OS=Homo sapiens GN=ESF1 PE=1 SV=1	98.7	4	3		6.01		3		3
High	P63173	60S ribosomal protein L38 OS=Homo sapiens GN=RPL38 PE=1 SV=2	8.2	17	2	4.03	0	2	1	2	1
High	Q14677	Clathrin interactor 1 OS=Homo sapiens GN=CLINT1 PE=1 SV=1	68.2	6	3		4.82		3		3
High	P06737	Glycogen phosphorylase, liver form OS=Homo sapiens GN=PYGL PE=1 SV=4	97.1	3	3	1.61		3		3
High	Q8WVJ2	NudC domain-containing protein 2 OS=Homo sapiens GN=NUDCD2 PE=1 SV=1	17.7	24	3	4.95		3		3
High	P09211	Glutathione S-transferase P OS=Homo sapiens GN=GSTP1 PE=1 SV=2	23.3	12	2	4.19	6.29	1	2	1	2
High	Q9BSG0	Protease-associated domain-containing protein 1 OS=Homo sapiens GN=PRADC1 PE=1 SV=1	21	9	2	0	0	2	1	2	1
High	P13489	Ribonuclease inhibitor OS=Homo sapiens GN=RNH1 PE=1 SV=2	49.9	4	2	2.95	2.24	2	1	2	1
High	O76094	Signal recognition particle subunit SRP72 OS=Homo sapiens GN=SRP72 PE=1 SV=3	74.6	6	3	2.96		3		3
High	E9PAV3	Nascent polypeptide-associated complex subunit alpha, muscle-specific form OS=Homo sapiens GN=NACA PE=1 SV=1	205.3	1	2	5.83	3.66	2	1	2	1
High	Q13867	Bleomycin hydrolase OS=Homo sapiens GN=BLMH PE=1 SV=1	52.5	4	2	2.04	0	2	1	2	1
High	P84098	60S ribosomal protein L19 OS=Homo sapiens GN=RPL19 PE=1 SV=1	23.5	9	2	1.67	3.6	1	2	1	2
High	P12532	Creatine kinase U-type, mitochondrial OS=Homo sapiens GN=CKMT1A PE=1 SV=1	47	5	2	2.29	4.17	1	2	1	2
High	Q00537	Cyclin-dependent kinase 17 OS=Homo sapiens GN=CDK17 PE=1 SV=2	59.5	3	1	4.27	2.42	2	1	2	1
High	P35241	Radixin OS=Homo sapiens GN=RDX PE=1 SV=1	68.5	5	1	0	1.87	2	1	2	1
High	P30086	Phosphatidylethanolamine-binding protein 1 OS=Homo sapiens GN=PEBP1 PE=1 SV=3	21	9	2	0	1.89	1	2	1	2
High	P30520	Adenylosuccinate synthetase isozyme 2 OS=Homo sapiens GN=ADSS PE=1 SV=3	50.1	4	2	2.16	0	2	1	2	1
High	Q16186	Proteasomal ubiquitin receptor ADRM1 OS=Homo sapiens GN=ADRM1 PE=1 SV=2	42.1	6	2	4.71	2.58	2	1	2	1
High	P61254	60S ribosomal protein L26 OS=Homo sapiens GN=RPL26 PE=1 SV=1	17.2	12	3		6.58		3		3
High	Q15369	Elongin-C OS=Homo sapiens GN=ELOC PE=1 SV=1	12.5	21	2	2.57	1.7	2	1	2	1
High	Q14697	Neutral alpha-glucosidase AB OS=Homo sapiens GN=GANAB PE=1 SV=3	106.8	4	3	6.89		3		3
High	Q9UI30	Multifunctional methyltransferase subunit TRM112-like protein OS=Homo sapiens GN=TRMT112 PE=1 SV=1	14.2	17	2	1.75	3.65	1	2	1	2
High	Q14444	Caprin-1 OS=Homo sapiens GN=CAPRIN1 PE=1 SV=2	78.3	3	2	4.61	2.53	2	1	2	1
High	Q15003	Condensin complex subunit 2 OS=Homo sapiens GN=NCAPH PE=1 SV=3	82.5	3	2	2.11	0	2	1	2	1
High	Q16630	Cleavage and polyadenylation specificity factor subunit 6 OS=Homo sapiens GN=CPSF6 PE=1 SV=2	59.2	6	3	6.09		3		3
High	P31151	Protein S100-A7 OS=Homo sapiens GN=S100A7 PE=1 SV=4	11.5	24	2	5.86	2.94	2	1	2	1
High	Q8IX12	Cell division cycle and apoptosis regulator protein 1 OS=Homo sapiens GN=CCAR1 PE=1 SV=2	132.7	2	3	0	1.67	1	2	1	2
High	Q15436	Protein transport protein Sec23A OS=Homo sapiens GN=SEC23A PE=1 SV=2	86.1	2	2	4.03		2		3
High	P25205	DNA replication licensing factor MCM3 OS=Homo sapiens GN=MCM3 PE=1 SV=3	90.9	4	3	3.57		3		3
High	Q92878	DNA repair protein RAD50 OS=Homo sapiens GN=RAD50 PE=1 SV=1	153.8	2	3	3.57		3		3
High	Q15813	Tubulin-specific chaperone E OS=Homo sapiens GN=TBCE PE=1 SV=1	59.3	6	3		7.37		3		3
High	P62304	Small nuclear ribonucleoprotein E OS=Homo sapiens GN=SNRPE PE=1 SV=1	10.8	25	2	5.11	2.31	2	1	2	1
High	P43246	DNA mismatch repair protein Msh2 OS=Homo sapiens GN=MSH2 PE=1 SV=1	104.7	2	2	0	1.7	2	1	2	1
High	O00479	High mobility group nucleosome-binding domain-containing protein 4 OS=Homo sapiens GN=HMGN4 PE=1 SV=3	9.5	18	1	2.04	4.13	1	2	1	2
High	P00505	Aspartate aminotransferase, mitochondrial OS=Homo sapiens GN=GOT2 PE=1 SV=3	47.5	8	3	2.64	5.49	1	2	1	2
High	P68036	Ubiquitin-conjugating enzyme E2 L3 OS=Homo sapiens GN=UBE2L3 PE=1 SV=1	17.9	10	2	3.76		2		2
High	O60256	Phosphoribosyl pyrophosphate synthase-associated protein 2 OS=Homo sapiens GN=PRPSAP2 PE=1 SV=1	40.9	2	1	1.61	1.61	1	1	1	1
High	P06753	Tropomyosin alpha-3 chain OS=Homo sapiens GN=TPM3 PE=1 SV=2	32.9	5	2	4.31		2		2
High	Q15427	Splicing factor 3B subunit 4 OS=Homo sapiens GN=SF3B4 PE=1 SV=1	44.4	3	1	2.06	2.55	1	1	1	1
High	Q9NZB2	Constitutive coactivator of PPAR-gamma-like protein 1 OS=Homo sapiens GN=FAM120A PE=1 SV=2	121.8	3	2	2.67	0	1	1	1	1
High	Q13148	TAR DNA-binding protein 43 OS=Homo sapiens GN=TARDBP PE=1 SV=1	44.7	2	1	1.93	1.72	1	1	1	1
High	P11177	Pyruvate dehydrogenase E1 component subunit beta, mitochondrial OS=Homo sapiens GN=PDHB PE=1 SV=3	39.2	3	1	0	1.78	1	1	1	1
High	O96019	Actin-like protein 6A OS=Homo sapiens GN=ACTL6A PE=1 SV=1	47.4	2	1	1.93	0	1	1	1	1
High	P61586	Transforming protein RhoA OS=Homo sapiens GN=RHOA PE=1 SV=1	21.8	10	2		4.42		2		2
High	P62140	Serine/threonine-protein phosphatase PP1-beta catalytic subunit OS=Homo sapiens GN=PPP1CB PE=1 SV=3	37.2	6	1		1.95		2		2
High	P12081	Histidine--tRNA ligase, cytoplasmic OS=Homo sapiens GN=HARS PE=1 SV=2	57.4	4	2	2.57	2.62	1	1	1	1
High	P63167	Dynein light chain 1, cytoplasmic OS=Homo sapiens GN=DYNLL1 PE=1 SV=1	10.4	21	2		1.92		2		2
High	Q9UHD8	Septin-9 OS=Homo sapiens GN=SEPT9 PE=1 SV=2	65.4	3	2	2.7	1.87	1	1	1	1
High	P48637	Glutathione synthetase OS=Homo sapiens GN=GSS PE=1 SV=1	52.4	2	1	2.05	1.95	1	1	1	1
High	P00491	Purine nucleoside phosphorylase OS=Homo sapiens GN=PNP PE=1 SV=2	32.1	10	2	2.44	2.63	1	1	1	1
High	Q9BSJ6	Protein FAM64A OS=Homo sapiens GN=FAM64A PE=1 SV=1	27.5	4	1	0	2.25	1	1	1	1
High	P11387	DNA topoisomerase 1 OS=Homo sapiens GN=TOP1 PE=1 SV=2	90.7	2	2		1.74		2		2
High	P40222	Alpha-taxilin OS=Homo sapiens GN=TXLNA PE=1 SV=3	61.9	5	2	1.74		2		2
High	P25685	DnaJ homolog subfamily B member 1 OS=Homo sapiens GN=DNAJB1 PE=1 SV=4	38	3	1	1.74	2.23	1	1	1	1
Medium	P14210	Hepatocyte growth factor OS=Homo sapiens GN=HGF PE=1 SV=2	83.1	1	1	1.76	1.84	1	1	1	1
High	P49588	Alanine--tRNA ligase, cytoplasmic OS=Homo sapiens GN=AARS PE=1 SV=2	106.7	2	2	1.79		2		2
High	Q9Y285	Phenylalanine--tRNA ligase alpha subunit OS=Homo sapiens GN=FARSA PE=1 SV=3	57.5	1	1	1.71	1.74	1	1	1	1
Medium	Q96EV2	RNA-binding protein 33 OS=Homo sapiens GN=RBM33 PE=1 SV=3	129.9	1	1	0	0	1	1	1	1
High	O43447	Peptidyl-prolyl cis-trans isomerase H OS=Homo sapiens GN=PPIH PE=1 SV=1	19.2	5	1	0	2.05	1	1	1	1
High	Q06323	Proteasome activator complex subunit 1 OS=Homo sapiens GN=PSME1 PE=1 SV=1	28.7	3	1	0	0	1	1	1	1
High	Q9NZL9	Methionine adenosyltransferase 2 subunit beta OS=Homo sapiens GN=MAT2B PE=1 SV=1	37.5	4	1	2.31	1.92	1	1	1	1
High	P62750	60S ribosomal protein L23a OS=Homo sapiens GN=RPL23A PE=1 SV=1	17.7	15	2	0	0	1	1	1	1
High	P78345	Ribonuclease P protein subunit p38 OS=Homo sapiens GN=RPP38 PE=1 SV=2	31.8	7	2		2.33		2		2
High	P19388	DNA-directed RNA polymerases I, II, and III subunit RPABC1 OS=Homo sapiens GN=POLR2E PE=1 SV=4	24.5	4	1	2.3	1.83	1	1	1	1
High	Q13895	Bystin OS=Homo sapiens GN=BYSL PE=1 SV=3	49.6	4	2		0		2		2
High	P30566	Adenylosuccinate lyase OS=Homo sapiens GN=ADSL PE=1 SV=2	54.9	4	2	4.31		2		2
High	Q9NQT8	Kinesin-like protein KIF13B OS=Homo sapiens GN=KIF13B PE=1 SV=2	202.7	1	1	0	1.69	1	1	1	1
High	O94979	Protein transport protein Sec31A OS=Homo sapiens GN=SEC31A PE=1 SV=3	132.9	1	1	1.99	0	1	1	1	1
High	P55081	Microfibrillar-associated protein 1 OS=Homo sapiens GN=MFAP1 PE=1 SV=2	51.9	4	2		2.51		2		2
High	O75369	Filamin-B OS=Homo sapiens GN=FLNB PE=1 SV=2	278	1	2	3.8		2		2
High	O95619	YEATS domain-containing protein 4 OS=Homo sapiens GN=YEATS4 PE=1 SV=1	26.5	3	1	1.63	0	1	1	1	1
High	P62263	40S ribosomal protein S14 OS=Homo sapiens GN=RPS14 PE=1 SV=3	16.3	16	2		5.3		2		2
High	P61158	Actin-related protein 3 OS=Homo sapiens GN=ACTR3 PE=1 SV=3	47.3	6	2	1.86		2		2
High	Q9UK99	F-box only protein 3 OS=Homo sapiens GN=FBXO3 PE=1 SV=3	54.5	4	1	3.4	4.18	1	1	1	1
High	P46940	Ras GTPase-activating-like protein IQGAP1 OS=Homo sapiens GN=IQGAP1 PE=1 SV=1	189.1	1	2	1.79	0	1	1	1	1
High	P09960	Leukotriene A-4 hydrolase OS=Homo sapiens GN=LTA4H PE=1 SV=2	69.2	3	2	0		2		2
High	Q15056	Eukaryotic translation initiation factor 4H OS=Homo sapiens GN=EIF4H PE=1 SV=5	27.4	13	2	2.64		2		2
High	P05387	60S acidic ribosomal protein P2 OS=Homo sapiens GN=RPLP2 PE=1 SV=1	11.7	39	2	6.01		2		2
High	Q9NX24	H/ACA ribonucleoprotein complex subunit 2 OS=Homo sapiens GN=NHP2 PE=1 SV=1	17.2	7	1	2.87	2.7	1	1	1	1
High	P45974	Ubiquitin carboxyl-terminal hydrolase 5 OS=Homo sapiens GN=USP5 PE=1 SV=2	95.7	2	1	1.97	2.4	1	1	1	1
High	P49189	4-trimethylaminobutyraldehyde dehydrogenase OS=Homo sapiens GN=ALDH9A1 PE=1 SV=3	53.8	4	2	2.49		2		2
High	P31153	S-adenosylmethionine synthase isoform type-2 OS=Homo sapiens GN=MAT2A PE=1 SV=1	43.6	4	2	1.65	0	1	1	1	1
High	Q8TCG1	Protein CIP2A OS=Homo sapiens GN=KIAA1524 PE=1 SV=2	102.1	2	2	0		2		2
High	P46060	Ran GTPase-activating protein 1 OS=Homo sapiens GN=RANGAP1 PE=1 SV=1	63.5	4	2	2.04		2		2
Medium	P49591	Serine--tRNA ligase, cytoplasmic OS=Homo sapiens GN=SARS PE=1 SV=3	58.7	1	1	0	1.66	1	1	1	1
High	Q02543	60S ribosomal protein L18a OS=Homo sapiens GN=RPL18A PE=1 SV=2	20.7	5	1	1.91	1.76	1	1	1	1
High	P42677	40S ribosomal protein S27 OS=Homo sapiens GN=RPS27 PE=1 SV=3	9.5	25	2	2.09	2.14	1	1	1	1
High	P36873	Serine/threonine-protein phosphatase PP1-gamma catalytic subunit OS=Homo sapiens GN=PPP1CC PE=1 SV=1	37	6	1		1.95		2		2
High	Q5T8P6	RNA-binding protein 26 OS=Homo sapiens GN=RBM26 PE=1 SV=3	113.5	2	2	1.62		2		2
High	P40429	60S ribosomal protein L13a OS=Homo sapiens GN=RPL13A PE=1 SV=2	23.6	4	1	1.74	0	1	1	1	1
High	P49721	Proteasome subunit beta type-2 OS=Homo sapiens GN=PSMB2 PE=1 SV=1	22.8	12	2	5.42		2		2
High	Q9BV20	Methylthioribose-1-phosphate isomerase OS=Homo sapiens GN=MRI1 PE=1 SV=1	39.1	5	2	0	2.37	1	1	1	1
High	P42704	Leucine-rich PPR motif-containing protein, mitochondrial OS=Homo sapiens GN=LRPPRC PE=1 SV=3	157.8	1	2	0	0	1	1	1	1
High	Q99436	Proteasome subunit beta type-7 OS=Homo sapiens GN=PSMB7 PE=1 SV=1	29.9	7	2	5.06		2		2
High	Q13283	Ras GTPase-activating protein-binding protein 1 OS=Homo sapiens GN=G3BP1 PE=1 SV=1	52.1	6	2	5.79		2		2
High	P49736	DNA replication licensing factor MCM2 OS=Homo sapiens GN=MCM2 PE=1 SV=4	101.8	2	2	2.87		2		2
Medium	A6NHG4	D-dopachrome decarboxylase-like protein OS=Homo sapiens GN=DDTL PE=2 SV=1	14.2	6	1	1.77	1.78	1	1	1	1
High	Q92820	Gamma-glutamyl hydrolase OS=Homo sapiens GN=GGH PE=1 SV=2	35.9	7	2	1.82		2		2
High	P61923	Coatomer subunit zeta-1 OS=Homo sapiens GN=COPZ1 PE=1 SV=1	20.2	13	1	2.83	3.99	1	1	1	1
High	Q14657	EKC/KEOPS complex subunit LAGE3 OS=Homo sapiens GN=LAGE3 PE=1 SV=2	14.8	16	1	2.58	3.55	1	1	1	1
High	P49023	Paxillin OS=Homo sapiens GN=PXN PE=1 SV=3	64.5	4	2		4.34		2		2
High	P62714	Serine/threonine-protein phosphatase 2A catalytic subunit beta isoform OS=Homo sapiens GN=PPP2CB PE=1 SV=1	35.6	3	1	2.74	2.7	1	1	1	1
High	P50914	60S ribosomal protein L14 OS=Homo sapiens GN=RPL14 PE=1 SV=4	23.4	9	2		3.74		2		2
High	Q3MHD2	Protein LSM12 homolog OS=Homo sapiens GN=LSM12 PE=1 SV=2	21.7	4	1	2.36	0	1	1	1	1
High	Q9BRL6	Serine/arginine-rich splicing factor 8 OS=Homo sapiens GN=SRSF8 PE=1 SV=1	32.3	3	1	2.19	2.46	1	1	1	1
High	Q9NR45	Sialic acid synthase OS=Homo sapiens GN=NANS PE=1 SV=2	40.3	2	1	0	0	1	1	1	1
High	P39687	Acidic leucine-rich nuclear phosphoprotein 32 family member A OS=Homo sapiens GN=ANP32A PE=1 SV=1	28.6	8	2	4.7		2		2
High	P30048	Thioredoxin-dependent peroxide reductase, mitochondrial OS=Homo sapiens GN=PRDX3 PE=1 SV=3	27.7	4	1	2.08	2.19	1	1	1	1
High	Q14008	Cytoskeleton-associated protein 5 OS=Homo sapiens GN=CKAP5 PE=1 SV=3	225.4	1	1	2.11	1.63	1	1	1	1
High	O75150	E3 ubiquitin-protein ligase BRE1B OS=Homo sapiens GN=RNF40 PE=1 SV=4	113.6	2	2	0	1.76	1	1	1	1
High	Q6IQ49	Protein SDE2 homolog OS=Homo sapiens GN=SDE2 PE=1 SV=1	49.7	2	1	1.7	0	1	1	1	1
Medium	P54886	Delta-1-pyrroline-5-carboxylate synthase OS=Homo sapiens GN=ALDH18A1 PE=1 SV=2	87.2	2	1	0	0	1	1	1	1
High	Q15020	Squamous cell carcinoma antigen recognized by T-cells 3 OS=Homo sapiens GN=SART3 PE=1 SV=1	109.9	2	2	2.09	1.99	1	1	1	1
High	Q9Y3U8	60S ribosomal protein L36 OS=Homo sapiens GN=RPL36 PE=1 SV=3	12.2	10	1	0	2.14	1	1	1	1
High	P34897	Serine hydroxymethyltransferase, mitochondrial OS=Homo sapiens GN=SHMT2 PE=1 SV=3	56	4	2	2.32	1.88	1	1	1	1
High	P18085	ADP-ribosylation factor 4 OS=Homo sapiens GN=ARF4 PE=1 SV=3	20.5	6	1	1.69	2.51	1	1	1	1
High	Q8WXF1	Paraspeckle component 1 OS=Homo sapiens GN=PSPC1 PE=1 SV=1	58.7	3	1	1.79		2		2
High	Q12904	Aminoacyl tRNA synthase complex-interacting multifunctional protein 1 OS=Homo sapiens GN=AIMP1 PE=1 SV=2	34.3	7	2	2.42		2		2
Medium	O43196	MutS protein homolog 5 OS=Homo sapiens GN=MSH5 PE=1 SV=1	92.8	1	1	0		1		2
High	P62316	Small nuclear ribonucleoprotein Sm D2 OS=Homo sapiens GN=SNRPD2 PE=1 SV=1	13.5	17	2		4.77		2		2
High	P49915	GMP synthase [glutamine-hydrolyzing] OS=Homo sapiens GN=GMPS PE=1 SV=1	76.7	2	1	2.58	0	1	1	1	1
High	P49458	Signal recognition particle 9 kDa protein OS=Homo sapiens GN=SRP9 PE=1 SV=2	10.1	22	2	4.95		2		2
High	Q9NPF5	DNA methyltransferase 1-associated protein 1 OS=Homo sapiens GN=DMAP1 PE=1 SV=1	53	3	1	2.82	2.91	1	1	1	1
High	O14929	Histone acetyltransferase type B catalytic subunit OS=Homo sapiens GN=HAT1 PE=1 SV=1	49.5	3	1	4.67		1		2
High	Q04760	Lactoylglutathione lyase OS=Homo sapiens GN=GLO1 PE=1 SV=4	20.8	4	1	2.04	0	1	1	1	1
High	Q96GD4	Aurora kinase B OS=Homo sapiens GN=AURKB PE=1 SV=3	39.3	6	2	0	1.69	1	1	1	1
High	P62136	Serine/threonine-protein phosphatase PP1-alpha catalytic subunit OS=Homo sapiens GN=PPP1CA PE=1 SV=1	37.5	6	1	0	1.95	1	1	1	1
High	Q08J23	tRNA (cytosine(34)-C(5))-methyltransferase OS=Homo sapiens GN=NSUN2 PE=1 SV=2	86.4	1	1	2.14	2.05	1	1	1	1
High	Q16629	Serine/arginine-rich splicing factor 7 OS=Homo sapiens GN=SRSF7 PE=1 SV=1	27.4	5	1	0	1.79	1	1	1	1
High	Q9P2J5	Leucine--tRNA ligase, cytoplasmic OS=Homo sapiens GN=LARS PE=1 SV=2	134.4	2	2	4.31		2		2
Low	P54819	Adenylate kinase 2, mitochondrial OS=Homo sapiens GN=AK2 PE=1 SV=2	26.5	5	1	1.7	0	1	1	1	1
High	O15067	Phosphoribosylformylglycinamidine synthase OS=Homo sapiens GN=PFAS PE=1 SV=4	144.6	1	2	1.84		2		2
High	P09936	Ubiquitin carboxyl-terminal hydrolase isozyme L1 OS=Homo sapiens GN=UCHL1 PE=1 SV=2	24.8	7	2	2.13		2		2
High	O75390	Citrate synthase, mitochondrial OS=Homo sapiens GN=CS PE=1 SV=2	51.7	4	2		4.53		2		2
High	I3L0A0	HCG2044781 OS=Homo sapiens GN=TMEM189-UBE2V1 PE=3 SV=1	42.2	3	1	2.25	2.21	1	1	1	1
High	Q9UN86	Ras GTPase-activating protein-binding protein 2 OS=Homo sapiens GN=G3BP2 PE=1 SV=2	54.1	3	1	2.84	3.07	1	1	1	1
Medium	P12273	Prolactin-inducible protein OS=Homo sapiens GN=PIP PE=1 SV=1	16.6	10	1	1.97	2.02	1	1	1	1
High	P15104	Glutamine synthetase OS=Homo sapiens GN=GLUL PE=1 SV=4	42	2	1	0	0	1	1	1	1
High	Q9H773	dCTP pyrophosphatase 1 OS=Homo sapiens GN=DCTPP1 PE=1 SV=1	18.7	8	1	2.88	1.73	1	1	1	1
High	O95816	BAG family molecular chaperone regulator 2 OS=Homo sapiens GN=BAG2 PE=1 SV=1	23.8	4	1	0	2.28	1	1	1	1
High	P05198	Eukaryotic translation initiation factor 2 subunit 1 OS=Homo sapiens GN=EIF2S1 PE=1 SV=3	36.1	7	2	4.65		2		2
High	Q01844	RNA-binding protein EWS OS=Homo sapiens GN=EWSR1 PE=1 SV=1	68.4	2	1	2.54	2.05	1	1	1	1
High	Q13501	Sequestosome-1 OS=Homo sapiens GN=SQSTM1 PE=1 SV=1	47.7	7	2		4		2		2
High	P40938	Replication factor C subunit 3 OS=Homo sapiens GN=RFC3 PE=1 SV=2	40.5	4	1	1.91	2.58	1	1	1	1
High	P13667	Protein disulfide-isomerase A4 OS=Homo sapiens GN=PDIA4 PE=1 SV=2	72.9	2	1	3.26	2.66	1	1	1	1
High	P46778	60S ribosomal protein L21 OS=Homo sapiens GN=RPL21 PE=1 SV=2	18.6	9	2	1.63	0	1	1	1	1
High	P14174	Macrophage migration inhibitory factor OS=Homo sapiens GN=MIF PE=1 SV=4	12.5	8	1	2.53	2.53	1	1	1	1
High	P63208	S-phase kinase-associated protein 1 OS=Homo sapiens GN=SKP1 PE=1 SV=2	18.6	12	2	4.85		2		2
High	Q15631	Translin OS=Homo sapiens GN=TSN PE=1 SV=1	26.2	4	1	2.01	1.74	1	1	1	1
High	P23588	Eukaryotic translation initiation factor 4B OS=Homo sapiens GN=EIF4B PE=1 SV=2	69.1	4	2	2.79		2		2
High	P26196	Probable ATP-dependent RNA helicase DDX6 OS=Homo sapiens GN=DDX6 PE=1 SV=2	54.4	8	2	4.61		2		2
High	P49674	Casein kinase I isoform epsilon OS=Homo sapiens GN=CSNK1E PE=1 SV=1	47.3	3	1	1.81	2.2	1	1	1	1
Medium	Q9UBB4	Ataxin-10 OS=Homo sapiens GN=ATXN10 PE=1 SV=1	53.5	3	1	0	0	1	1	1	1
High	Q15907	Ras-related protein Rab-11B OS=Homo sapiens GN=RAB11B PE=1 SV=4	24.5	7	2	1.73		2		2
High	P28838	Cytosol aminopeptidase OS=Homo sapiens GN=LAP3 PE=1 SV=3	56.1	2	1	2.27	1.84	1	1	1	1
High	O95166	Gamma-aminobutyric acid receptor-associated protein OS=Homo sapiens GN=GABARAP PE=1 SV=1	13.9	7	1	2.06	0	1	1	1	1
High	Q13409	Cytoplasmic dynein 1 intermediate chain 2 OS=Homo sapiens GN=DYNC1I2 PE=1 SV=3	71.4	5	2	5.67		2		2
High	P35637	RNA-binding protein FUS OS=Homo sapiens GN=FUS PE=1 SV=1	53.4	8	2	0	2.93	1	1	1	1
High	Q96FW1	Ubiquitin thioesterase OTUB1 OS=Homo sapiens GN=OTUB1 PE=1 SV=2	31.3	3	1	2.48	0	1	1	1	1
High	Q14978	Nucleolar and coiled-body phosphoprotein 1 OS=Homo sapiens GN=NOLC1 PE=1 SV=2	73.6	2	1	2.52	2.61	1	1	1	1
High	P14678	Small nuclear ribonucleoprotein-associated proteins B and B' OS=Homo sapiens GN=SNRPB PE=1 SV=2	24.6	3	1	1.81	1.6	1	1	1	1
High	P55854	Small ubiquitin-related modifier 3 OS=Homo sapiens GN=SUMO3 PE=1 SV=2	11.6	12	1	2.99	3.3	1	1	1	1
Medium	Q8NBT2	Kinetochore protein Spc24 OS=Homo sapiens GN=SPC24 PE=1 SV=2	22.5	5	1	0		1		1
Medium	Q5SW79	Centrosomal protein of 170 kDa OS=Homo sapiens GN=CEP170 PE=1 SV=1	175.2	1	1	0		1		1
High	Q8WWK9	Cytoskeleton-associated protein 2 OS=Homo sapiens GN=CKAP2 PE=1 SV=1	76.9	2	1		2.66		1		1
High	Q9NRX1	RNA-binding protein PNO1 OS=Homo sapiens GN=PNO1 PE=1 SV=1	27.9	4	1		2		1		1
High	Q7L0Y3	Mitochondrial ribonuclease P protein 1 OS=Homo sapiens GN=TRMT10C PE=1 SV=2	47.3	3	1		1.68		1		1
High	O95861	3'(2'),5'-bisphosphate nucleotidase 1 OS=Homo sapiens GN=BPNT1 PE=1 SV=1	33.4	4	1		2.52		1		1
Medium	Q13098	COP9 signalosome complex subunit 1 OS=Homo sapiens GN=GPS1 PE=1 SV=4	55.5	3	1	0		1		1
High	O75347	Tubulin-specific chaperone A OS=Homo sapiens GN=TBCA PE=1 SV=3	12.8	8	1	2.61		1		1
Medium	O43681	ATPase ASNA1 OS=Homo sapiens GN=ASNA1 PE=1 SV=2	38.8	2	1	0		1		1
High	P57737	Coronin-7 OS=Homo sapiens GN=CORO7 PE=1 SV=2	100.5	1	1	2.34		1		1
High	Q0VDF9	Heat shock 70 kDa protein 14 OS=Homo sapiens GN=HSPA14 PE=1 SV=1	54.8	2	1	1.62		1		1
High	P78417	Glutathione S-transferase omega-1 OS=Homo sapiens GN=GSTO1 PE=1 SV=2	27.5	4	1	1.99		1		1
High	Q53H96	Pyrroline-5-carboxylate reductase 3 OS=Homo sapiens GN=PYCRL PE=1 SV=3	28.6	4	1	0		1		1
High	Q7L1Q6	Basic leucine zipper and W2 domain-containing protein 1 OS=Homo sapiens GN=BZW1 PE=1 SV=1	48	2	1	0		1		1
Medium	Q9BPX3	Condensin complex subunit 3 OS=Homo sapiens GN=NCAPG PE=1 SV=1	114.3	1	1		2.12		1		1
High	P23193	Transcription elongation factor A protein 1 OS=Homo sapiens GN=TCEA1 PE=1 SV=2	33.9	4	1	2.25		1		1
High	Q99961	Endophilin-A2 OS=Homo sapiens GN=SH3GL1 PE=1 SV=1	41.5	2	1	1.79		1		1
High	Q9NPD3	Exosome complex component RRP41 OS=Homo sapiens GN=EXOSC4 PE=1 SV=3	26.4	4	1	2.25		1		1
High	Q8TBC4	NEDD8-activating enzyme E1 catalytic subunit OS=Homo sapiens GN=UBA3 PE=1 SV=2	51.8	2	1	1.7		1		1
Medium	Q14019	Coactosin-like protein OS=Homo sapiens GN=COTL1 PE=1 SV=3	15.9	6	1	1.68		1		1
High	P11766	Alcohol dehydrogenase class-3 OS=Homo sapiens GN=ADH5 PE=1 SV=4	39.7	2	1		0		1		1
Medium	Q9H1E3	Nuclear ubiquitous casein and cyclin-dependent kinase substrate 1 OS=Homo sapiens GN=NUCKS1 PE=1 SV=1	27.3	4	1	1.66		1		1
High	P43034	Platelet-activating factor acetylhydrolase IB subunit alpha OS=Homo sapiens GN=PAFAH1B1 PE=1 SV=2	46.6	4	1	2.37		1		1
High	Q12996	Cleavage stimulation factor subunit 3 OS=Homo sapiens GN=CSTF3 PE=1 SV=1	82.9	2	1	1.9		1		1
High	O60763	General vesicular transport factor p115 OS=Homo sapiens GN=USO1 PE=1 SV=2	107.8	2	1	3.22		1		1
High	Q9NYZ3	G2 and S phase-expressed protein 1 OS=Homo sapiens GN=GTSE1 PE=1 SV=3	76.6	1	1	2		1		1
Medium	P55010	Eukaryotic translation initiation factor 5 OS=Homo sapiens GN=EIF5 PE=1 SV=2	49.2	2	1	0		1		1
Low	Q9BQ52	Zinc phosphodiesterase ELAC protein 2 OS=Homo sapiens GN=ELAC2 PE=1 SV=2	92.2	1	1		0		1		1
High	P61758	Prefoldin subunit 3 OS=Homo sapiens GN=VBP1 PE=1 SV=3	22.6	4	1	1.99		1		1
Medium	Q14839	Chromodomain-helicase-DNA-binding protein 4 OS=Homo sapiens GN=CHD4 PE=1 SV=2	217.9	0	1		0		1		1
High	P99999	Cytochrome c OS=Homo sapiens GN=CYCS PE=1 SV=2	11.7	13	1	1.78		1		1
High	O75832	26S proteasome non-ATPase regulatory subunit 10 OS=Homo sapiens GN=PSMD10 PE=1 SV=1	24.4	4	1	0		1		1
Medium	O43583	Density-regulated protein OS=Homo sapiens GN=DENR PE=1 SV=2	22.1	4	1	0		1		1
Medium	Q14157	Ubiquitin-associated protein 2-like OS=Homo sapiens GN=UBAP2L PE=1 SV=2	114.5	1	1		0		1		1
Medium	P01860	Immunoglobulin heavy constant gamma 3 OS=Homo sapiens GN=IGHG3 PE=1 SV=2	41.3	2	1	1.74		1		1
High	P62277	40S ribosomal protein S13 OS=Homo sapiens GN=RPS13 PE=1 SV=2	17.2	6	1		2.13		1		1
Low	Q9UNZ5	Leydig cell tumor 10 kDa protein homolog OS=Homo sapiens GN=C19orf53 PE=1 SV=1	10.6	10	1		0		1		1
Low	Q8WWI1	LIM domain only protein 7 OS=Homo sapiens GN=LMO7 PE=1 SV=3	192.6	1	1		0		1		1
High	P47914	60S ribosomal protein L29 OS=Homo sapiens GN=RPL29 PE=1 SV=2	17.7	9	1		2.79		1		1
Medium	Q6FI81	Anamorsin OS=Homo sapiens GN=CIAPIN1 PE=1 SV=2	33.6	4	1	0		1		1
Medium	Q9Y4Z0	U6 snRNA-associated Sm-like protein LSm4 OS=Homo sapiens GN=LSM4 PE=1 SV=1	15.3	5	1		0		1		1
High	P08133	Annexin A6 OS=Homo sapiens GN=ANXA6 PE=1 SV=3	75.8	1	1	0		1		1
High	Q9NRN7	L-aminoadipate-semialdehyde dehydrogenase-phosphopantetheinyl transferase OS=Homo sapiens GN=AASDHPPT PE=1 SV=2	35.8	5	1	3.39		1		1
Low	Q9BXP5	Serrate RNA effector molecule homolog OS=Homo sapiens GN=SRRT PE=1 SV=1	100.6	1	1		1.68		1		1
High	Q9BZE1	39S ribosomal protein L37, mitochondrial OS=Homo sapiens GN=MRPL37 PE=1 SV=2	48.1	4	1		1.79		1		1
High	P59998	Actin-related protein 2/3 complex subunit 4 OS=Homo sapiens GN=ARPC4 PE=1 SV=3	19.7	5	1		0		1		1
Medium	O95747	Serine/threonine-protein kinase OSR1 OS=Homo sapiens GN=OXSR1 PE=1 SV=1	58	3	1	0		1		1
High	P54105	Methylosome subunit pICln OS=Homo sapiens GN=CLNS1A PE=1 SV=1	26.2	5	1		1.71		1		1
Medium	Q99615	DnaJ homolog subfamily C member 7 OS=Homo sapiens GN=DNAJC7 PE=1 SV=2	56.4	2	1		2.06		1		1
Medium	P22087	rRNA 2'-O-methyltransferase fibrillarin OS=Homo sapiens GN=FBL PE=1 SV=2	33.8	4	1		1.74		1		1
Medium	A4D1P6	WD repeat-containing protein 91 OS=Homo sapiens GN=WDR91 PE=1 SV=2	83.3	1	1	0		1		1
High	P00374	Dihydrofolate reductase OS=Homo sapiens GN=DHFR PE=1 SV=2	21.4	4	1	0		1		1
Medium	Q12947	Forkhead box protein F2 OS=Homo sapiens GN=FOXF2 PE=1 SV=2	46	3	1		0		1		1
High	Q9UBC2	Epidermal growth factor receptor substrate 15-like 1 OS=Homo sapiens GN=EPS15L1 PE=1 SV=1	94.2	1	1	1.6		1		1
High	P14649	Myosin light chain 6B OS=Homo sapiens GN=MYL6B PE=1 SV=1	22.8	5	1	1.9		1		1
High	P41223	Protein BUD31 homolog OS=Homo sapiens GN=BUD31 PE=1 SV=2	17	8	1		2.21		1		1
Medium	Q7L5N1	COP9 signalosome complex subunit 6 OS=Homo sapiens GN=COPS6 PE=1 SV=1	36.1	2	1	1.61		1		1
High	P21281	V-type proton ATPase subunit B, brain isoform OS=Homo sapiens GN=ATP6V1B2 PE=1 SV=3	56.5	2	1	2.11		1		1
High	Q9Y2L1	Exosome complex exonuclease RRP44 OS=Homo sapiens GN=DIS3 PE=1 SV=2	108.9	2	1	2.18		1		1
High	O43719	HIV Tat-specific factor 1 OS=Homo sapiens GN=HTATSF1 PE=1 SV=1	85.8	1	1	1.84		1		1
High	Q9UJU6	Drebrin-like protein OS=Homo sapiens GN=DBNL PE=1 SV=1	48.2	3	1	0		1		1
High	P00390	Glutathione reductase, mitochondrial OS=Homo sapiens GN=GSR PE=1 SV=2	56.2	2	1	1.64		1		1
High	P41227	N-alpha-acetyltransferase 10 OS=Homo sapiens GN=NAA10 PE=1 SV=1	26.4	5	1	2.01		1		1
High	Q86VM9	Zinc finger CCCH domain-containing protein 18 OS=Homo sapiens GN=ZC3H18 PE=1 SV=2	106.3	1	1		1.89		1		1
High	P09132	Signal recognition particle 19 kDa protein OS=Homo sapiens GN=SRP19 PE=1 SV=3	16.1	10	1	2.78		1		1
Medium	Q96L73	Histone-lysine N-methyltransferase, H3 lysine-36 and H4 lysine-20 specific OS=Homo sapiens GN=NSD1 PE=1 SV=1	296.5	1	1		0		1		1
High	Q96S44	TP53-regulating kinase OS=Homo sapiens GN=TP53RK PE=1 SV=2	28.1	8	1	2.52		1		1
High	P52434	DNA-directed RNA polymerases I, II, and III subunit RPABC3 OS=Homo sapiens GN=POLR2H PE=1 SV=4	17.1	9	1	2.43		1		1
High	P33240	Cleavage stimulation factor subunit 2 OS=Homo sapiens GN=CSTF2 PE=1 SV=1	60.9	2	1	0		1		1
High	P17812	CTP synthase 1 OS=Homo sapiens GN=CTPS1 PE=1 SV=2	66.6	1	1		0		1		1
Medium	Q16658	Fascin OS=Homo sapiens GN=FSCN1 PE=1 SV=3	54.5	2	1	1.84		1		1
High	Q08554	Desmocollin-1 OS=Homo sapiens GN=DSC1 PE=1 SV=2	99.9	2	1	4.83		1		1
Medium	O95793	Double-stranded RNA-binding protein Staufen homolog 1 OS=Homo sapiens GN=STAU1 PE=1 SV=2	63.1	1	1	0		1		1
Medium	O60264	SWI/SNF-related matrix-associated actin-dependent regulator of chromatin subfamily A member 5 OS=Homo sapiens GN=SMARCA5 PE=1 SV=1	121.8	1	1		0		1		1
Medium	Q9BZZ5	Apoptosis inhibitor 5 OS=Homo sapiens GN=API5 PE=1 SV=3	59	2	1	0		1		1
High	P04792	Heat shock protein beta-1 OS=Homo sapiens GN=HSPB1 PE=1 SV=2	22.8	8	1	1.81		1		1
High	P35030	Trypsin-3 OS=Homo sapiens GN=PRSS3 PE=1 SV=2	32.5	4	1		2.66		1		1
High	P13984	General transcription factor IIF subunit 2 OS=Homo sapiens GN=GTF2F2 PE=1 SV=2	28.4	3	1	1.7		1		1
High	P11172	Uridine 5'-monophosphate synthase OS=Homo sapiens GN=UMPS PE=1 SV=1	52.2	1	1	0		1		1
Medium	O75534	Cold shock domain-containing protein E1 OS=Homo sapiens GN=CSDE1 PE=1 SV=2	88.8	1	1	1.63		1		1
High	Q13564	NEDD8-activating enzyme E1 regulatory subunit OS=Homo sapiens GN=NAE1 PE=1 SV=1	60.2	2	1	2.39		1		1
High	Q9HB07	UPF0160 protein MYG1, mitochondrial OS=Homo sapiens GN=C12orf10 PE=1 SV=2	42.4	3	1	2.17		1		1
High	P08708	40S ribosomal protein S17 OS=Homo sapiens GN=RPS17 PE=1 SV=2	15.5	7	1		1.87		1		1
High	Q9UBU9	Nuclear RNA export factor 1 OS=Homo sapiens GN=NXF1 PE=1 SV=1	70.1	1	1		0		1		1
High	Q7RTV0	PHD finger-like domain-containing protein 5A OS=Homo sapiens GN=PHF5A PE=1 SV=1	12.4	7	1	1.83		1		1
High	P46776	60S ribosomal protein L27a OS=Homo sapiens GN=RPL27A PE=1 SV=2	16.6	7	1		2.65		1		1
High	P51116	Fragile X mental retardation syndrome-related protein 2 OS=Homo sapiens GN=FXR2 PE=1 SV=2	74.2	1	1		2.07		1		1
High	P12270	Nucleoprotein TPR OS=Homo sapiens GN=TPR PE=1 SV=3	267.1	0	1	1.93		1		1
High	Q01085	Nucleolysin TIAR OS=Homo sapiens GN=TIAL1 PE=1 SV=1	41.6	3	1	2.19		1		1
High	P07858	Cathepsin B OS=Homo sapiens GN=CTSB PE=1 SV=3	37.8	2	1		2		1		1
Medium	A4UGR9	Xin actin-binding repeat-containing protein 2 OS=Homo sapiens GN=XIRP2 PE=1 SV=2	382.1	0	1		0		1		1
High	Q9HC35	Echinoderm microtubule-associated protein-like 4 OS=Homo sapiens GN=EML4 PE=1 SV=3	108.8	1	1	0		1		1
High	Q8IUF8	Bifunctional lysine-specific demethylase and histidyl-hydroxylase MINA OS=Homo sapiens GN=MINA PE=1 SV=1	52.8	2	1		1.99		1		1
Medium	Q9H0C8	Integrin-linked kinase-associated serine/threonine phosphatase 2C OS=Homo sapiens GN=ILKAP PE=1 SV=1	42.9	2	1	1.69		1		1
High	Q9BQA1	Methylosome protein 50 OS=Homo sapiens GN=WDR77 PE=1 SV=1	36.7	4	1		2.61		1		1
High	Q7L2H7	Eukaryotic translation initiation factor 3 subunit M OS=Homo sapiens GN=EIF3M PE=1 SV=1	42.5	2	1	1.69		1		1
Medium	Q9Y2R4	Probable ATP-dependent RNA helicase DDX52 OS=Homo sapiens GN=DDX52 PE=1 SV=3	67.5	2	1		0		1		1
Medium	Q7Z628	Neuroepithelial cell-transforming gene 1 protein OS=Homo sapiens GN=NET1 PE=1 SV=1	67.7	1	1		1.9		1		1
Medium	Q15428	Splicing factor 3A subunit 2 OS=Homo sapiens GN=SF3A2 PE=1 SV=2	49.2	2	1	1.98		1		1
Medium	Q99543	DnaJ homolog subfamily C member 2 OS=Homo sapiens GN=DNAJC2 PE=1 SV=4	72	1	1	1.69		1		1
Low	Q96BW5	Phosphotriesterase-related protein OS=Homo sapiens GN=PTER PE=1 SV=1	39	3	1		0		1		1
High	Q9UBE0	SUMO-activating enzyme subunit 1 OS=Homo sapiens GN=SAE1 PE=1 SV=1	38.4	2	1	2.02		1		1
High	P04181	Ornithine aminotransferase, mitochondrial OS=Homo sapiens GN=OAT PE=1 SV=1	48.5	2	1	1.86		1		1
Medium	Q9UKK9	ADP-sugar pyrophosphatase OS=Homo sapiens GN=NUDT5 PE=1 SV=1	24.3	4	1	0		1		1
High	Q96QZ7	Membrane-associated guanylate kinase, WW and PDZ domain-containing protein 1 OS=Homo sapiens GN=MAGI1 PE=1 SV=3	164.5	1	1	0		1		1
High	Q96ER3	Protein SAAL1 OS=Homo sapiens GN=SAAL1 PE=1 SV=2	53.5	2	1	0		1		1
High	P61221	ATP-binding cassette sub-family E member 1 OS=Homo sapiens GN=ABCE1 PE=1 SV=1	67.3	2	1	3.22		1		1
Medium	P40939	Trifunctional enzyme subunit alpha, mitochondrial OS=Homo sapiens GN=HADHA PE=1 SV=2	82.9	1	1		0		1		1
High	Q96CT7	Coiled-coil domain-containing protein 124 OS=Homo sapiens GN=CCDC124 PE=1 SV=1	25.8	4	1	1.85		1		1
High	Q92804	TATA-binding protein-associated factor 2N OS=Homo sapiens GN=TAF15 PE=1 SV=1	61.8	6	1	2.88		1		1
Medium	Q9Y316	Protein MEMO1 OS=Homo sapiens GN=MEMO1 PE=1 SV=1	33.7	2	1		1.69		1		1
High	P33316	Deoxyuridine 5'-triphosphate nucleotidohydrolase, mitochondrial OS=Homo sapiens GN=DUT PE=1 SV=4	26.5	4	1	1.77		1		1
High	Q9UBF2	Coatomer subunit gamma-2 OS=Homo sapiens GN=COPG2 PE=1 SV=1	97.6	1	1	1.92		1		1
High	P50570	Dynamin-2 OS=Homo sapiens GN=DNM2 PE=1 SV=2	98	1	1	0		1		1
Medium	Q92572	AP-3 complex subunit sigma-1 OS=Homo sapiens GN=AP3S1 PE=1 SV=1	21.7	6	1	2.03		1		1
High	Q9H875	PRKR-interacting protein 1 OS=Homo sapiens GN=PRKRIP1 PE=1 SV=1	21	5	1		1.65		1		1
Medium	P19623	Spermidine synthase OS=Homo sapiens GN=SRM PE=1 SV=1	33.8	3	1		1.98		1		1
High	O43747	AP-1 complex subunit gamma-1 OS=Homo sapiens GN=AP1G1 PE=1 SV=5	91.3	1	1	2.26		1		1
Medium	Q13813	Spectrin alpha chain, non-erythrocytic 1 OS=Homo sapiens GN=SPTAN1 PE=1 SV=3	284.4	0	1	0		1		1
Medium	Q9HCC0	Methylcrotonoyl-CoA carboxylase beta chain, mitochondrial OS=Homo sapiens GN=MCCC2 PE=1 SV=1	61.3	2	1		0		1		1
Medium	Q9H8Y8	Golgi reassembly-stacking protein 2 OS=Homo sapiens GN=GORASP2 PE=1 SV=3	47.1	2	1	1.86		1		1
Medium	Q9BUI4	DNA-directed RNA polymerase III subunit RPC3 OS=Homo sapiens GN=POLR3C PE=1 SV=1	60.6	2	1	0		1		1
High	Q15435	Protein phosphatase 1 regulatory subunit 7 OS=Homo sapiens GN=PPP1R7 PE=1 SV=1	41.5	3	1	2.17		1		1
Medium	Q9BWD1	Acetyl-CoA acetyltransferase, cytosolic OS=Homo sapiens GN=ACAT2 PE=1 SV=2	41.3	2	1	0		1		1
High	O43670	BUB3-interacting and GLEBS motif-containing protein ZNF207 OS=Homo sapiens GN=ZNF207 PE=1 SV=1	50.7	3	1	2.3		1		1
Medium	P60953	Cell division control protein 42 homolog OS=Homo sapiens GN=CDC42 PE=1 SV=2	21.2	5	1	0		1		1
High	O60749	Sorting nexin-2 OS=Homo sapiens GN=SNX2 PE=1 SV=2	58.4	3	1		2.83		1		1
Medium	Q7Z4H7	HAUS augmin-like complex subunit 6 OS=Homo sapiens GN=HAUS6 PE=1 SV=2	108.6	1	1	0		1		1
Low	P57078	Receptor-interacting serine/threonine-protein kinase 4 OS=Homo sapiens GN=RIPK4 PE=1 SV=1	91.6	1	1		0		1		1
High	Q8IVM0	Coiled-coil domain-containing protein 50 OS=Homo sapiens GN=CCDC50 PE=1 SV=1	35.8	4	1		2.75		1		1
High	H3BN98	Uncharacterized protein (Fragment) OS=Homo sapiens PE=4 SV=2	27.2	4	1	2.01		1		1
High	P84101	Small EDRK-rich factor 2 OS=Homo sapiens GN=SERF2 PE=1 SV=1	6.9	14	1	1.99		1		1
High	O95782	AP-2 complex subunit alpha-1 OS=Homo sapiens GN=AP2A1 PE=1 SV=3	107.5	1	1		0		1		1
High	O94952	F-box only protein 21 OS=Homo sapiens GN=FBXO21 PE=2 SV=2	72.2	2	1	2.59		1		1
High	P05114	Non-histone chromosomal protein HMG-14 OS=Homo sapiens GN=HMGN1 PE=1 SV=3	10.7	13	1		3.57		1		1
Medium	Q9NVU0	DNA-directed RNA polymerase III subunit RPC5 OS=Homo sapiens GN=POLR3E PE=1 SV=1	79.8	1	1	0		1		1
High	Q9NW08	DNA-directed RNA polymerase III subunit RPC2 OS=Homo sapiens GN=POLR3B PE=1 SV=2	127.7	1	1		0		1		1
Medium	Q9P021	Cysteine-rich PDZ-binding protein OS=Homo sapiens GN=CRIPT PE=1 SV=1	11.2	8	1	0		1		1
High	Q16222	UDP-N-acetylhexosamine pyrophosphorylase OS=Homo sapiens GN=UAP1 PE=1 SV=3	58.7	1	1	0		1		1
High	Q5T0B9	Zinc finger protein 362 OS=Homo sapiens GN=ZNF362 PE=1 SV=1	45.8	2	1		2		1		1
High	P13861	cAMP-dependent protein kinase type II-alpha regulatory subunit OS=Homo sapiens GN=PRKAR2A PE=1 SV=2	45.5	3	1	2.03		1		1
Medium	Q4L180	Filamin A-interacting protein 1-like OS=Homo sapiens GN=FILIP1L PE=1 SV=2	130.3	2	1	2.17		1		1
Medium	Q86V81	THO complex subunit 4 OS=Homo sapiens GN=ALYREF PE=1 SV=3	26.9	3	1		0		1		1
High	P46459	Vesicle-fusing ATPase OS=Homo sapiens GN=NSF PE=1 SV=3	82.5	2	1	2.4		1		1
High	Q8NEZ5	F-box only protein 22 OS=Homo sapiens GN=FBXO22 PE=1 SV=1	44.5	2	1		2.25		1		1
Medium	Q92747	Actin-related protein 2/3 complex subunit 1A OS=Homo sapiens GN=ARPC1A PE=1 SV=2	41.5	3	1	1.75		1		1
High	Q9NUQ9	Protein FAM49B OS=Homo sapiens GN=FAM49B PE=1 SV=1	36.7	2	1	0		1		1
High	Q9H040	SprT-like domain-containing protein Spartan OS=Homo sapiens GN=SPRTN PE=1 SV=2	55.1	2	1	0		1		1
High	O00743	Serine/threonine-protein phosphatase 6 catalytic subunit OS=Homo sapiens GN=PPP6C PE=1 SV=1	35.1	4	1	0		1		1
Medium	O95433	Activator of 90 kDa heat shock protein ATPase homolog 1 OS=Homo sapiens GN=AHSA1 PE=1 SV=1	38.3	2	1	0		1		1
High	P24752	Acetyl-CoA acetyltransferase, mitochondrial OS=Homo sapiens GN=ACAT1 PE=1 SV=1	45.2	3	1	0		1		1
Medium	P13804	Electron transfer flavoprotein subunit alpha, mitochondrial OS=Homo sapiens GN=ETFA PE=1 SV=1	35.1	2	1		1.88		1		1
High	Q96PM5	RING finger and CHY zinc finger domain-containing protein 1 OS=Homo sapiens GN=RCHY1 PE=1 SV=1	30.1	5	1	1.97		1		1
High	P55735	Protein SEC13 homolog OS=Homo sapiens GN=SEC13 PE=1 SV=3	35.5	2	1	1.96		1		1
Low	P46531	Neurogenic locus notch homolog protein 1 OS=Homo sapiens GN=NOTCH1 PE=1 SV=4	272.3	1	1		0		1		1
Medium	Q99661	Kinesin-like protein KIF2C OS=Homo sapiens GN=KIF2C PE=1 SV=2	81.3	1	1	0		1		1
High	P11310	Medium-chain specific acyl-CoA dehydrogenase, mitochondrial OS=Homo sapiens GN=ACADM PE=1 SV=1	46.6	3	1		2.17		1		1
High	P07910	Heterogeneous nuclear ribonucleoproteins C1/C2 OS=Homo sapiens GN=HNRNPC PE=1 SV=4	33.7	4	1	0		1		1
High	P15153	Ras-related C3 botulinum toxin substrate 2 OS=Homo sapiens GN=RAC2 PE=1 SV=1	21.4	5	1	2.07		1		1
Medium	Q9H0I2	Enkurin domain-containing protein 1 OS=Homo sapiens GN=ENKD1 PE=1 SV=1	38.7	3	1		1.81		1		1
High	Q8NBS9	Thioredoxin domain-containing protein 5 OS=Homo sapiens GN=TXNDC5 PE=1 SV=2	47.6	2	1	2.43		1		1
High	Q9UHD1	Cysteine and histidine-rich domain-containing protein 1 OS=Homo sapiens GN=CHORDC1 PE=1 SV=2	37.5	5	1	2.32		1		1
High	P41091	Eukaryotic translation initiation factor 2 subunit 3 OS=Homo sapiens GN=EIF2S3 PE=1 SV=3	51.1	2	1	0		1		1
Medium	Q04206	Transcription factor p65 OS=Homo sapiens GN=RELA PE=1 SV=2	60.2	2	1	0		1		1
High	P83731	60S ribosomal protein L24 OS=Homo sapiens GN=RPL24 PE=1 SV=1	17.8	5	1		2.22		1		1
High	Q96A72	Protein mago nashi homolog 2 OS=Homo sapiens GN=MAGOHB PE=1 SV=1	17.3	7	1	2.11		1		1
High	Q9Y3A5	Ribosome maturation protein SBDS OS=Homo sapiens GN=SBDS PE=1 SV=4	28.7	3	1	2.73		1		1
Medium	P05091	Aldehyde dehydrogenase, mitochondrial OS=Homo sapiens GN=ALDH2 PE=1 SV=2	56.3	1	1		2.05		1		1
High	P62495	Eukaryotic peptide chain release factor subunit 1 OS=Homo sapiens GN=ETF1 PE=1 SV=3	49	3	1	2.94		1		1
High	P49589	Cysteine--tRNA ligase, cytoplasmic OS=Homo sapiens GN=CARS PE=1 SV=3	85.4	1	1	0		1		1
High	Q6UWP8	Suprabasin OS=Homo sapiens GN=SBSN PE=1 SV=2	60.5	9	1		4.27		1		1
High	P49773	Histidine triad nucleotide-binding protein 1 OS=Homo sapiens GN=HINT1 PE=1 SV=2	13.8	6	1	0		1		1
Medium	P20073	Annexin A7 OS=Homo sapiens GN=ANXA7 PE=1 SV=3	52.7	2	1	0		1		1
High	Q14232	Translation initiation factor eIF-2B subunit alpha OS=Homo sapiens GN=EIF2B1 PE=1 SV=1	33.7	3	1	0		1		1
Medium	O60664	Perilipin-3 OS=Homo sapiens GN=PLIN3 PE=1 SV=3	47	3	1		0		1		1
High	Q9Y696	Chloride intracellular channel protein 4 OS=Homo sapiens GN=CLIC4 PE=1 SV=4	28.8	5	1	3.05		1		1
Medium	Q86TJ2	Transcriptional adapter 2-beta OS=Homo sapiens GN=TADA2B PE=1 SV=2	48.4	2	1		1.88		1		1
Medium	P09234	U1 small nuclear ribonucleoprotein C OS=Homo sapiens GN=SNRPC PE=1 SV=1	17.4	6	1		0		1		1
Medium	Q92688	Acidic leucine-rich nuclear phosphoprotein 32 family member B OS=Homo sapiens GN=ANP32B PE=1 SV=1	28.8	3	1	2.28		1		1
Medium	Q2TAY7	WD40 repeat-containing protein SMU1 OS=Homo sapiens GN=SMU1 PE=1 SV=2	57.5	2	1	0		1		1
Low	Q9H7Z7	Prostaglandin E synthase 2 OS=Homo sapiens GN=PTGES2 PE=1 SV=1	41.9	7	1		0		1		1
High	Q6PI48	Aspartate--tRNA ligase, mitochondrial OS=Homo sapiens GN=DARS2 PE=1 SV=1	73.5	1	1		2.56		1		1
Medium	O43324	Eukaryotic translation elongation factor 1 epsilon-1 OS=Homo sapiens GN=EEF1E1 PE=1 SV=1	19.8	4	1	1.84		1		1
High	P62753	40S ribosomal protein S6 OS=Homo sapiens GN=RPS6 PE=1 SV=1	28.7	5	1		1.87		1		1
Medium	Q68DX3	FERM and PDZ domain-containing protein 2 OS=Homo sapiens GN=FRMPD2 PE=1 SV=3	144.2	3	1	0		1		1
High	P14735	Insulin-degrading enzyme OS=Homo sapiens GN=IDE PE=1 SV=4	117.9	1	1	2.18		1		1
High	P52732	Kinesin-like protein KIF11 OS=Homo sapiens GN=KIF11 PE=1 SV=2	119.1	1	1	0		1		1
High	Q9UKF6	Cleavage and polyadenylation specificity factor subunit 3 OS=Homo sapiens GN=CPSF3 PE=1 SV=1	77.4	1	1	1.72		1		1
High	P10599	Thioredoxin OS=Homo sapiens GN=TXN PE=1 SV=3	11.7	12	1		3.56		1		1
Medium	P35611	Alpha-adducin OS=Homo sapiens GN=ADD1 PE=1 SV=2	80.9	2	1	0		1		1
Medium	P52294	Importin subunit alpha-5 OS=Homo sapiens GN=KPNA1 PE=1 SV=3	60.2	2	1		0		1		1
Medium	Q9H1D9	DNA-directed RNA polymerase III subunit RPC6 OS=Homo sapiens GN=POLR3F PE=1 SV=1	35.7	3	1	0		1		1
High	Q9P289	Serine/threonine-protein kinase 26 OS=Homo sapiens GN=STK26 PE=1 SV=2	46.5	4	1	0		1		1
High	P51665	26S proteasome non-ATPase regulatory subunit 7 OS=Homo sapiens GN=PSMD7 PE=1 SV=2	37	4	1		2.85		1		1
Medium	O43148	mRNA cap guanine-N7 methyltransferase OS=Homo sapiens GN=RNMT PE=1 SV=1	54.8	2	1	0		1		1
High	Q8TCS8	Polyribonucleotide nucleotidyltransferase 1, mitochondrial OS=Homo sapiens GN=PNPT1 PE=1 SV=2	85.9	1	1		0		1		1
Medium	P17480	Nucleolar transcription factor 1 OS=Homo sapiens GN=UBTF PE=1 SV=1	89.4	2	1	0		1		1
High	P34896	Serine hydroxymethyltransferase, cytosolic OS=Homo sapiens GN=SHMT1 PE=1 SV=1	53	2	1	1.62		1		1
High	Q9NXR7	BRCA1-A complex subunit BRE OS=Homo sapiens GN=BRE PE=1 SV=2	43.5	3	1	0		1		1
High	Q9UBQ5	Eukaryotic translation initiation factor 3 subunit K OS=Homo sapiens GN=EIF3K PE=1 SV=1	25	5	1	1.66		1		1
High	P35606	Coatomer subunit beta' OS=Homo sapiens GN=COPB2 PE=1 SV=2	102.4	1	1	2.84		1		1
Low	P43378	Tyrosine-protein phosphatase non-receptor type 9 OS=Homo sapiens GN=PTPN9 PE=1 SV=1	68	2	1		0		1		1
Medium	Q8IWD4	Coiled-coil domain-containing protein 117 OS=Homo sapiens GN=CCDC117 PE=1 SV=1	30.5	4	1	0		1		1
High	P49419	Alpha-aminoadipic semialdehyde dehydrogenase OS=Homo sapiens GN=ALDH7A1 PE=1 SV=5	58.5	2	1	0		1		1
High	Q13442	28 kDa heat- and acid-stable phosphoprotein OS=Homo sapiens GN=PDAP1 PE=1 SV=1	20.6	4	1	0		1		1
High	Q8N1G4	Leucine-rich repeat-containing protein 47 OS=Homo sapiens GN=LRRC47 PE=1 SV=1	63.4	2	1		3.2		1		1
Medium	B4DLN1	cDNA FLJ60124, highly similar to Mitochondrial dicarboxylate carrier OS=Homo sapiens PE=2 SV=1	48.1	2	1		1.96		1		1
High	P28356	Homeobox protein Hox-D9 OS=Homo sapiens GN=HOXD9 PE=1 SV=5	36.5	2	1		0		1		1
Medium	P21266	Glutathione S-transferase Mu 3 OS=Homo sapiens GN=GSTM3 PE=1 SV=3	26.5	4	1	0		1		1
High	Q96N67	Dedicator of cytokinesis protein 7 OS=Homo sapiens GN=DOCK7 PE=1 SV=4	242.4	0	1		1.98		1		1
High	Q9NPF4	Probable tRNA N6-adenosine threonylcarbamoyltransferase OS=Homo sapiens GN=OSGEP PE=1 SV=1	36.4	3	1		3.28		1		1
Medium	Q96KP4	Cytosolic non-specific dipeptidase OS=Homo sapiens GN=CNDP2 PE=1 SV=2	52.8	2	1	0		1		1
High	O75663	TIP41-like protein OS=Homo sapiens GN=TIPRL PE=1 SV=2	31.4	4	1	1.66		1		1
Low	Q17RC7	Exocyst complex component 3-like protein 4 OS=Homo sapiens GN=EXOC3L4 PE=1 SV=2	79.8	1	1		1.67		1		1
High	Q9Y2K5	R3H domain-containing protein 2 OS=Homo sapiens GN=R3HDM2 PE=1 SV=3	106.9	2	1		2.03		1		1
High	Q9BU76	Multiple myeloma tumor-associated protein 2 OS=Homo sapiens GN=MMTAG2 PE=1 SV=1	29.4	5	1		0		1		1
Medium	P62280	40S ribosomal protein S11 OS=Homo sapiens GN=RPS11 PE=1 SV=3	18.4	7	1		2.14		1		1
Medium	P17025	Zinc finger protein 182 OS=Homo sapiens GN=ZNF182 PE=2 SV=2	73.6	2	1	0		1		1
High	O15511	Actin-related protein 2/3 complex subunit 5 OS=Homo sapiens GN=ARPC5 PE=1 SV=3	16.3	9	1	0		1		1
High	Q16670	Zinc finger and SCAN domain-containing protein 26 OS=Homo sapiens GN=ZSCAN26 PE=1 SV=2	55.2	2	1		1.63		1		1
High	Q9BUJ2	Heterogeneous nuclear ribonucleoprotein U-like protein 1 OS=Homo sapiens GN=HNRNPUL1 PE=1 SV=2	95.7	1	1		2.66		1		1
High	Q9ULV4	Coronin-1C OS=Homo sapiens GN=CORO1C PE=1 SV=1	53.2	2	1	2.04		1		1
High	Q9HC38	Glyoxalase domain-containing protein 4 OS=Homo sapiens GN=GLOD4 PE=1 SV=1	34.8	4	1	2.68		1		1
Medium	P02788	Lactotransferrin OS=Homo sapiens GN=LTF PE=1 SV=6	78.1	1	1		0		1		1
High	Q8TEX9	Importin-4 OS=Homo sapiens GN=IPO4 PE=1 SV=2	118.6	1	1	1.83		1		1
Low	P08069	Insulin-like growth factor 1 receptor OS=Homo sapiens GN=IGF1R PE=1 SV=1	154.7	1	1		0		1		1
Medium	Q99708	DNA endonuclease RBBP8 OS=Homo sapiens GN=RBBP8 PE=1 SV=2	101.9	1	1	0		1		1
High	Q9UHB9	Signal recognition particle subunit SRP68 OS=Homo sapiens GN=SRP68 PE=1 SV=2	70.7	2	1	2.06		1		1
Medium	O14950	Myosin regulatory light chain 12B OS=Homo sapiens GN=MYL12B PE=1 SV=2	19.8	5	1	0		1		1
High	A0A0U1RRH7	Histone H2A OS=Homo sapiens PE=3 SV=1	18.5	4	1		2.5		1		1
Medium	Q96K30	RBPJ-interacting and tubulin-associated protein 1 OS=Homo sapiens GN=RITA1 PE=1 SV=1	28.6	4	1		2		1		1
High	P23921	Ribonucleoside-diphosphate reductase large subunit OS=Homo sapiens GN=RRM1 PE=1 SV=1	90	1	1	1.63		1		1
High	Q9Y421	Protein FAM32A OS=Homo sapiens GN=FAM32A PE=1 SV=2	13.2	8	1	2.65		1		1
High	P57086	SCAN domain-containing protein 1 OS=Homo sapiens GN=SCAND1 PE=1 SV=1	19.1	4	1		0		1		1
High	O60271	C-Jun-amino-terminal kinase-interacting protein 4 OS=Homo sapiens GN=SPAG9 PE=1 SV=4	146.1	1	1	0		1		1
High	Q9BUQ8	Probable ATP-dependent RNA helicase DDX23 OS=Homo sapiens GN=DDX23 PE=1 SV=3	95.5	1	1	0		1		1
High	Q13642	Four and a half LIM domains protein 1 OS=Homo sapiens GN=FHL1 PE=1 SV=4	36.2	4	1		2.44		1		1
Medium	Q9NS91	E3 ubiquitin-protein ligase RAD18 OS=Homo sapiens GN=RAD18 PE=1 SV=2	56.2	2	1	0		1		1
Medium	Q86Z14	Beta-klotho OS=Homo sapiens GN=KLB PE=1 SV=1	119.7	1	1	0		1		1
High	Q5TFE4	5'-nucleotidase domain-containing protein 1 OS=Homo sapiens GN=NT5DC1 PE=1 SV=1	51.8	3	1	2.26		1		1
High	Q3ZCX4	Zinc finger protein 568 OS=Homo sapiens GN=ZNF568 PE=2 SV=2	74.3	1	1	1.88		1		1
Low	Q7Z4V0	Zinc finger protein 438 OS=Homo sapiens GN=ZNF438 PE=2 SV=1	91.8	1	1		0		1		1
High	O76003	Glutaredoxin-3 OS=Homo sapiens GN=GLRX3 PE=1 SV=2	37.4	3	1	2.17		1		1
